# Supplementary material for: Dataset of differentially expressed genes from SOX9 over-expressing NT2/D1 cells
Source: Data Brief. 2016 Aug 30;9:194–8. doi: 10.1016/j.dib.2016.08.047 (PMC5021785; doi:10.1016/j.dib.2016.08.047)
Supplement: Supplementary file 2 — Supplementary material: Supplementary Table 1. Differentially expressed gene list derived from microarray of SOX9 over-expressing NT2/D1 cells compared to vector expressing NT2/D1 cells. Fold change cut-off is set at ±1.25 (p<0.05). [file mmc2.xls]

## Sheet: DE Genes
Probeset ID	p-value(SOX9 vs. Control2)	Ratio(SOX9 vs. Control2)	Fold-Change(SOX9 vs. Control2)	Fold-Change(SOX9 vs. Control2) (Description)	Accession	Array_Address_Id	Chromosome	Cytoband	Definition	Entrez_Gene_ID	Gene Name	GI	GO	Obsolete_Probe_Id	Ontology_Component	Ontology_Function	Ontology_Process	Probe Set ID	Probe_Chr_Orientation	Probe_Coordinates	Probe_Id	Probe_Sequence	Probe_Start	Probe_Type	Protein_Product	RefSeq_ID	Search_Key	Source	Source_Reference_ID	Species	Symbol	Synonyms	Transcript	Unigene_ID
ILMN_2409451	0.00271063	2.34627	2.34627	SOX9 up vs Control2	NM_205842.1	3930615	2	2q32.1a	Homo sapiens NCK-associated protein 1 (NCKAP1), transcript variant 2, mRNA.	10787	NCKAP1	45545410	GO:0016020|GO:0016021|GO:0007417|GO:0006915|GO:0005515|	FLJ11291; NAP125; NAP1; KIAA0587; HEM2; MGC8981	membrane [goid 16020] [evidence IEA]; integral to membrane [goid 16021] [evidence IEA]	protein binding [goid 5515] [pmid 11418237] [evidence IPI]	central nervous system development [goid 7417] [pmid 10673335] [evidence TAS]; apoptosis [goid 6915] [pmid 10673335] [evidence TAS]	ILMN_2409451	-	183530548-183530569:183535132-183535159	ILMN_2409451	GCACAGAACAGTGTACCCTTAGTGACCAGTTGCTACCCAAGCATTGTGCC	2273	A	NP_995314.1	NM_205842.1	ILMN_8043	RefSeq	NM_205842.1	Homo sapiens	NCKAP1	FLJ11291; NAP125; HEM2; NAP1; MGC8981; KIAA0587	ILMN_8043
ILMN_1759330	0.00403819	2.29754	2.29754	SOX9 up vs Control2	NM_004321.4	6520440	2	2q37.3f	Homo sapiens kinesin family member 1A (KIF1A), mRNA.	547	KIF1A	41327743	GO:0005875|GO:0005874|GO:0007018|GO:0008089|GO:0005524|GO:0003777|GO:0000166|	DKFZp686I2094; MGC133285; MGC133286; FLJ30229; UNC104; HUNC-104; C2orf20; ATSV	microtubule associated complex [goid 5875] [evidence IEA]; microtubule [goid 5874] [evidence IEA]	ATP binding [goid 5524] [evidence IEA]; microtubule motor activity [goid 3777] [evidence IEA]; nucleotide binding [goid 166] [evidence IEA]	microtubule-based movement [goid 7018] [evidence IEA]; anterograde axon cargo transport [goid 8089] [pmid 7539720] [evidence TAS]	ILMN_1759330	-		ILMN_1759330	ACCCGAGTGTTAGCCCTAGGCTCCTGTACTGTGCGTGCACTTGAGGCTCT	8729	S	NP_004312.2	NM_004321.4	ILMN_22617	RefSeq	NM_004321.4	Homo sapiens	KIF1A	UNC104; HUNC-104; DKFZp686I2094; MGC133285; C2orf20; ATSV; MGC133286; FLJ30229	ILMN_22617
ILMN_1806733	0.0199746	2.1665	2.1665	SOX9 up vs Control2	NM_130445.2	5290132	21	21q22.3e	Homo sapiens collagen, type XVIII, alpha 1 (COL18A1), transcript variant 2, mRNA.	80781	COL18A1	110611232	GO:0005578|GO:0031012|GO:0005737|GO:0005581|GO:0007601|GO:0007155|GO:0008285|GO:0006817|GO:0005201|GO:0008270|GO:0046872|GO:0005198|GO:0005515|	KNO; MGC74745	extracellular matrix (sensu Metazoa) [goid 5578] [evidence IEA]; extracellular matrix [goid 31012] [evidence IEA]; cytoplasm [goid 5737] [evidence IEA]; collagen [goid 5581] [pmid 10942434] [evidence TAS]	extracellular matrix structural constituent [goid 5201] [evidence IEA]; zinc ion binding [goid 8270] [evidence IEA]; metal ion binding [goid 46872] [evidence IEA]; structural molecule activity [goid 5198] [evidence IEA]; protein binding [goid 5515] [evidence IEA]	visual perception [goid 7601] [pmid 10942434] [evidence TAS]; cell adhesion [goid 7155] [evidence IEA]; negative regulation of cell proliferation [goid 8285] [pmid 9008168] [evidence TAS]; phosphate transport [goid 6817] [evidence IEA]	ILMN_1806733	+	32310017-32310066	ILMN_1806733	AGTCATTCGTTCTGTGGAGGGACAAGTGGACTCAGGGCAGCGCCAGGCTG	5210	A	NP_569712.2	NM_130445.2	ILMN_6591	RefSeq	NM_130445.2	Homo sapiens	COL18A1	KNO; MGC74745; FLJ27325	ILMN_13022
ILMN_1728605	0.0165177	2.01131	2.01131	SOX9 up vs Control2	NM_003316.3	290343	21	21q22.13a	Homo sapiens tetratricopeptide repeat domain 3 (TTC3), transcript variant 1, mRNA.	7267	TTC3	49640008	GO:0008270|GO:0046872|GO:0005515|	TPRDIII; RNF105; DCRR1; DKFZp686M0150		zinc ion binding [goid 8270] [evidence IEA]; metal ion binding [goid 46872] [evidence IEA]; protein binding [goid 5515] [evidence IEA]		ILMN_1728605	+	24050992-24051041	ILMN_1728605	TCTTAGAAGCTCACGCCTTAGTTTGAAACAGATTCTCCACGGTGGTCCCC	8759	A	NP_003307.3	NM_003316.3	ILMN_5286	RefSeq	NM_003316.3	Homo sapiens	TTC3	TPRDIII; RNF105; DCRR1; DKFZp686M0150	ILMN_5286
ILMN_1808404	0.00159054	2.00419	2.00419	SOX9 up vs Control2	NM_022450.2	1710189	16	16p13.3f	Homo sapiens rhomboid 5 homolog 1 (Drosophila) (RHBDF1), mRNA.	64285	RHBDF1	21359942	GO:0005507|	gene -90; C16orf8; FLJ22357; Dist1; gene -89; EGFR-RS; hDist1; FLJ2235		copper ion binding [goid 5507] [evidence IEA]		ILMN_1808404	-	26555-26604	ILMN_1808404	CCTCTTTCTTGTGCCTTGTTCACTTCTGTTGAACCCCTCGTACTGCCGGG	2805	S	NP_071895.2	NM_022450.2	ILMN_20892	RefSeq	NM_022450.2	Homo sapiens	RHBDF1	gene -90; gene -89; C16orf8; FLJ22357; EGFR-RS; hDist1; Dist1; FLJ2235	ILMN_20892
ILMN_1773567	0.00785756	1.95608	1.95608	SOX9 up vs Control2	NM_005560.3	4040176	20	20q13.33c	Homo sapiens laminin, alpha 5 (LAMA5), mRNA.	3911	LAMA5	21264601	GO:0005606|GO:0016021|GO:0005605|GO:0005578|GO:0016020|GO:0045995|GO:0007155|GO:0030334|GO:0030155|GO:0005102|GO:0005198|GO:0005515|	KIAA1907	laminin-1 [goid 5606] [evidence IEA]; integral to membrane [goid 16021] [evidence IEA]; basal lamina [goid 5605] [evidence NR ]; extracellular matrix (sensu Metazoa) [goid 5578] [evidence IEA]; membrane [goid 16020] [evidence IEA]	receptor binding [goid 5102] [evidence IEA]; structural molecule activity [goid 5198] [pmid 9271224] [evidence NAS]; protein binding [goid 5515] [evidence IEA]	regulation of embryonic development [goid 45995] [evidence IEA]; cell adhesion [goid 7155] [evidence IEA]; regulation of cell migration [goid 30334] [evidence IEA]; regulation of cell adhesion [goid 30155] [evidence IEA]	ILMN_1773567	-	60317683-60317732	ILMN_1773567	CCTTGTGCTCGCCTCATAGGTGTCTATTTGGACTCTAAGCTCTACGGGTG	11209	S	NP_005551.3	NM_005560.3	ILMN_12588	RefSeq	NM_005560.3	Homo sapiens	LAMA5	KIAA1907	ILMN_12588
ILMN_1691535	0.000350563	1.94683	1.94683	SOX9 up vs Control2	NM_001079872.1	5860368	X	Xq24d	Homo sapiens cullin 4B (CUL4B), transcript variant 2, mRNA.	8450	CUL4B	121114301	GO:0006512|GO:0007049|GO:0005515|	KIAA0695		protein binding [goid 5515] [pmid 12609982] [evidence IPI]	ubiquitin cycle [goid 6512] [evidence IEA]; cell cycle [goid 7049] [pmid 8681378] [evidence NAS]	ILMN_1691535	-	109121343-109121392	ILMN_1691535	TGGGCTATTGGCCGACATATGTGCCTATGGAAGTTCATTTACCACCAGAG	2321	S	NP_001073341.1	NM_001079872.1	ILMN_2630	RefSeq	NM_001079872.1	Homo sapiens	CUL4B	SFM2; DKFZp686F1470; MRXSC; MRXHF2; KIAA0695	ILMN_175220
ILMN_2322552	1.89304e-05	1.94542	1.94542	SOX9 up vs Control2	NM_013436.3	5960274	2	2q32.1a	Homo sapiens NCK-associated protein 1 (NCKAP1), transcript variant 1, mRNA.	10787	NCKAP1	45505152	GO:0016020|GO:0016021|GO:0007417|GO:0006915|GO:0005515|	FLJ11291; NAP125; NAP1; KIAA0587; HEM2; MGC8981	membrane [goid 16020] [evidence IEA]; integral to membrane [goid 16021] [evidence IEA]	protein binding [goid 5515] [pmid 11418237] [evidence IPI]	central nervous system development [goid 7417] [pmid 10673335] [evidence TAS]; apoptosis [goid 6915] [pmid 10673335] [evidence TAS]	ILMN_2322552	-	183501792-183501841	ILMN_2322552	TTGCCTGCCTTCTCATGGTGTTTGTGGCAGTTTCTTTGCCAACACTGGCC	3386	A	NP_038464.1	NM_013436.3	ILMN_7814	RefSeq	NM_013436.3	Homo sapiens	NCKAP1	FLJ11291; NAP125; NAP1; KIAA0587; HEM2; MGC8981	ILMN_7814
ILMN_1662364	0.00319816	1.94322	1.94322	SOX9 up vs Control2	NM_001605.2	290603	16	16q22.1f	Homo sapiens alanyl-tRNA synthetase (AARS), mRNA.	16	AARS	109148541	GO:0005625|GO:0005737|GO:0008033|GO:0006412|GO:0006419|GO:0016874|GO:0000049|GO:0004813|GO:0000166|GO:0005524|GO:0003676|		soluble fraction [goid 5625] [pmid 7654687] [evidence TAS]; cytoplasm [goid 5737] [pmid 7654687] [evidence TAS]	ligase activity [goid 16874] [evidence IEA]; tRNA binding [goid 49] [pmid 7654687] [evidence TAS]; alanine-tRNA ligase activity [goid 4813] [evidence IEA]; nucleotide binding [goid 166] [evidence IEA]; ATP binding [goid 5524] [evidence IEA]; nucleic acid binding [goid 3676] [evidence IEA]	tRNA processing [goid 8033] [pmid 7654687] [evidence TAS]; protein biosynthesis [goid 6412] [evidence IEA]; alanyl-tRNA aminoacylation [goid 6419] [pmid 7761427] [evidence TAS]	ILMN_1662364	-	68843829-68843878	ILMN_1662364	AGATAACGGCTCTCCAGACCTGAGCTTTCCGCGTCAGCAAGTAGGAATCG	3263	S	NP_001596.2	NM_001605.2	ILMN_29917	RefSeq	NM_001605.2	Homo sapiens	AARS		ILMN_29917
ILMN_1752639	0.00555318	1.92856	1.92856	SOX9 up vs Control2	NM_013386.3	7510681	1	1p13.3c	Homo sapiens solute carrier family 25 (mitochondrial carrier; phosphate carrier), member 24 (SLC25A24), nuclear gene encoding mitochondrial protein, transcript variant 1, mRNA.	29957	SLC25A24	148491090	GO:0016021|GO:0016020|GO:0005739|GO:0005743|GO:0006839|GO:0006810|GO:0005488|GO:0005509|	DKFZp586G0123; APC1; SCAMC-1	integral to membrane [goid 16021] [evidence IEA]; membrane [goid 16020] [evidence IEA]; mitochondrion [goid 5739] [evidence IEA]; mitochondrial inner membrane [goid 5743] [evidence IEA]	binding [goid 5488] [evidence IEA]; calcium ion binding [goid 5509] [evidence IEA]	mitochondrial transport [goid 6839] [evidence IEA]; transport [goid 6810] [evidence IEA]	ILMN_1752639	-	106627329-106627378	ILMN_1752639	GATTCTGTAAACCCTGGAGTCATGGTGTTGCTGGGATGCGGTGCCTTATC	1349	A	NP_037518.3	NM_013386.3	ILMN_15753	RefSeq	NM_013386.3	Homo sapiens	SLC25A24	DKFZp586G0123; APC1; SCAMC-1	ILMN_183710
ILMN_2188374	1.64521e-05	1.91818	1.91818	SOX9 up vs Control2	NM_007235.3	4050735	12	12q14.2b	Homo sapiens exportin, tRNA (nuclear export receptor for tRNAs) (XPOT), mRNA.	11260	XPOT	40217845	GO:0005634|GO:0006810|GO:0005488|GO:0000049|	XPO3	nucleus [goid 5634] [evidence IEA]	binding [goid 5488] [evidence IEA]; tRNA binding [goid 49] [pmid 9512417] [evidence TAS]	transport [goid 6810] [evidence IEA]	ILMN_2188374	+	63105142-63105191	ILMN_2188374	GTTGGCAGAAGCTCTTCCAGTATCTCATGGTGCTCACTTCTCAGGTGATG	1791	S	NP_009166.2	NM_007235.3	ILMN_183632	RefSeq	NM_007235.3	Homo sapiens	XPOT	XPO3	ILMN_183632
ILMN_1803995	0.00024334	1.89421	1.89421	SOX9 up vs Control2	NM_016551.1	2070474	12	12p11.23a	Homo sapiens transmembrane 7 superfamily member 3 (TM7SF3), mRNA.	51768	TM7SF3	7706574	GO:0016020|GO:0016021|		membrane [goid 16020] [evidence IEA]; integral to membrane [goid 16021] [evidence IEA]			ILMN_1803995	-	27017762-27017811	ILMN_1803995	CCCCTTGAAACAAGTCTCTCACCTGAGCCTGTCTAAACTTTCGGAGGGAG	2103	S	NP_057635.1	NM_016551.1	ILMN_7797	RefSeq	NM_016551.1	Homo sapiens	TM7SF3		ILMN_7797
ILMN_2401155	0.000137047	1.88982	1.88982	SOX9 up vs Control2	NM_001020658.1	1690500	1	1p35.2a	Homo sapiens pumilio homolog 1 (Drosophila) (PUM1), transcript variant 1, mRNA.	9698	PUM1	66932908	GO:0006445|GO:0005488|GO:0003723|	HSPUM; PUMH; PUML1; PUMH1; KIAA0099		binding [goid 5488] [evidence IEA]; RNA binding [goid 3723] [evidence IEA]	regulation of translation [goid 6445] [evidence IEA]	ILMN_2401155	-	31178503-31178552	ILMN_2401155	CTGAGACGGGCAAGTGGTTGCTCCAGGATTACTCCCTCCTCCAAAAAAGG	3772	A	NP_001018494.1	NM_001020658.1	ILMN_169279	RefSeq	NM_001020658.1	Homo sapiens	PUM1	HSPUM; PUMH; PUML1; PUMH1; KIAA0099	ILMN_169279
ILMN_1742534	0.000134856	1.86414	1.86414	SOX9 up vs Control2	NM_000495.3	270706	X	Xq22.3c	Homo sapiens collagen, type IV, alpha 5 (Alport syndrome) (COL4A5), transcript variant 1, mRNA.	1287	COL4A5	15890084	GO:0005587|GO:0005581|GO:0005737|GO:0006817|GO:0005201|	MGC42377; ATS; CA54; ASLN	collagen type IV [goid 5587] [pmid 2349482] [evidence TAS]; collagen [goid 5581] [evidence IEA]; cytoplasm [goid 5737] [evidence IEA]	extracellular matrix structural constituent [goid 5201] [evidence IEA]	phosphate transport [goid 6817] [evidence IEA]	ILMN_1742534	+	107827209-107827258	ILMN_1742534	AGAATCCTCCTGTGGCCTCTGCTTGTACAGAACTGGGAAACAACACTTGG	6205	A	NP_000486.1	NM_000495.3	ILMN_13514	RefSeq	NM_000495.3	Homo sapiens	COL4A5	MGC42377; ATS; MGC167109; CA54; ASLN	ILMN_27815
ILMN_1766169	0.000326636	1.86292	1.86292	SOX9 up vs Control2	NM_005504.4	7650524	12	12p12.1b	Homo sapiens branched chain aminotransferase 1, cytosolic (BCAT1), mRNA.	586	BCAT1	72187658	GO:0005829|GO:0000082|GO:0008152|GO:0009082|GO:0009081|GO:0008283|GO:0004084|GO:0016740|GO:0003824|	MECA39; DKFZp686E12175; ECA39; PNAS-121; BCT1	cytosol [goid 5829] [evidence NR ]	branched-chain-amino-acid transaminase activity [goid 4084] [pmid 6933702] [evidence TAS]; transferase activity [goid 16740] [evidence IEA]; catalytic activity [goid 3824] [evidence IEA]	G1/S transition of mitotic cell cycle [goid 82] [pmid 8692959] [evidence TAS]; metabolism [goid 8152] [evidence IEA]; branched chain family amino acid biosynthesis [goid 9082] [pmid 6933702] [evidence TAS]; branched chain family amino acid metabolism [goid 9081] [evidence IEA]; cell proliferation [goid 8283] [pmid 6933702] [evidence TAS]	ILMN_1766169	-	24856129-24856178	ILMN_1766169	GGAGCTGGGGCTCAACCCACTGTTTTTAAGGATTTGCGCTTACTTGTGGC	7557	S	NP_005495.2	NM_005504.4	ILMN_30343	RefSeq	NM_005504.4	Homo sapiens	BCAT1	MECA39; ECA39; PNAS-121; DKFZp686E12175; BCT1	ILMN_30343
ILMN_2411076	0.00235135	1.86086	1.86086	SOX9 up vs Control2	NM_199189.1	5220441	5	5q31.2d	Homo sapiens matrin 3 (MATR3), transcript variant 1, mRNA.	9782	MATR3	62750353	GO:0005634|GO:0005637|GO:0005622|GO:0003723|GO:0000166|GO:0008270|GO:0046872|GO:0003676|GO:0005198|	DKFZp686K23100; DKFZp686K0542; KIAA0723; MGC9105	nucleus [goid 5634] [evidence IEA]; nuclear inner membrane [goid 5637] [pmid 2033075] [evidence TAS]; intracellular [goid 5622] [evidence IEA]	RNA binding [goid 3723] [evidence IEA]; nucleotide binding [goid 166] [evidence IEA]; zinc ion binding [goid 8270] [evidence IEA]; metal ion binding [goid 46872] [evidence IEA]; nucleic acid binding [goid 3676] [evidence IEA]; structural molecule activity [goid 5198] [pmid 2033075] [evidence TAS]		ILMN_2411076	+	133844421-133844470	ILMN_2411076	CCACAGAGGATGCTCAGGCCGCAGTGGATTATTACACAACCACACCAGCG	1755	A	NP_954659.1	NM_199189.1	ILMN_15287	RefSeq	NM_199189.1	Homo sapiens	MATR3	DKFZp686K23100; DKFZp686K0542; KIAA0723; MGC9105	ILMN_15287
ILMN_1694731	0.000748923	1.858	1.858	SOX9 up vs Control2	NM_001287.3	2060088	16	16p13.3e	Homo sapiens chloride channel 7 (CLCN7), mRNA.	1186	CLCN7	39725672	GO:0005624|GO:0005887|GO:0016020|GO:0006811|GO:0006821|GO:0005247|	CLC-7; FLJ39644; OPTA2; FLJ46423; CLC7; FLJ26686	membrane fraction [goid 5624] [evidence NR ]; integral to plasma membrane [goid 5887] [evidence NR ]; membrane [goid 16020] [evidence IEA]	voltage-gated chloride channel activity [goid 5247] [evidence IEA]	ion transport [goid 6811] [evidence IEA]; chloride transport [goid 6821] [evidence IEA]	ILMN_1694731	-	1421827-1421876	ILMN_1694731	CCTCACAGGGCCCCAAGGTGTCCGAGTGTGTTGGGTCTGAACGCGAAATA	3680	S	NP_001278.1	NM_001287.3	ILMN_8600	RefSeq	NM_001287.3	Homo sapiens	CLCN7	CLC-7; CLC7; FLJ39644; FLJ26686; OPTA2; FLJ46423	ILMN_8600
ILMN_1694491	0.00361066	1.8505	1.8505	SOX9 up vs Control2	NM_199246.1	3170110	5	5q34c	Homo sapiens cyclin G1 (CCNG1), transcript variant 2, mRNA.	900	CCNG1	40805831	GO:0005634|GO:0007067|GO:0007049|GO:0051301|	CCNG	nucleus [goid 5634] [evidence IEA]		mitosis [goid 7067] [evidence IEA]; cell cycle [goid 7049] [evidence IEA]; cell division [goid 51301] [evidence IEA]	ILMN_1694491	+	157971340-157971389	ILMN_1694491	GCTGCTGAAGTAGTGTTTAGGATCCTCCATGGCAGTTAGTGAATGTAAGA	2003	A	NP_954854.1	NM_199246.1	ILMN_9417	RefSeq	NM_199246.1	Homo sapiens	CCNG1	CCNG	ILMN_9417
ILMN_1802053	0.00446507	1.85031	1.85031	SOX9 up vs Control2	NM_003430.2	2640619	19	19p12b	Homo sapiens zinc finger protein 91 (ZNF91), mRNA.	7644	ZNF91	118600984	GO:0005634|GO:0005622|GO:0006355|GO:0006350|GO:0046872|GO:0008270|GO:0003700|	HTF10; HPF7	nucleus [goid 5634] [evidence NAS]; intracellular [goid 5622] [evidence IEA]	metal ion binding [goid 46872] [evidence IEA]; zinc ion binding [goid 8270] [pmid 8467795] [evidence NAS]; transcription factor activity [goid 3700] [pmid 2023909] [evidence NAS]	regulation of transcription, DNA-dependent [goid 6355] [evidence NAS]; transcription [goid 6350] [evidence IEA]	ILMN_1802053	-	23334278-23334327	ILMN_1802053	GGTTGCACACCGGAGAGAAACCCTACAAATGTGGAGAATGTGGCAAAGCC	3406	S	NP_003421.2	NM_003430.2	ILMN_13294	RefSeq	NM_003430.2	Homo sapiens	ZNF91	HTF10; HPF7	ILMN_164289
ILMN_1729117	0.00426897	1.84724	1.84724	SOX9 up vs Control2	NM_000393.3	4490292	2	2q32.2a	Homo sapiens collagen, type V, alpha 2 (COL5A2), mRNA.	1290	COL5A2	89363016	GO:0005588|GO:0005581|GO:0005737|GO:0006817|GO:0005201|	MGC105115	collagen type V [goid 5588] [pmid 9425231] [evidence TAS]; collagen [goid 5581] [evidence IEA]; cytoplasm [goid 5737] [evidence IEA]	extracellular matrix structural constituent [goid 5201] [evidence IEA]	phosphate transport [goid 6817] [evidence IEA]	ILMN_1729117	-	189605700-189605749	ILMN_1729117	GAGCATCGTTCCAATGCTTGTTCACTGTTCCTCTGTCATACTGTATCTGG	6066	S	NP_000384.2	NM_000393.3	ILMN_137533	RefSeq	NM_000393.3	Homo sapiens	COL5A2	MGC105115	ILMN_42782
ILMN_1782897	0.000958821	1.83382	1.83382	SOX9 up vs Control2	NM_203364.2	4070324	11	11p13c	Homo sapiens cell cycle associated protein 1 (CAPRIN1), transcript variant 2, mRNA.	4076	CAPRIN1	61676202	GO:0005887|GO:0016020|GO:0048503|	GPIP137; GPIAP1; caprin-1; M11S1; p137GPI	integral to plasma membrane [goid 5887] [pmid 7657653] [evidence TAS]; membrane [goid 16020] [evidence IEA]	GPI anchor binding [goid 48503] [evidence IEA]		ILMN_1782897	+	34077093-34077142	ILMN_1782897	GTCTGTCTTCTCTGCTGTATCTATTCCCAACGCTTGATGATGGTGCCTGG	3463	I	NP_976240.1	NM_203364.2	ILMN_9771	RefSeq	NM_203364.2	Homo sapiens	CAPRIN1	M11S1; p137GPI; GPIP137; GPIAP1; caprin-1	ILMN_9771
ILMN_1670263	0.00404994	1.83146	1.83146	SOX9 up vs Control2	NM_152609.1	6650121	1	1q44d	Homo sapiens chromosome 1 open reading frame 71 (C1orf71), mRNA.	163882	C1ORF71	22749246		MGC18089; FLJ32001; RP11-452J6.1				ILMN_1670263	+		ILMN_1670263	AAATCTGTCCGTTAGGTGGCCTTTCCTTATCTGAGGTGTAGTGGTCTAAC	3521	S	NP_689822.1	NM_152609.1	ILMN_21085	RefSeq	NM_152609.1	Homo sapiens	C1orf71	MGC18089; FLJ32001; RP11-452J6.1	ILMN_21085
ILMN_2074044	0.00161933	1.82712	1.82712	SOX9 up vs Control2	NM_002670.1	6330187	3	3q23d	Homo sapiens plastin 1 (I isoform) (PLS1), mRNA.	5357	PLS1	4505896	GO:0015629|GO:0005903|GO:0051015|GO:0005509|GO:0005200|	I-PLASTIN	actin cytoskeleton [goid 15629] [evidence NR ]; brush border [goid 5903] [evidence NR ]	actin filament binding [goid 51015] [pmid 8139549] [evidence TAS]; calcium ion binding [goid 5509] [evidence IEA]; structural constituent of cytoskeleton [goid 5200] [pmid 8139549] [evidence TAS]		ILMN_2074044	+	143914775-143914824	ILMN_2074044	CTTTCTCCATCTTCCACTGTTAGTGCCAGTGAGCAATACTGTTGTGCAAC	3223	S	NP_002661.1	NM_002670.1	ILMN_174180	RefSeq	NM_002670.1	Homo sapiens	PLS1	I-PLASTIN	ILMN_174180
ILMN_1775008	0.00272006	1.80809	1.80809	SOX9 up vs Control2	NM_014865.2	2680497	12	12p13.31d	Homo sapiens non-SMC condensin I complex, subunit D2 (NCAPD2), mRNA.	9918	NCAPD2	41281520		hCAP-D2; KIAA0159; CAP-D2; CNAP1				ILMN_1775008	+	6510846-6510895	ILMN_1775008	GATCCTAGGAAGTCTGTTCCTGTCCTCCCTGTGCAGGGTATCCTGTAGGG	4257	S	NP_055680.2	NM_014865.2	ILMN_26621	RefSeq	NM_014865.2	Homo sapiens	NCAPD2	hCAP-D2; KIAA0159; CAP-D2; CNAP1	ILMN_26621
ILMN_1762224	0.000104907	1.80165	1.80165	SOX9 up vs Control2	NM_032383.3	2190403	3	3q24f	Homo sapiens Hermansky-Pudlak syndrome 3 (HPS3), mRNA.	84343	HPS3	28416957		SUTAL; FLJ22704				ILMN_1762224	+	150367586-150367635	ILMN_1762224	GCCGGCCTCAGTGTCCATGTTCTGTGTCGTACACGCTTGAAAGAGTATGA	2805	S	NP_115759.2	NM_032383.3	ILMN_27156	RefSeq	NM_032383.3	Homo sapiens	HPS3	SUTAL; DKFZp686F0413; FLJ22704	ILMN_161906
ILMN_2311278	1.54379e-05	1.79991	1.79991	SOX9 up vs Control2	NM_001121.2	3420747	10	10q25.1e-q25.2a	Homo sapiens adducin 3 (gamma) (ADD3), transcript variant 3, mRNA.	120	ADD3	62912452	GO:0016020|GO:0005856|GO:0005516|GO:0005200|	ADDL	membrane [goid 16020] [pmid 8893809] [evidence TAS]; cytoskeleton [goid 5856] [evidence IEA]	calmodulin binding [goid 5516] [evidence IEA]; structural constituent of cytoskeleton [goid 5200] [pmid 8893809] [evidence TAS]		ILMN_2311278	+	111873966-111874015	ILMN_2311278	GTGAATGTGCCTGAGGAGTCTCGGAACGGAGAAACCAGTCCCCGAACCAA	1721	A	NP_001112.2	NM_001121.2	ILMN_4026	RefSeq	NM_001121.2	Homo sapiens	ADD3	ADDL	ILMN_4026
ILMN_1806804	0.00114216	1.79512	1.79512	SOX9 up vs Control2	NM_001037334.1	2490382	18	18p11.32c	Homo sapiens ubiquitin specific peptidase 14 (tRNA-guanine transglycosylase) (USP14), transcript variant 2, mRNA.	9097	USP14	82880644	GO:0006464|GO:0006511|GO:0008193|GO:0004221|GO:0004197|	TGT		tRNA guanylyltransferase activity [goid 8193] [pmid 8579355] [evidence TAS]; ubiquitin thiolesterase activity [goid 4221] [evidence IEA]; cysteine-type endopeptidase activity [goid 4197] [pmid 9827704] [evidence TAS]	protein modification [goid 6464] [evidence IEA]; ubiquitin-dependent protein catabolism [goid 6511] [evidence IEA]	ILMN_1806804	+	202243-202292	ILMN_1806804	GCTGAATGCAGTGATGTTATCAGTCAGATTCTTTCCTTGGCTCAGTTGTG	2555	S	NP_001032411.1	NM_001037334.1	ILMN_137727	RefSeq	NM_001037334.1	Homo sapiens	USP14	TGT	ILMN_12721
ILMN_1763704	0.0165363	1.79484	1.79484	SOX9 up vs Control2	NM_183337.1	4040215	16	16p13.3f	Homo sapiens regulator of G-protein signaling 11 (RGS11), transcript variant 1, mRNA.	8786	RGS11	34452687	GO:0005834|GO:0008277|GO:0007186|GO:0007242|GO:0009968|GO:0004871|GO:0005096|	RS11	heterotrimeric G-protein complex [goid 5834] [evidence IEA]	signal transducer activity [goid 4871] [evidence IEA]; GTPase activator activity [goid 5096] [pmid 9789084] [evidence TAS]	regulation of G-protein coupled receptor protein signaling pathway [goid 8277] [pmid 9789084] [evidence TAS]; G-protein coupled receptor protein signaling pathway [goid 7186] [evidence IEA]; intracellular signaling cascade [goid 7242] [evidence IEA]; negative regulation of signal transduction [goid 9968] [evidence IEA]	ILMN_1763704	-		ILMN_1763704	CCATAGGGCTGGCTCACATCCAGTCACTCCCAACAGCGTCCAGCACACAA	2287	A	NP_899180.1	NM_183337.1	ILMN_8284	RefSeq	NM_183337.1	Homo sapiens	RGS11	RS11	ILMN_8284
ILMN_1732151	0.0117707	1.77658	1.77658	SOX9 up vs Control2	NM_001848.2	7570598	21	21q22.3f	Homo sapiens collagen, type VI, alpha 1 (COL6A1), mRNA.	1291	COL6A1	87196338	GO:0005589|GO:0005581|GO:0005737|GO:0006817|GO:0007155|GO:0005201|GO:0005515|	OPLL	collagen type VI [goid 5589] [pmid 2551668] [evidence NAS]; collagen [goid 5581] [evidence IEA]; cytoplasm [goid 5737] [evidence IEA]	extracellular matrix structural constituent [goid 5201] [evidence IEA]; protein binding [goid 5515] [evidence IEA]	phosphate transport [goid 6817] [evidence IEA]; cell adhesion [goid 7155] [evidence NAS]	ILMN_1732151	+	32806201-32806250	ILMN_1732151	CGCAGGGGCGCTGGCTGCACTCAAGACCCTCGAGATTAACGGTGCTAACC	3935	S	NP_001839.2	NM_001848.2	ILMN_138363	RefSeq	NM_001848.2	Homo sapiens	COL6A1	OPLL	ILMN_179738
ILMN_1697629	0.00252097	1.77534	1.77534	SOX9 up vs Control2	NM_005090.2	2350722	15	15q15.1c	Homo sapiens phospholipase A2, group IVB (cytosolic) (PLA2G4B), mRNA.	8681	PLA2G4B	92859661	GO:0005576|GO:0016020|GO:0005739|GO:0005829|GO:0046475|GO:0019722|GO:0019369|GO:0016042|GO:0006954|GO:0007567|GO:0047498|GO:0016787|GO:0005544|GO:0005509|	cPLA2-beta; HsT16992	extracellular region [goid 5576] [pmid 10085124] [evidence TAS]; membrane [goid 16020] [evidence IEA]; mitochondrion [goid 5739] [evidence IEA]; cytosol [goid 5829] [pmid 10085124] [evidence TAS]	calcium-dependent phospholipase A2 activity [goid 47498] [pmid 10085124] [evidence IDA]; hydrolase activity [goid 16787] [evidence IEA]; calcium-dependent phospholipid binding [goid 5544] [pmid 10085124] [evidence NAS]; calcium ion binding [goid 5509] [pmid 10085124] [evidence NAS]	glycerophospholipid catabolism [goid 46475] [pmid 10085124] [evidence IDA]; calcium-mediated signaling [goid 19722] [pmid 10085124] [evidence NAS]; arachidonic acid metabolism [goid 19369] [pmid 10085124] [evidence NAS]; lipid catabolism [goid 16042] [evidence IEA]; inflammatory response [goid 6954] [pmid 10085124] [evidence NAS]; parturition [goid 7567] [pmid 10085124] [evidence NAS]	ILMN_1697629	+	18988635-18988684	ILMN_1697629	GTGTAATCACCCAAAACCCCCCGGCCTGTGCCTGTTTTCCCTTCTGCGCT	3262	S	NP_005081.1	NM_005090.2	ILMN_6705	RefSeq	NM_005090.2	Homo sapiens	PLA2G4B	cPLA2-beta; FLJ42498; HsT16992	ILMN_6705
ILMN_1769911	0.00302029	1.76712	1.76712	SOX9 up vs Control2	NM_030674.3	7320382	12	12q13.11a	Homo sapiens solute carrier family 38, member 1 (SLC38A1), transcript variant 1, mRNA.	81539	SLC38A1	117168274	GO:0016021|GO:0015804|GO:0005283|GO:0015175|	ATA1; SAT1; SNAT1; NAT2	integral to membrane [goid 16021] [pmid 10891391] [evidence NAS]	sodium:amino acid symporter activity [goid 5283] [pmid 10891391] [evidence NAS]; neutral amino acid transporter activity [goid 15175] [pmid 10891391] [evidence NAS]	neutral amino acid transport [goid 15804] [pmid 10891391] [evidence NAS]	ILMN_1769911	-	44868183-44868232	ILMN_1769911	CTCTGGTCTGAGTCAACTTTCGCTGGGGAAAACCTATGGAACCTACTGCA	3359	S	NP_109599.3	NM_030674.3	ILMN_5532	RefSeq	NM_030674.3	Homo sapiens	SLC38A1	ATA1; SAT1; SNAT1; NAT2	ILMN_5532
ILMN_1699112	0.00172712	1.75912	1.75912	SOX9 up vs Control2	NM_016451.3	6980170	11	11p15.2b	Homo sapiens coatomer protein complex, subunit beta 1 (COPB1), mRNA.	1315	COPB1	34222324	GO:0030126|GO:0016020|GO:0000139|GO:0005829|GO:0006605|GO:0015031|GO:0005515|	DKFZp761K102; COPB; FLJ10341	COPI vesicle coat [goid 30126] [evidence ISS]; membrane [goid 16020] [evidence IEA]; Golgi membrane [goid 139] [pmid 1840503] [evidence TAS]; cytosol [goid 5829] [pmid 1840503] [evidence TAS]	protein binding [goid 5515] [pmid 10199403] [evidence IPI]	protein targeting [goid 6605] [evidence IEA]; protein transport [goid 15031] [evidence IEA]	ILMN_1699112	-	14436679-14436728	ILMN_1699112	CAGCATTGAGAAGCCAATTCACCAGGGACCAGATGCTGCTGTTACCGGCC	3028	S	NP_057535.1	NM_016451.3	ILMN_29067	RefSeq	NM_016451.3	Homo sapiens	COPB1	DKFZp761K102; COPB; FLJ10341	ILMN_29067
ILMN_1776519	0.0041276	1.75252	1.75252	SOX9 up vs Control2	NM_002885.1	4890181	1	1p36.12b	Homo sapiens RAP1 GTPase activating protein (RAP1GAP), mRNA.	5909	RAP1GAP	4506414	GO:0005624|GO:0016020|GO:0005829|GO:0007165|GO:0003924|GO:0005096|	KIAA0474; RAP1GA1; rap1GAPII	membrane fraction [goid 5624] [pmid 10476970] [evidence IDA]; membrane [goid 16020] [evidence IEA]; cytosol [goid 5829] [pmid 10476970] [evidence IDA]	GTPase activity [goid 3924] [pmid 10476970] [evidence NAS]; GTPase activator activity [goid 5096] [pmid 1904317] [evidence TAS]	signal transduction [goid 7165] [pmid 1904317] [evidence TAS]	ILMN_1776519	-	20166514-20166563	ILMN_1776519	TGGCCCCAATACCCATTTTGGAAGCCCCTGTGGCCGTGTGGATGTCGGTA	3184	S	NP_002876.1	NM_002885.1	ILMN_13405	RefSeq	NM_002885.1	Homo sapiens	RAP1GAP	KIAA0474; Rap1GAP1; RAP1GA1; rap1GAPII	ILMN_13405
ILMN_1677200	0.0141387	1.74717	1.74717	SOX9 up vs Control2	NM_014376.2	6100768	5	5q33.3a-q33.3b	Homo sapiens cytoplasmic FMR1 interacting protein 2 (CYFIP2), transcript variant 3, mRNA.	26999	CYFIP2	82617629	GO:0019717|GO:0005737|	PIR121; PRO1331	synaptosome [goid 19717] [pmid 11438699] [evidence IDA]; cytoplasm [goid 5737] [pmid 11438699] [evidence IDA]			ILMN_1677200	+	151908145-151908194	ILMN_1677200	GGGATGGACCTGGAAACAAGCACCTCCCCAAACACATCACCACTCCCTAG	4114	S	NP_055191.2	NM_014376.2	ILMN_136977	RefSeq	NM_014376.2	Homo sapiens	CYFIP2	PIR121	ILMN_15047
ILMN_1756541	0.0203477	1.7388	1.7388	SOX9 up vs Control2	NM_006454.2	3710647	4	4p16.3b	Homo sapiens MAX dimerization protein 4 (MXD4), mRNA.	10608	MXD4	10947033	GO:0005634|GO:0008285|GO:0045449|GO:0006355|GO:0000122|GO:0003714|GO:0003677|GO:0030528|GO:0005515|	MSTP149; MAD4; MST149	nucleus [goid 5634] [evidence IEA]	transcription corepressor activity [goid 3714] [pmid 8521822] [evidence TAS]; DNA binding [goid 3677] [evidence IEA]; transcription regulator activity [goid 30528] [evidence IEA]; protein binding [goid 5515] [pmid 8521822] [evidence TAS]	negative regulation of cell proliferation [goid 8285] [pmid 8521822] [evidence TAS]; regulation of transcription [goid 45449] [evidence IEA]; regulation of transcription, DNA-dependent [goid 6355] [evidence IEA]; negative regulation of transcription from RNA polymerase II promoter [goid 122] [pmid 8521822] [evidence TAS]	ILMN_1756541	-	2218980-2219029	ILMN_1756541	GGCCACCTGTCCACCGTGTGGGCCGTGCTGTGTCCTTATGTCATTGTAAT	3701	S	NP_006445.1	NM_006454.2	ILMN_26701	RefSeq	NM_006454.2	Homo sapiens	MXD4	MSTP149; MAD4; MST149	ILMN_26701
ILMN_1665357	0.00148756	1.7379	1.7379	SOX9 up vs Control2	NM_001981.2	1510035	1	1p32.3e	Homo sapiens epidermal growth factor receptor pathway substrate 15 (EPS15), mRNA.	2060	EPS15	56682951	GO:0005886|GO:0005905|GO:0008283|GO:0016050|GO:0007173|GO:0004872|GO:0005509|GO:0005515|	AF1P; MLLT5; AF-1P	plasma membrane [goid 5886] [pmid 15465819] [evidence IDA]; coated pit [goid 5905] [pmid 9762922] [evidence TAS]	receptor activity [goid 4872] [evidence IEA]; calcium ion binding [goid 5509] [evidence IEA]; protein binding [goid 5515] [pmid 10383425] [evidence IPI]	cell proliferation [goid 8283] [pmid 8183552] [evidence TAS]; vesicle organization and biogenesis [goid 16050] [pmid 9762922] [evidence TAS]; epidermal growth factor receptor signaling pathway [goid 7173] [pmid 8183552] [evidence TAS]	ILMN_1665357	-	51592837-51592886	ILMN_1665357	CTGGCTCCAGGGCCTGTGCTTGAAAAGGACAGATAAGTATTGCCCAGAGC	4856	S	NP_001972.1	NM_001981.2	ILMN_8810	RefSeq	NM_001981.2	Homo sapiens	EPS15	AF1P; MLLT5; AF-1P	ILMN_183380
ILMN_1709681	0.000526697	1.7372	1.7372	SOX9 up vs Control2	NM_000814.4	5390669	15	15q12b	Homo sapiens gamma-aminobutyric acid (GABA) A receptor, beta 3 (GABRB3), transcript variant 1, mRNA.	2562	GABRB3	83779011	GO:0016021|GO:0045211|GO:0005887|GO:0006811|GO:0007165|GO:0005216|GO:0004890|GO:0005230|GO:0005254|GO:0030594|	MGC9051	integral to membrane [goid 16021] [evidence IEA]; postsynaptic membrane [goid 45211] [evidence IEA]; integral to plasma membrane [goid 5887] [pmid 1664410] [evidence TAS]	ion channel activity [goid 5216] [evidence IEA]; GABA-A receptor activity [goid 4890] [pmid 1664410] [evidence TAS]; extracellular ligand-gated ion channel activity [goid 5230] [evidence IEA]; chloride channel activity [goid 5254] [evidence IEA]; neurotransmitter receptor activity [goid 30594] [evidence IEA]	ion transport [goid 6811] [evidence IEA]; signal transduction [goid 7165] [pmid 1664410] [evidence TAS]	ILMN_1709681	-	4920467-4920516	ILMN_1709681	GTCACCCAACGACCCATGACCGTTCTCTGAGGCAAAGGAGGGCAACCTGA	2849	A	NP_000805.1	NM_000814.4	ILMN_137214	RefSeq	NM_000814.4	Homo sapiens	GABRB3	MGC9051	ILMN_19294
ILMN_1676616	0.00185971	1.73684	1.73684	SOX9 up vs Control2	NM_002851.2	130754	7	7q31.32a	Homo sapiens protein tyrosine phosphatase, receptor-type, Z polypeptide 1 (PTPRZ1), mRNA.	5803	PTPRZ1	91208427	GO:0005887|GO:0016020|GO:0007417|GO:0006730|GO:0006470|GO:0004089|GO:0016787|GO:0008270|GO:0005001|GO:0008330|	HPTPZ; PTP18; PTPZ; RPTPB; PTPRZ	integral to plasma membrane [goid 5887] [pmid 8387522] [evidence TAS]; membrane [goid 16020] [evidence IEA]	carbonate dehydratase activity [goid 4089] [evidence IEA]; hydrolase activity [goid 16787] [evidence IEA]; zinc ion binding [goid 8270] [evidence IEA]; transmembrane receptor protein tyrosine phosphatase activity [goid 5001] [pmid 1323835] [evidence TAS]; protein tyrosine/threonine phosphatase activity [goid 8330] [pmid 9653645] [evidence NAS]	central nervous system development [goid 7417] [pmid 8387522] [evidence TAS]; one-carbon compound metabolism [goid 6730] [evidence IEA]; protein amino acid dephosphorylation [goid 6470] [pmid 1323835] [evidence TAS]	ILMN_1676616	+	121488416-121488465	ILMN_1676616	CAAGGCAGGAAGAGAATCCATCCACCTCTCTGGACAGTAATGGTGCAGCA	7249	S	NP_002842.2	NM_002851.2	ILMN_3168	RefSeq	NM_002851.2	Homo sapiens	PTPRZ1	HPTPZ; RPTPB; phosphacan; HPTPzeta; RPTPbeta; PTPZ; PTPRZ; PTP18	ILMN_173084
ILMN_1675848	0.0378294	1.73426	1.73426	SOX9 up vs Control2	NM_006471.2	4730392	18	18p11.31e	Homo sapiens myosin regulatory light chain MRCL3 (MRCL3), mRNA.	10627	MRCL3	31543210	GO:0016459|GO:0005859|GO:0006940|GO:0003774|GO:0005509|	MLCB; MRLC3	myosin [goid 16459] [evidence IEA]; muscle myosin [goid 5859] [evidence NR ]	motor activity [goid 3774] [evidence IEA]; calcium ion binding [goid 5509] [evidence IEA]	regulation of smooth muscle contraction [goid 6940] [evidence NR ]	ILMN_1675848	+	3246115-3246164	ILMN_1675848	ATTTAACCTACCAGCCCTTCTCCCCCAATAACTGTGGTCTATACAGAGTC	1110	S	NP_006462.1	NM_006471.2	ILMN_25729	RefSeq	NM_006471.2	Homo sapiens	MRCL3	MLCB; MRLC3	ILMN_25729
ILMN_1779171	0.000108767	1.73398	1.73398	SOX9 up vs Control2	NM_014853.2	1940273	17	17p13.3c	Homo sapiens small G protein signaling modulator 2 (SGSM2), transcript variant 1, mRNA.	9905	SGSM2	148612794		KIAA0397				ILMN_1779171	+	2177778-2177827	ILMN_1779171	GGCCATTGTGTGCCTGCCTTAGTGACTCCGTGGTTTTGTGAGGAGCAGAG	4749	S	NP_055668.2	NM_014853.2	ILMN_9226	RefSeq	NM_014853.2	Homo sapiens	SGSM2	KIAA0397; RUTBC1; SGSM2	ILMN_9226
ILMN_1672878	0.0126664	1.73098	1.73098	SOX9 up vs Control2	NM_001092.3	620240	17	17p13.3f-p13.3e	Homo sapiens active BCR-related gene (ABR), transcript variant 2, mRNA.	29	ABR	38679953	GO:0005622|GO:0035023|GO:0007264|GO:0007165|GO:0005089|GO:0005096|	MDB; FLJ45954	intracellular [goid 5622] [evidence IEA]	Rho guanyl-nucleotide exchange factor activity [goid 5089] [evidence IEA]; GTPase activator activity [goid 5096] [pmid 8262969] [evidence TAS]	regulation of Rho protein signal transduction [goid 35023] [evidence IEA]; small GTPase mediated signal transduction [goid 7264] [pmid 8262969] [evidence TAS]; signal transduction [goid 7165] [evidence IEA]	ILMN_1672878	-	813534-813583	ILMN_1672878	AAACGCCAGGTCTGCCTGTTCTTGCTGGGCAATGGCTGATGGCTGCCAGT	4814	A	NP_001083.2	NM_001092.3	ILMN_3288	RefSeq	NM_001092.3	Homo sapiens	ABR	MDB; FLJ45954	ILMN_23502
ILMN_2150654	0.00953072	1.73081	1.73081	SOX9 up vs Control2	NM_023072.1	1170072	19	19p13.13a-p13.12c	Homo sapiens zinc finger, SWIM-type containing 4 (ZSWIM4), mRNA.	65249	ZSWIM4	65301125	GO:0008270|GO:0046872|			zinc ion binding [goid 8270] [evidence IEA]; metal ion binding [goid 46872] [evidence IEA]		ILMN_2150654	+	13803992-13804041	ILMN_2150654	GAGACTGGGGTGCATCTCCAGAGCCACTCACACCCTCAACCTCGTTTCCT	4287	S	NP_075560.1	NM_023072.1	ILMN_167043	RefSeq	NM_023072.1	Homo sapiens	ZSWIM4		ILMN_167043
ILMN_1655154	0.0053099	1.72598	1.72598	SOX9 up vs Control2	NM_002819.3	4260754	19	19p13.3i	Homo sapiens polypyrimidine tract binding protein 1 (PTBP1), transcript variant 1, mRNA.	5725	PTBP1	28558994	GO:0030530|GO:0005634|GO:0005730|GO:0005654|GO:0008380|GO:0000398|GO:0003723|GO:0000166|GO:0003676|GO:0005515|GO:0008187|	HNRNPI; PTB-T; PTB3; PTB-1; MGC8461; HNRPI; HNRNP-I; PTB2; MGC10830; PTB; PTB4; pPTB	heterogeneous nuclear ribonucleoprotein complex [goid 30530] [pmid 1641332] [evidence TAS]; nucleus [goid 5634] [evidence IEA]; nucleolus [goid 5730] [pmid 1641332] [evidence TAS]; nucleoplasm [goid 5654] [pmid 1641332] [evidence TAS]	RNA binding [goid 3723] [evidence IEA]; nucleotide binding [goid 166] [evidence IEA]; nucleic acid binding [goid 3676] [evidence IEA]; protein binding [goid 5515] [pmid 16713569] [evidence IPI]; poly-pyrimidine tract binding [goid 8187] [pmid 1906036] [evidence TAS]	RNA splicing [goid 8380] [pmid 1906036] [evidence TAS]; nuclear mRNA splicing, via spliceosome [goid 398] [evidence IEA]	ILMN_1655154	+	763215-763264	ILMN_1655154	GAAACTCCTCCCTTGTCTAGCCCTGTGTTCGCTGTGGACGCTGTAGAGGC	3150	A	NP_002810.1	NM_002819.3	ILMN_20407	RefSeq	NM_002819.3	Homo sapiens	PTBP1	HNRNPI; PTB-T; PTB3; PTB-1; MGC8461; HNRPI; HNRNP-I; PTB2; MGC10830; PTB; PTB4; pPTB	ILMN_20993
ILMN_1728426	0.0324414	1.72172	1.72172	SOX9 up vs Control2	NM_001567.2	2470367	11	11q13.4a	Homo sapiens inositol polyphosphate phosphatase-like 1 (INPPL1), mRNA.	3636	INPPL1	4755141	GO:0006796|GO:0007242|GO:0004437|	SHIP2		inositol or phosphatidylinositol phosphatase activity [goid 4437] [pmid 8530088] [evidence NAS]	phosphate metabolism [goid 6796] [pmid 9367831] [evidence TAS]; intracellular signaling cascade [goid 7242] [evidence IEA]	ILMN_1728426	+	68243134-68243183	ILMN_1728426	TGCTTAGTTCTCACTGTCTCCTGGTCTGTGCTGCCCTGCTCTGGGGATGC	4558	S	NP_001558.2	NM_001567.2	ILMN_20903	RefSeq	NM_001567.2	Homo sapiens	INPPL1	SHIP2	ILMN_20903
ILMN_2194448	0.00750693	1.71734	1.71734	SOX9 up vs Control2	NM_178862.1	1030674	3	3p23b	Homo sapiens STT3, subunit of the oligosaccharyltransferase complex, homolog B (S. cerevisiae) (STT3B), mRNA.	201595	STT3B	30578409	GO:0016020|GO:0008250|GO:0018279|GO:0006486|GO:0004579|	STT3-B; SIMP; FLJ90106	membrane [goid 16020] [evidence IEA]; oligosaccharyl transferase complex [goid 8250] [pmid 12887896] [evidence IDA]	dolichyl-diphosphooligosaccharide-protein glycotransferase activity [goid 4579] [pmid 12887896] [evidence TAS]	protein amino acid N-linked glycosylation via asparagine [goid 18279] [pmid 12887896] [evidence IDA]; protein amino acid glycosylation [goid 6486] [evidence IEA]	ILMN_2194448	+	31645800-31645849	ILMN_2194448	GACTATTTTACCCCACAGGGAGAATTCCGTGTAGACAAAGCAGGATCCCC	2080	S	NP_849193.1	NM_178862.1	ILMN_6717	RefSeq	NM_178862.1	Homo sapiens	STT3B	STT3-B; SIMP; FLJ90106	ILMN_6717
ILMN_1758673	0.00209952	1.71712	1.71712	SOX9 up vs Control2	NM_080546.3	4730541	9	9q31.1d	Homo sapiens solute carrier family 44, member 1 (SLC44A1), mRNA.	23446	SLC44A1	112363101	GO:0016020|GO:0016021|GO:0006810|	CHTL1; CDW92; CTL1; RP11-287A8.1	membrane [goid 16020] [evidence IEA]; integral to membrane [goid 16021] [evidence IEA]		transport [goid 6810] [evidence IEA]	ILMN_1758673	+	77749062-77749086:77752639-77752662:77752663-77752663	ILMN_1758673	CAGGACTACACAGTATGGGTGCTGCCTCTGATCATCGTCTGCCTCTTTGC	1908	A	NP_536856.2	NM_080546.3	ILMN_22168	RefSeq	NM_080546.3	Homo sapiens	SLC44A1	RP11-287A8.1; CHTL1; CD92; CDW92; CTL1	ILMN_23525
ILMN_2357770	0.00034005	1.71636	1.71636	SOX9 up vs Control2	NM_201437.1	110427	8	8q11.23d	Homo sapiens transcription elongation factor A (SII), 1 (TCEA1), transcript variant 2, mRNA.	6917	TCEA1	45439354	GO:0005634|GO:0006357|GO:0006952|GO:0006354|GO:0003746|GO:0003677|GO:0008270|GO:0046872|GO:0016251|	SII; GTF2S; TF2S; TCEA; TFIIS	nucleus [goid 5634] [evidence IEA]	translation elongation factor activity [goid 3746] [evidence IEA]; DNA binding [goid 3677] [evidence IEA]; zinc ion binding [goid 8270] [evidence IEA]; metal ion binding [goid 46872] [evidence IEA]; general RNA polymerase II transcription factor activity [goid 16251] [pmid 1708494] [evidence TAS]	regulation of transcription from RNA polymerase II promoter [goid 6357] [evidence NR ]; defense response [goid 6952] [evidence IEA]; RNA elongation [goid 6354] [evidence IEA]	ILMN_2357770	-	50348716-50348765	ILMN_2357770	CAGATGGCCAAGACTGGTGGGACCCAGACTGACTTGTTCACATGTGGCAA	1005	A	NP_958845.1	NM_201437.1	ILMN_9423	RefSeq	NM_201437.1	Homo sapiens	TCEA1	SII; GTF2S; TF2S; TCEA; TFIIS	ILMN_9423
ILMN_1713995	0.00389062	1.71428	1.71428	SOX9 up vs Control2	NM_001038.4	7040487	12	12p13.31d	Homo sapiens sodium channel, nonvoltage-gated 1 alpha (SCNN1A), mRNA.	6337	SCNN1A	47834319	GO:0005624|GO:0005887|GO:0016020|GO:0006811|GO:0006814|GO:0007588|GO:0015280|GO:0031402|GO:0005216|GO:0005515|	SCNEA; FLJ21883; ENaCa; SCNN1; ENaCalpha	membrane fraction [goid 5624] [evidence NR ]; integral to plasma membrane [goid 5887] [evidence NR ]; membrane [goid 16020] [evidence IEA]	amiloride-sensitive sodium channel activity [goid 15280] [evidence IEA]; sodium ion binding [goid 31402] [evidence IEA]; ion channel activity [goid 5216] [evidence IEA]; protein binding [goid 5515] [pmid 11244092] [evidence IPI]	ion transport [goid 6811] [evidence IEA]; sodium ion transport [goid 6814] [pmid 8589714] [evidence TAS]; excretion [goid 7588] [pmid 8589714] [evidence TAS]	ILMN_1713995	-	6326327-6326376	ILMN_1713995	GCGGTCAGGGACTGAATCTTGCCCGTTTATGTATGCTCCATGTCTAGCCC	3032	S	NP_001029.1	NM_001038.4	ILMN_5697	RefSeq	NM_001038.4	Homo sapiens	SCNN1A	SCNEA; FLJ21883; ENaCa; SCNN1; ENaCalpha	ILMN_5697
ILMN_1714523	0.0328443	1.71406	1.71406	SOX9 up vs Control2	NM_138737.1	1850349	X	Xq12a	Homo sapiens hephaestin (HEPH), transcript variant 1, mRNA.	9843	HEPH	21166384	GO:0016021|GO:0016020|GO:0006811|GO:0006825|GO:0006826|GO:0016491|GO:0005507|GO:0046872|GO:0005506|GO:0005375|	KIAA0698; CPL	integral to membrane [goid 16021] [evidence IEA]; membrane [goid 16020] [evidence IEA]	oxidoreductase activity [goid 16491] [evidence IEA]; copper ion binding [goid 5507] [evidence IEA]; metal ion binding [goid 46872] [evidence IEA]; iron ion binding [goid 5506] [evidence IEA]; copper ion transporter activity [goid 5375] [evidence IEA]	ion transport [goid 6811] [evidence IEA]; copper ion transport [goid 6825] [evidence IEA]; iron ion transport [goid 6826] [evidence IEA]	ILMN_1714523	+	59315726-59315775	ILMN_1714523	CTGCCATGAGCATGTACAACCTCTGGAGCTAGAAGCTCCTCAGGAAAGCC	4108	A	NP_620074.1	NM_138737.1	ILMN_7949	RefSeq	NM_138737.1	Homo sapiens	HEPH	KIAA0698; CPL	ILMN_7949
ILMN_2279961	0.00705666	1.71325	1.71325	SOX9 up vs Control2	NM_013995.1	780041	X	Xq24d	Homo sapiens lysosomal-associated membrane protein 2 (LAMP2), transcript variant LAMP2B, mRNA.	3920	LAMP2	7669502		CD107b; LAMP-2C; LAMPB				ILMN_2279961	-	109021618-109021667	ILMN_2279961	ACCTTGATGGTAACGCTCTATCTGGTTTTGGGTGTTTTTCATGTTTTAGC	3817	I	NP_054701.1	NM_013995.1	ILMN_26730	RefSeq	NM_013995.1	Homo sapiens	LAMP2	LAMPB; CD107b; LAMP-2C	ILMN_26730
ILMN_1779252	0.00565456	1.71176	1.71176	SOX9 up vs Control2	NM_006074.3	5960747	11	11p15.4c	Homo sapiens tripartite motif-containing 22 (TRIM22), mRNA.	10346	TRIM22	117938315	GO:0005634|GO:0005622|GO:0006955|GO:0009615|GO:0006355|GO:0003714|GO:0003700|GO:0008270|GO:0046872|GO:0005515|	STAF50; RNF94; GPSTAF50	nucleus [goid 5634] [pmid 7797467] [evidence TAS]; intracellular [goid 5622] [evidence IEA]	transcription corepressor activity [goid 3714] [pmid 7797467] [evidence TAS]; transcription factor activity [goid 3700] [pmid 7797467] [evidence TAS]; zinc ion binding [goid 8270] [evidence IEA]; metal ion binding [goid 46872] [evidence IEA]; protein binding [goid 5515] [evidence IEA]	immune response [goid 6955] [pmid 7797467] [evidence TAS]; response to virus [goid 9615] [pmid 7797467] [evidence TAS]; regulation of transcription, DNA-dependent [goid 6355] [pmid 7797467] [evidence TAS]	ILMN_1779252	+	5687830-5687879	ILMN_1779252	GACACCAGTCATACTGGCTCAGGGCCCACCGCTAATGCCTTAATGAAATC	2150	S	NP_006065.2	NM_006074.3	ILMN_532	RefSeq	NM_006074.3	Homo sapiens	TRIM22	STAF50; GPSTAF50; RNF94	ILMN_532
ILMN_2220187	0.00504952	1.71119	1.71119	SOX9 up vs Control2	NM_002056.1	2350053	2	2p14a	Homo sapiens glutamine-fructose-6-phosphate transaminase 1 (GFPT1), mRNA.	2673	GFPT1	4503980	GO:0005737|GO:0008152|GO:0006112|GO:0005975|GO:0016051|GO:0006002|GO:0006541|GO:0016740|GO:0004360|GO:0005529|	GFA; GFPT; GFAT; GFAT1; GFAT1m	cytoplasm [goid 5737] [evidence IEA]	transferase activity [goid 16740] [evidence IEA]; glutamine-fructose-6-phosphate transaminase (isomerizing) activity [goid 4360] [pmid 8144040] [evidence TAS]; sugar binding [goid 5529] [evidence IEA]	metabolism [goid 8152] [evidence IEA]; energy reserve metabolism [goid 6112] [pmid 1460020] [evidence TAS]; carbohydrate metabolism [goid 5975] [evidence IEA]; carbohydrate biosynthesis [goid 16051] [evidence IEA]; fructose 6-phosphate metabolism [goid 6002] [pmid 8144040] [evidence TAS]; glutamine metabolism [goid 6541] [evidence IEA]	ILMN_2220187	-	69406033-69406082	ILMN_2220187	GATGGGATGTGTACATGTTGGGTATCCTACTACTTTGTGTTTTCATCTCC	2910	S	NP_002047.1	NM_002056.1	ILMN_5797	RefSeq	NM_002056.1	Homo sapiens	GFPT1	GFA; GFPT; GFAT; GFAT1; GFAT1m	ILMN_5797
ILMN_1788689	0.000567357	1.70713	1.70713	SOX9 up vs Control2	NM_017934.4	7000377	6	6q14.1c	Homo sapiens pleckstrin homology domain interacting protein (PHIP), mRNA.	55023	PHIP	38679895	GO:0008286|GO:0005158|GO:0005515|	FLJ20705; MGC90216; ndrp; WDR11		insulin receptor binding [goid 5158] [pmid 11018022] [evidence NAS]; protein binding [goid 5515] [pmid 11018022] [evidence IPI]	insulin receptor signaling pathway [goid 8286] [pmid 11018022] [evidence NAS]	ILMN_1788689	-	79707207-79707256	ILMN_1788689	GAGGATGACTCTGAAGAGGAGCAAAGGCAGCTGTTGTTCGAAGACACCTC	5542	S	NP_060404.3	NM_017934.4	ILMN_4492	RefSeq	NM_017934.4	Homo sapiens	PHIP	FLJ20705; FLJ45918; ndrp; WDR11; MGC90216	ILMN_171544
ILMN_1764970	0.00391729	1.7043	1.7043	SOX9 up vs Control2	NM_032776.1	2490687	10	10q21.2b-q21.3a	Homo sapiens jumonji domain containing 1C (JMJD1C), transcript variant 1, mRNA.	221037	JMJD1C	118600980	GO:0005634|GO:0005622|GO:0016568|GO:0006350|GO:0006355|GO:0016491|GO:0046966|GO:0016702|GO:0008270|GO:0046872|GO:0005506|	DKFZp761F0118; TRIP8; FLJ14374; RP11-10C13.2; KIAA1380	nucleus [goid 5634] [evidence IEA]; intracellular [goid 5622] [pmid 7776974] [evidence NAS]	oxidoreductase activity [goid 16491] [evidence IEA]; thyroid hormone receptor binding [goid 46966] [pmid 7776974] [evidence TAS]; oxidoreductase activity, acting on single donors with incorporation of molecular oxygen, incorporation of two atoms of oxygen [goid 16702] [evidence IEA]; zinc ion binding [goid 8270] [evidence IEA]; metal ion binding [goid 46872] [evidence IEA]; iron ion binding [goid…	chromatin modification [goid 16568] [evidence IEA]; transcription [goid 6350] [evidence IEA]; regulation of transcription, DNA-dependent [goid 6355] [pmid 7776974] [evidence TAS]	ILMN_1764970	-	58918981-58919030	ILMN_1764970	CACCAGCTATTGCCTGCATCTGGGAAATTGCTGAATCGCACAGCAGTCAT	8338	S	NP_116165.1	NM_032776.1	ILMN_25215	RefSeq	NM_032776.1	Homo sapiens	JMJD1C	TRIP8; DKFZp761F0118; KIAA1380; FLJ14374; RP11-10C13.2	ILMN_164120
ILMN_1705144	0.00436563	1.69858	1.69858	SOX9 up vs Control2	NM_003565.1	770440	12	12q24.33c	Homo sapiens unc-51-like kinase 1 (C. elegans) (ULK1), mRNA.	8408	ULK1	4507830	GO:0006468|GO:0007165|GO:0005524|GO:0016740|GO:0004674|GO:0000166|GO:0005515|			ATP binding [goid 5524] [evidence IEA]; transferase activity [goid 16740] [evidence IEA]; protein serine/threonine kinase activity [goid 4674] [pmid 9693035] [evidence TAS]; nucleotide binding [goid 166] [evidence IEA]; protein binding [goid 5515] [pmid 11146101] [evidence IPI]	protein amino acid phosphorylation [goid 6468] [pmid 9693035] [evidence TAS]; signal transduction [goid 7165] [pmid 9693035] [evidence TAS]	ILMN_1705144	+	130973506-130973555	ILMN_1705144	CGCCTCAACTGCTGCCCCTGGTTGAATGTTCTCTTGATAGTGCTGGACCC	5068	A	NP_003556.1	NM_003565.1	ILMN_137345	RefSeq	NM_003565.1	Homo sapiens	ULK1	FLJ38455; UNC51; Unc51.1; ATG1	ILMN_2158
ILMN_1741632	0.0180641	1.69846	1.69846	SOX9 up vs Control2	NM_013401.2	3460161	11	11q12.3a	Homo sapiens RAB3A interacting protein (rabin3)-like 1 (RAB3IL1), mRNA.	5866	RAB3IL1	21361439		GRAB				ILMN_1741632	-	61421395-61421444	ILMN_1741632	AGCTCCCACCTGGACGCATCCCTCACCACGTCCGGATTTCCTTCTTTGGA	2188	S	NP_037533.2	NM_013401.2	ILMN_25234	RefSeq	NM_013401.2	Homo sapiens	RAB3IL1	GRAB	ILMN_25234
ILMN_1665049	0.00910302	1.69654	1.69654	SOX9 up vs Control2	NM_025137.3	2100524	15	15q15.3c-q21.1a	Homo sapiens spastic paraplegia 11 (autosomal recessive) (SPG11), mRNA.	80208	SPG11	93204887	GO:0006725|GO:0008199|GO:0003824|	DKFZp762B1512; FLJ21439		ferric iron binding [goid 8199] [evidence IEA]; catalytic activity [goid 3824] [evidence IEA]	aromatic compound metabolism [goid 6725] [evidence IEA]	ILMN_1665049	-	21678836-21678885	ILMN_1665049	GAACAATCCCGGTACTGTACCATATCAGTCCTTTGTGGGTAGTAGGTAGC	7456	S	NP_079413.3	NM_025137.3	ILMN_6443	RefSeq	NM_025137.3	Homo sapiens	SPG11	KIAA1840; DKFZp762B1512; FLJ21439	ILMN_165427
ILMN_1770412	0.00132774	1.69425	1.69425	SOX9 up vs Control2	NM_006621.4	1170440	1	1p13.3b	Homo sapiens S-adenosylhomocysteine hydrolase-like 1 (AHCYL1), mRNA.	10768	AHCYL1	111120323	GO:0006730|GO:0016787|GO:0004013|	XPVKONA; PRO0233; IRBIT; DCAL		hydrolase activity [goid 16787] [evidence IEA]; adenosylhomocysteinase activity [goid 4013] [evidence IEA]	one-carbon compound metabolism [goid 6730] [evidence IEA]	ILMN_1770412	+	110366263-110366312	ILMN_1770412	CCCGGCAGGTAGGTTAGATGTGGGTGGTGCATGTTAATTTCCCTTAGAAG	2398	S	NP_006612.2	NM_006621.4	ILMN_21551	RefSeq	NM_006621.4	Homo sapiens	AHCYL1	XPVKONA; PRO0233; IRBIT; DCAL	ILMN_21551
ILMN_1779530	0.00528223	1.69229	1.69229	SOX9 up vs Control2	NM_020751.1	5420376	13	13q13.3e	Homo sapiens component of oligomeric golgi complex 6 (COG6), mRNA.	57511	COG6	33457343		COD2; KIAA1134; DKFZp313D191				ILMN_1779530	+	21125525-21125574	ILMN_1779530	ACTGCCAGAGGAGGAGTTGCCAATTGGCAGTGTGTCTTATCTCCATGTTG	2925	S	NP_065802.1	NM_020751.1	ILMN_20269	RefSeq	NM_020751.1	Homo sapiens	COG6	DKFZp313D191; COD2; KIAA1134	ILMN_20269
ILMN_1807423	0.00267405	1.68991	1.68991	SOX9 up vs Control2	NM_006547.2	1770243	7	7p15.3b	Homo sapiens insulin-like growth factor 2 mRNA binding protein 3 (IGF2BP3), mRNA.	10643	IGF2BP3	30795211	GO:0005737|GO:0009653|GO:0006445|GO:0006350|GO:0006355|GO:0006396|GO:0003723|GO:0000166|	IMP-3; VICKZ3; KOC1; DKFZp686F1078; IMP3	cytoplasm [goid 5737] [pmid 9891060] [evidence TAS]	RNA binding [goid 3723] [pmid 9891060] [evidence TAS]; nucleotide binding [goid 166] [evidence IEA]	morphogenesis [goid 9653] [pmid 9891060] [evidence TAS]; regulation of translation [goid 6445] [evidence IEA]; transcription [goid 6350] [evidence IEA]; regulation of transcription, DNA-dependent [goid 6355] [evidence IEA]; RNA processing [goid 6396] [pmid 9891060] [evidence TAS]	ILMN_1807423	-	23402013-23402062	ILMN_1807423	GGACTGGCTTTCTGGTTGGATTTCAGGTAAGATGTGTTTAAGGCCAGAGC	3801	S	NP_006538.2	NM_006547.2	ILMN_26370	RefSeq	NM_006547.2	Homo sapiens	IGF2BP3	IMP-3; VICKZ3; KOC1; DKFZp686F1078; IMP3	ILMN_26370
ILMN_2391551	0.000695879	1.68798	1.68798	SOX9 up vs Control2	NM_025138.3	1260575	13	13q13.3d	Homo sapiens chromosome 13 open reading frame 23 (C13orf23), transcript variant 1, mRNA.	80209	C13ORF23	125656154		FLJ23780; bA50D16.2; RP11-50D16.2; FLJ12661				ILMN_2391551	-	20384626-20384675	ILMN_2391551	GACTCTTGGGCCACCTCTGTTACTTACTGTACTATGGAAGCTCCTGGTGA	4454	A	NP_079414.3	NM_025138.3	ILMN_15197	RefSeq	NM_025138.3	Homo sapiens	C13orf23	FLJ23780; bA50D16.2; RP11-50D16.2; FLJ12661	ILMN_15197
ILMN_1746012	0.00472047	1.68701	1.68701	SOX9 up vs Control2	NM_052897.3	1770343	12	12q13.3b	Homo sapiens methyl-CpG binding domain protein 6 (MBD6), mRNA.	114785	MBD6	46852160	GO:0003677|	KIAA1887		DNA binding [goid 3677] [evidence IEA]		ILMN_1746012	+	56209991-56210040	ILMN_1746012	GTGATGATGCGACTGAGGATTATGCAACGTGGTCCAACCGGAGCGGCCAG	3943	S	NP_443129.3	NM_052897.3	ILMN_26050	RefSeq	NM_052897.3	Homo sapiens	MBD6	KIAA1887	ILMN_162772
ILMN_2328776	0.00171771	1.68678	1.68678	SOX9 up vs Control2	NM_001042453.1	2450152	X	Xq26.2a	Homo sapiens serine/threonine protein kinase MST4 (MST4), transcript variant 2, mRNA.	51765	MST4	109633027	GO:0005794|GO:0042981|GO:0006468|GO:0016740|GO:0004713|GO:0000166|GO:0005524|GO:0000287|GO:0004674|	MASK	Golgi apparatus [goid 5794] [evidence IPI]	transferase activity [goid 16740] [evidence IEA]; protein-tyrosine kinase activity [goid 4713] [evidence IEA]; nucleotide binding [goid 166] [evidence IEA]; ATP binding [goid 5524] [pmid 11641781] [evidence IDA]; magnesium ion binding [goid 287] [pmid 11641781] [evidence IDA]; protein serine/threonine kinase activity [goid 4674] [evidence IEA]	regulation of apoptosis [goid 42981] [pmid 11741893] [evidence IDA]; protein amino acid phosphorylation [goid 6468] [pmid 11641781] [evidence IDA]	ILMN_2328776	+	131036981-131037030	ILMN_2328776	GTGGGTGATGCCTTTTTCTTTTAAGCCCAGTACATATATTATGCCTGCCT	2434	A	NP_001035918.1	NM_001042453.1	ILMN_176368	RefSeq	NM_001042453.1	Homo sapiens	MST4	MASK	ILMN_176368
ILMN_1798827	1.43007e-05	1.68319	1.68319	SOX9 up vs Control2	NM_018079.3	2230730	2	2p21c-p21b	Homo sapiens S1 RNA binding domain 1 (SRBD1), mRNA.	55133	SRBD1	39841072	GO:0006139|GO:0003723|GO:0016788|	FLJ10379		RNA binding [goid 3723] [evidence IEA]; hydrolase activity, acting on ester bonds [goid 16788] [evidence IEA]	nucleobase, nucleoside, nucleotide and nucleic acid metabolism [goid 6139] [evidence IEA]	ILMN_1798827	-	45469582-45469631	ILMN_1798827	ACTTCTACTTGCCAACATCTGCCTTGCTGGACTTGTATGGGATTGTCTCC	3355	S	NP_060549.3	NM_018079.3	ILMN_28720	RefSeq	NM_018079.3	Homo sapiens	SRBD1	FLJ10379	ILMN_28720
ILMN_2286800	0.00022434	1.67983	1.67983	SOX9 up vs Control2	NM_012062.2	50435	12	12p11.21a	Homo sapiens dynamin 1-like (DNM1L), transcript variant 1, mRNA.	10059	DNM1L	16933563		DLP1; DVLP; DYMPLE; HDYNIV; DRP1; VPS1				ILMN_2286800	+	32788194-32788243	ILMN_2286800	GCTGTGGTGTGCATACTGTGTAGTTACATAGCCCTTCCAATTCTGGGTCC	2868	I	NP_036192.1	NM_012062.2	ILMN_12365	RefSeq	NM_012062.2	Homo sapiens	DNM1L	DLP1; DVLP; DYMPLE; DRP1; VPS1; HDYNIV	ILMN_12365
ILMN_1782247	0.00197846	1.67877	1.67877	SOX9 up vs Control2	NM_021078.2	4830301	17	17q21.2b	Homo sapiens GCN5 general control of amino-acid synthesis 5-like 2 (yeast) (GCN5L2), mRNA.	2648	GCN5L2	153791534	GO:0005634|GO:0006338|GO:0006350|GO:0006357|GO:0006473|GO:0003713|GO:0016740|GO:0042826|GO:0008080|GO:0004402|GO:0005515|	hGCN5; GCN5; MGC102791; PCAF-b	nucleus [goid 5634] [evidence IEA]	transcription coactivator activity [goid 3713] [pmid 8552087] [evidence TAS]; transferase activity [goid 16740] [evidence IEA]; histone deacetylase binding [goid 42826] [pmid 12887892] [evidence IPI]; N-acetyltransferase activity [goid 8080] [evidence IEA]; histone acetyltransferase activity [goid 4402] [evidence IEA]; protein binding [goid 5515] [pmid 12887892] [evidence IPI]	chromatin remodeling [goid 6338] [pmid 8552087] [evidence TAS]; transcription [goid 6350] [evidence IEA]; regulation of transcription from RNA polymerase II promoter [goid 6357] [pmid 8552087] [evidence TAS]; protein amino acid acetylation [goid 6473] [pmid 8552087] [evidence TAS]	ILMN_1782247	-	37518751-37518800	ILMN_1782247	GGTTGGAAGTTCAGCCCAAACTGAAGGGGGCCATGCCTTGTCCAGCACTG	2966	S	NP_066564.2	NM_021078.2	ILMN_24446	RefSeq	NM_021078.2	Homo sapiens	GCN5L2	hGCN5; GCN5; KAT2A; MGC102791; PCAF-b	ILMN_24446
ILMN_1777663	0.00298732	1.67785	1.67785	SOX9 up vs Control2	NM_001068.2	3890255	3	3p24.2a	Homo sapiens topoisomerase (DNA) II beta 180kDa (TOP2B), mRNA.	7155	TOP2B	19913407	GO:0005694|GO:0000792|GO:0005634|GO:0005730|GO:0005654|GO:0005829|GO:0006265|GO:0003918|GO:0042826|GO:0046982|GO:0005524|GO:0003682|GO:0000166|GO:0008022|GO:0005080|	top2beta; TOPIIB	chromosome [goid 5694] [evidence IEA]; heterochromatin [goid 792] [pmid 9049244] [evidence IDA]; nucleus [goid 5634] [pmid 9049244] [evidence IDA]; nucleolus [goid 5730] [pmid 9049244] [evidence IDA]; nucleoplasm [goid 5654] [pmid 9049244] [evidence IDA]; cytosol [goid 5829] [pmid 9049244] [evidence IDA]	DNA topoisomerase (ATP-hydrolyzing) activity [goid 3918] [evidence IEA]; histone deacetylase binding [goid 42826] [pmid 11136718] [evidence IPI]; protein heterodimerization activity [goid 46982] [pmid 10473615] [evidence IPI]; ATP binding [goid 5524] [evidence IEA]; chromatin binding [goid 3682] [pmid 9049244] [evidence IDA]; nucleotide binding [goid 166] [evidence IEA]; protein C-terminus bindin…	DNA topological change [goid 6265] [evidence IEA]	ILMN_1777663	-	25614869-25614918	ILMN_1777663	AGACTTCCCTACTGAGCCACCTTCTCTGCCACGAACCGGTCGGGCTAGGA	4749	S	NP_001059.2	NM_001068.2	ILMN_7099	RefSeq	NM_001068.2	Homo sapiens	TOP2B	top2beta; TOPIIB	ILMN_7099
ILMN_2115490	0.000871151	1.67514	1.67514	SOX9 up vs Control2	NM_001037675.1	5310044	1	1q21.1d	Homo sapiens neuroblastoma breakpoint family, member 20 (NBPF20), mRNA.	400818	NBPF20	83415173						ILMN_2115490	-	146620225-146620274	ILMN_2115490	CCTTCCAGTTGTCTTGAACAGCCTGACTCCTGGCAGCCCTATGGAAGTTC	2454	S	NP_001032764.1	NM_001037675.1	ILMN_26956	RefSeq	NM_001037675.1	Homo sapiens	NBPF20		ILMN_26956
ILMN_1797822	0.000191757	1.67287	1.67287	SOX9 up vs Control2	NM_015187.3	1470551	4	4p15.2c	Homo sapiens KIAA0746 protein (KIAA0746), mRNA.	23231	KIAA0746	154689718	GO:0005488|	FLJ21629; FLJ41299; DKFZp781J1697		binding [goid 5488] [evidence IEA]		ILMN_1797822	-	25087462-25087511	ILMN_1797822	GCAGCAAGTAAGCCTCTAGCTTATAGTTTCATCCCTACCCCTCATGCCTG	4302	S	NP_056002.2	NM_015187.3	ILMN_5957	RefSeq	NM_015187.3	Homo sapiens	KIAA0746	FLJ21629; FLJ41299; DKFZp781J1697	ILMN_5957
ILMN_1699496	0.000314923	1.67249	1.67249	SOX9 up vs Control2	NM_016621.2	6580164	11	11p11.2c	Homo sapiens PHD finger protein 21A (PHF21A), mRNA.	51317	PHF21A	19923461	GO:0005634|GO:0016568|GO:0006355|GO:0006350|GO:0008270|GO:0046872|GO:0005515|	BHC80; KIAA1696; BM-006	nucleus [goid 5634] [evidence IEA]	zinc ion binding [goid 8270] [evidence IEA]; metal ion binding [goid 46872] [evidence IEA]; protein binding [goid 5515] [evidence IEA]	chromatin modification [goid 16568] [evidence IEA]; regulation of transcription, DNA-dependent [goid 6355] [evidence IEA]; transcription [goid 6350] [evidence IEA]	ILMN_1699496	-	45910897-45910946	ILMN_1699496	GTCAGTGAGGTCCCGTGAGTCTTTGTGAGTCCTTGTGTCATCGTTCGGGC	3438	S	NP_057705.2	NM_016621.2	ILMN_28019	RefSeq	NM_016621.2	Homo sapiens	PHF21A	BHC80; KIAA1696; BM-006	ILMN_28019
ILMN_2327203	0.000277171	1.67118	1.67118	SOX9 up vs Control2	NR_003104.1	4860735	7		Homo sapiens POT1 protection of telomeres 1 homolog (S. pombe) (POT1), transcript variant 5, transcribed RNA.		POT1	110671315		DKFZP586D211; hPot1				ILMN_2327203	-	124280288-124280337	ILMN_2327203	CTTCATGGAGGTACCAGTTACGGTCGGGGAATCAGGGTCTTGCCAGAAAG	1394	A		NR_003104.1	ILMN_176189	RefSeq	NR_003104.1	Homo sapiens	POT1	DKFZP586D211; hPot1	ILMN_176189
ILMN_1732516	2.31626e-05	1.6706	1.6706	SOX9 up vs Control2	NM_014708.3	3190524	12	12q24.31c	Homo sapiens kinetochore associated 1 (KNTC1), mRNA.	9735	KNTC1	41327744	GO:0000922|GO:0005634|GO:0005828|GO:0007093|GO:0007096|GO:0007067|GO:0006355|GO:0007049|GO:0051301|GO:0006461|GO:0043565|GO:0046983|GO:0003700|	FLJ36151; KIAA0166; ROD	spindle pole [goid 922] [pmid 11146660] [evidence IDA]; nucleus [goid 5634] [pmid 11146660] [evidence NAS]; kinetochore microtubule [goid 5828] [pmid 11146660] [evidence IDA]	sequence-specific DNA binding [goid 43565] [evidence IEA]; protein dimerization activity [goid 46983] [evidence IEA]; transcription factor activity [goid 3700] [evidence IEA]	mitotic checkpoint [goid 7093] [pmid 11146660] [evidence IDA]; regulation of exit from mitosis [goid 7096] [pmid 11146660] [evidence NAS]; mitosis [goid 7067] [evidence IEA]; regulation of transcription, DNA-dependent [goid 6355] [evidence IEA]; cell cycle [goid 7049] [evidence IEA]; cell division [goid 51301] [evidence IEA]; protein complex assembly [goid 6461] [pmid 11146660] [evidence NAS]	ILMN_1732516	+	121675137-121675186	ILMN_1732516	GCACTGCGGGAAACCTGTGCCTCCAGACACTGCTCCCTGTGAAATTCTGA	6718	S	NP_055523.1	NM_014708.3	ILMN_25890	RefSeq	NM_014708.3	Homo sapiens	KNTC1	FLJ36151; KIAA0166; ROD	ILMN_25890
ILMN_1755234	0.026853	1.67048	1.67048	SOX9 up vs Control2	NM_017857.2	540608	11	11q13.1f	Homo sapiens slingshot homolog 3 (Drosophila) (SSH3), mRNA.	54961	SSH3	24586674	GO:0005634|GO:0005856|GO:0006470|GO:0016787|GO:0004725|GO:0008138|	FLJ20515; FLJ10928; SSH-3	nucleus [goid 5634] [evidence IEA]; cytoskeleton [goid 5856] [evidence IEA]	hydrolase activity [goid 16787] [evidence IEA]; protein tyrosine phosphatase activity [goid 4725] [evidence IEA]; protein tyrosine/serine/threonine phosphatase activity [goid 8138] [evidence IEA]	protein amino acid dephosphorylation [goid 6470] [evidence IEA]	ILMN_1755234	+	66836505-66836554	ILMN_1755234	TGTGACACCACGCCAGATCACAGGGCACCAGGCCAGAGATAGTCTTCTTT	2647	A	NP_060327.2	NM_017857.2	ILMN_13425	RefSeq	NM_017857.2	Homo sapiens	SSH3	FLJ20515; FLJ10928; SSH-3	ILMN_179016
ILMN_1723418	0.00518905	1.66744	1.66744	SOX9 up vs Control2	NM_001807.3	6650593	9	9q34.2a	Homo sapiens carboxyl ester lipase (bile salt-stimulated lipase) (CEL), mRNA.	1056	CEL	148536847	GO:0005783|GO:0005737|GO:0030157|GO:0018350|GO:0030299|GO:0006707|GO:0006641|GO:0009062|GO:0006629|GO:0016042|GO:0016787|GO:0004759|GO:0004806|GO:0004771|GO:0008201|	BSDL; BSSL; MODY8; LIPA; BAL; FAP; CELL; CEase; FAPP	endoplasmic reticulum [goid 5783] [evidence IEA]; cytoplasm [goid 5737] [evidence ISS]	hydrolase activity [goid 16787] [pmid 2265692] [evidence TAS]; serine esterase activity [goid 4759] [pmid 2265692] [evidence TAS]; triacylglycerol lipase activity [goid 4806] [pmid 2265692] [evidence NAS]; sterol esterase activity [goid 4771] [pmid 12031288] [evidence NAS]; heparin binding [goid 8201] [pmid 7578248] [evidence NAS]	pancreatic juice secretion [goid 30157] [pmid 1854805] [evidence IDA]; protein amino acid esterification [goid 18350] [pmid 7578248] [evidence NAS]; cholesterol absorption [goid 30299] [pmid 12031288] [evidence NAS]; cholesterol catabolism [goid 6707] [pmid 12031288] [evidence IDA]; triacylglycerol metabolism [goid 6641] [pmid 2265692] [evidence IC ]; fatty acid catabolism [goid 9062] [pmid 75782…	ILMN_1723418	+	105440855-105440904	ILMN_1723418	CCAAGGAAGCTCAGATGCCTGCAGTCATTAGGTTTTAGCGTCCCATGAGC	2250	S	NP_001798.2	NM_001807.3	ILMN_26946	RefSeq	NM_001807.3	Homo sapiens	CEL	BSDL; BSSL; MODY8; LIPA; BAL; FAP; CELL; CEase; FAPP	ILMN_26946
ILMN_1796734	0.000877062	1.6668	1.6668	SOX9 up vs Control2	NM_003118.2	5050382	5	5q33.1d	Homo sapiens secreted protein, acidic, cysteine-rich (osteonectin) (SPARC), mRNA.	6678	SPARC	48675809	GO:0005604|GO:0005576|GO:0001503|GO:0007169|GO:0005518|GO:0005509|GO:0005507|	ON	basement membrane [goid 5604] [evidence IEA]; extracellular region [goid 5576] [pmid 14718574] [evidence NAS]	collagen binding [goid 5518] [pmid 7034958] [evidence TAS]; calcium ion binding [goid 5509] [pmid 7034958] [evidence TAS]; copper ion binding [goid 5507] [evidence IEA]	ossification [goid 1503] [pmid 7034958] [evidence TAS]; transmembrane receptor protein tyrosine kinase signaling pathway [goid 7169] [pmid 15609325] [evidence NAS]	ILMN_1796734	-	146186709-146186758	ILMN_1796734	CGCAGCTCCCCAATCACACTAGCAACATTTCAAGTGCTTGAGAGCCATGC	2779	S	NP_003109.1	NM_003118.2	ILMN_1780	RefSeq	NM_003118.2	Homo sapiens	SPARC	ON	ILMN_1780
ILMN_1767509	0.00337463	1.66333	1.66333	SOX9 up vs Control2	NM_207514.1	5820768	16	16q24.3b	Homo sapiens differentially expressed in FDCP 8 homolog (mouse) (DEF8), transcript variant 1, mRNA.	54849	DEF8	46447819	GO:0007242|GO:0008270|GO:0005515|			zinc ion binding [goid 8270] [evidence IEA]; protein binding [goid 5515] [evidence IEA]	intracellular signaling cascade [goid 7242] [evidence IEA]	ILMN_1767509	+	75727208-75727257	ILMN_1767509	ACAGCCGGTAAACGGAATCACGTATGGTTCTTTCTGTGGGTCTGTGGCAC	3537	I	NP_997397.1	NM_207514.1	ILMN_3028	RefSeq	NM_207514.1	Homo sapiens	DEF8	MGC104349	ILMN_175985
ILMN_2295518	0.00191246	1.66269	1.66269	SOX9 up vs Control2	NM_001039705.1	1500301	X	Xp11.21a	Homo sapiens trophinin (TRO), transcript variant 6, mRNA.	7216	TRO	89276765	GO:0005886|GO:0005887|GO:0007156|GO:0007566|GO:0007155|GO:0005515|	KIAA1114; MAGE-d3; MAGED3	plasma membrane [goid 5886] [pmid 7758945] [evidence TAS]; integral to plasma membrane [goid 5887] [pmid 7758945] [evidence TAS]	protein binding [goid 5515] [evidence IEA]	homophilic cell adhesion [goid 7156] [pmid 7758945] [evidence TAS]; embryo implantation [goid 7566] [pmid 7758945] [evidence TAS]; cell adhesion [goid 7155] [evidence IEA]	ILMN_2295518	+	52009289-52009338	ILMN_2295518	TTTGGCAGTGGAGCCGCCAGTCTTGGTGCCTGTGGCTTCTCGTATGGCTA	4353	I	NP_001034794.1	NM_001039705.1	ILMN_32618	RefSeq	NM_001039705.1	Homo sapiens	TRO	KIAA1114; MAGE-d3; MAGED3	ILMN_32618
ILMN_2253648	0.00108455	1.65632	1.65632	SOX9 up vs Control2	NM_006904.6	5490445	8	8q11.21a-q11.21b	Homo sapiens protein kinase, DNA-activated, catalytic polypeptide (PRKDC), transcript variant 1, mRNA.	5591	PRKDC	31340617	GO:0005634|GO:0006310|GO:0006464|GO:0016740|GO:0003677|GO:0005524|GO:0004677|GO:0005515|	XRCC7; p350; DNPK1; HYRC1; HYRC; DNAPK	nucleus [goid 5634] [evidence IEA]	transferase activity [goid 16740] [evidence IEA]; DNA binding [goid 3677] [evidence IEA]; ATP binding [goid 5524] [evidence IEA]; DNA-dependent protein kinase activity [goid 4677] [evidence IEA]; protein binding [goid 5515] [pmid 9442054] [evidence IPI]	DNA recombination [goid 6310] [evidence IEA]; protein modification [goid 6464] [pmid 7671312] [evidence TAS]	ILMN_2253648	-	48857277-48857326	ILMN_2253648	AAGGACCTTCTTTTGAACACCATGTCCCAAGAGGAGAAGGCGGCTTACCT	11494	I	NP_008835.5	NM_006904.6	ILMN_169762	RefSeq	NM_006904.6	Homo sapiens	PRKDC	XRCC7; p350; DNPK1; HYRC1; HYRC; DNAPK	ILMN_169762
ILMN_1657039	0.00962446	1.65581	1.65581	SOX9 up vs Control2	NM_015687.2	6200600	6	6q14.1a	Homo sapiens filamin A interacting protein 1 (FILIP1), mRNA.	27145	FILIP1	46852180		FILIP; KIAA1275				ILMN_1657039	-	76074785-76074834	ILMN_1657039	CATCAGTTAGATGTGGGGACTCAATCACACGCTCTTCAAGTCCGGCTCCC	4307	S	NP_056502.1	NM_015687.2	ILMN_17533	RefSeq	NM_015687.2	Homo sapiens	FILIP1	FILIP; KIAA1275	ILMN_17533
ILMN_1796925	0.000251877	1.65535	1.65535	SOX9 up vs Control2	NM_001338.3	870161	21	21q21.1c	Homo sapiens coxsackie virus and adenovirus receptor (CXADR), mRNA.	1525	CXADR	45827793	GO:0005886|GO:0005887|GO:0005923|GO:0007155|GO:0004872|GO:0005515|	CAR; HCAR	plasma membrane [goid 5886] [pmid 9096397] [evidence NAS]; integral to plasma membrane [goid 5887] [pmid 9096397] [evidence TAS]; tight junction [goid 5923] [evidence IEA]	receptor activity [goid 4872] [pmid 9036860] [evidence TAS]; protein binding [goid 5515] [evidence IEA]	cell adhesion [goid 7155] [evidence IEA]	ILMN_1796925	+	4324656-4324705	ILMN_1796925	GGTGGCCAGCCAGATCAAGGATGTAGTATCTCATAGTTCCCAGGTGATAT	2030	S	NP_001329.1	NM_001338.3	ILMN_23984	RefSeq	NM_001338.3	Homo sapiens	CXADR	CAR; HCAR	ILMN_23984
ILMN_1799642	0.0126915	1.6537	1.6537	SOX9 up vs Control2	NM_015905.2	6510196	7	7q34a	Homo sapiens tripartite motif-containing 24 (TRIM24), transcript variant 1, mRNA.	8805	TRIM24	47419910	GO:0005634|GO:0005622|GO:0006350|GO:0006366|GO:0006355|GO:0003713|GO:0005102|GO:0003677|GO:0008270|GO:0046872|GO:0003704|	PTC6; RNF82; TIF1A; hTIF1; TIF1; TIF1ALPHA; TF1A	nucleus [goid 5634] [pmid 9115274] [evidence TAS]; intracellular [goid 5622] [evidence IEA]	transcription coactivator activity [goid 3713] [pmid 9115274] [evidence TAS]; receptor binding [goid 5102] [pmid 9115274] [evidence TAS]; DNA binding [goid 3677] [evidence IEA]; zinc ion binding [goid 8270] [evidence IEA]; metal ion binding [goid 46872] [evidence IEA]; specific RNA polymerase II transcription factor activity [goid 3704] [evidence NR ]	transcription [goid 6350] [evidence IEA]; transcription from RNA polymerase II promoter [goid 6366] [pmid 9115274] [evidence TAS]; regulation of transcription, DNA-dependent [goid 6355] [evidence IEA]	ILMN_1799642	+	137920180-137920229	ILMN_1799642	GTACAGCCCCGGAAGAAACGCCTCAAAAGCATTGAAGAACGCCAGTTGCT	3312	A	NP_056989.2	NM_015905.2	ILMN_24479	RefSeq	NM_015905.2	Homo sapiens	TRIM24	PTC6; TIF1ALPHA; RNF82; TIF1A; TF1A; hTIF1; TIF1	ILMN_24479
ILMN_1670807	0.00101347	1.65353	1.65353	SOX9 up vs Control2	NM_174911.3	60014	8	8q24.21a	Homo sapiens family with sequence similarity 84, member B (FAM84B), mRNA.	157638	FAM84B	40255195	GO:0005886|GO:0005737|GO:0005515|	BCMP101; NSE2	plasma membrane [goid 5886] [pmid 12477722] [evidence IDA]; cytoplasm [goid 5737] [pmid 12477722] [evidence IDA]	protein binding [goid 5515] [pmid 12477722] [evidence IPI]		ILMN_1670807	-	122882384-122882433	ILMN_1670807	GGTGCTTTGGCCCTAATAGCACTGGACAACACCACGACCACATGGAAACA	4559	S	NP_777571.1	NM_174911.3	ILMN_7137	RefSeq	NM_174911.3	Homo sapiens	FAM84B	BCMP101; NSE2	ILMN_182774
ILMN_1777906	0.000767021	1.65332	1.65332	SOX9 up vs Control2	NM_018067.2	2970563	1	1p34.3d	Homo sapiens arginine/proline rich coiled-coil 1 (RPRC1), mRNA.	55700	RPRC1	21361780		PARCC1; FLJ10350				ILMN_1777906	+	36418957-36419006	ILMN_1777906	GGTACCCATGCCCCCTGCCCTCGCCTGGAATCAGTGTTACTGCATCTGAT	2710	S	NP_060537.2	NM_018067.2	ILMN_138852	RefSeq	NM_018067.2	Homo sapiens	RPRC1	PARCC1; FLJ10350	ILMN_138852
ILMN_1671583	0.00656785	1.65332	1.65332	SOX9 up vs Control2	NM_013446.2	1980113	7	7q34c	Homo sapiens makorin, ring finger protein, 1 (MKRN1), mRNA.	23608	MKRN1	21359891	GO:0008270|GO:0046872|GO:0003676|GO:0005515|	RNF61; FLJ21334		zinc ion binding [goid 8270] [evidence IEA]; metal ion binding [goid 46872] [evidence IEA]; nucleic acid binding [goid 3676] [evidence IEA]; protein binding [goid 5515] [pmid 15231747] [evidence IPI]		ILMN_1671583	-	139481786-139481835	ILMN_1671583	ACTCGGGGATGCTCCTGGTTTGTCCATCTACTGCTTTGATTCCTTGGATC	2911	S	NP_038474.1	NM_013446.2	ILMN_20041	RefSeq	NM_013446.2	Homo sapiens	MKRN1	RNF61; FLJ21334	ILMN_20041
ILMN_1684964	0.000604987	1.65262	1.65262	SOX9 up vs Control2	NM_012256.2	5560411	7	7q36.1b	Homo sapiens zinc finger protein 212 (ZNF212), mRNA.	7988	ZNF212	24797064	GO:0005634|GO:0005622|GO:0006355|GO:0006350|GO:0046872|GO:0008270|GO:0003677|	MGC9707; ZNFC150; C2H2-150; ZNF182	nucleus [goid 5634] [evidence NAS]; intracellular [goid 5622] [evidence IEA]	metal ion binding [goid 46872] [evidence IEA]; zinc ion binding [goid 8270] [pmid 7633419] [evidence NAS]; DNA binding [goid 3677] [evidence NAS]	regulation of transcription, DNA-dependent [goid 6355] [pmid 7633419] [evidence NAS]; transcription [goid 6350] [evidence IEA]	ILMN_1684964	+	148290556-148290605	ILMN_1684964	CAGATGGCTTGTCTCAGGAGTGTTGAATGTGTGCCCCGCTGCTGTCTGGG	2628	S	NP_036388.2	NM_012256.2	ILMN_14026	RefSeq	NM_012256.2	Homo sapiens	ZNF212	MGC9707; ZNFC150; C2H2-150; ZNF182	ILMN_14026
ILMN_1781752	0.00385994	1.64941	1.64941	SOX9 up vs Control2	NM_015226.1	160224	16	16p13.13c	Homo sapiens C-type lectin domain family 16, member A (CLEC16A), mRNA.	23274	CLEC16A	54792781						ILMN_1781752	+	11183161-11183210	ILMN_1781752	GCCCTGCCAGACGCGCTAGATTCCTCTAAGGTCTCTGAGATGCACCGTTT	6408	S	NP_056041.1	NM_015226.1	ILMN_19348	RefSeq	NM_015226.1	Homo sapiens	CLEC16A	KIAA0350; Gop-1; MGC111457	ILMN_19348
ILMN_2361862	0.00145212	1.64871	1.64871	SOX9 up vs Control2	NM_001018056.1	5390661	9	9p24.2b	Homo sapiens very low density lipoprotein receptor (VLDLR), transcript variant 2, mRNA.	7436	VLDLR	65301163	GO:0005624|GO:0016020|GO:0005886|GO:0016021|GO:0005905|GO:0007613|GO:0006869|GO:0007165|GO:0008202|GO:0006897|GO:0008203|GO:0006629|GO:0005041|GO:0005319|GO:0004872|GO:0005509|	FLJ35024; VLDLRCH	membrane fraction [goid 5624] [pmid 15082773] [evidence IDA]; membrane [goid 16020] [evidence IEA]; plasma membrane [goid 5886] [pmid 10380922] [evidence TAS]; integral to membrane [goid 16021] [evidence IEA]; coated pit [goid 5905] [evidence IEA]	low-density lipoprotein receptor activity [goid 5041] [pmid 10380922] [evidence TAS]; lipid transporter activity [goid 5319] [evidence IEA]; receptor activity [goid 4872] [evidence IEA]; calcium ion binding [goid 5509] [evidence IEA]	memory [goid 7613] [pmid 7550352] [evidence TAS]; lipid transport [goid 6869] [evidence IEA]; signal transduction [goid 7165] [pmid 10380922] [evidence TAS]; steroid metabolism [goid 8202] [evidence IEA]; endocytosis [goid 6897] [evidence IEA]; cholesterol metabolism [goid 8203] [evidence IEA]; lipid metabolism [goid 6629] [evidence IEA]	ILMN_2361862	+	2643893-2643942	ILMN_2361862	GAGGTCTAAACAAATAATACCCCCGTCGGAATGGTAACCGAGCCAGCAGC	2960	A	NP_001018066.1	NM_001018056.1	ILMN_14444	RefSeq	NM_001018056.1	Homo sapiens	VLDLR	FLJ35024; VLDLRCH	ILMN_14444
ILMN_1735052	0.0177868	1.64564	1.64564	SOX9 up vs Control2	NM_003565.1	1740373	12	12q24.33c	Homo sapiens unc-51-like kinase 1 (C. elegans) (ULK1), mRNA.	8408	ULK1	4507830	GO:0006468|GO:0007165|GO:0005524|GO:0016740|GO:0004674|GO:0000166|GO:0005515|	FLJ38455; UNC51; Unc51.1; ATG1		ATP binding [goid 5524] [evidence IEA]; transferase activity [goid 16740] [evidence IEA]; protein serine/threonine kinase activity [goid 4674] [pmid 9693035] [evidence TAS]; nucleotide binding [goid 166] [evidence IEA]; protein binding [goid 5515] [pmid 11146101] [evidence IPI]	protein amino acid phosphorylation [goid 6468] [pmid 9693035] [evidence TAS]; signal transduction [goid 7165] [pmid 9693035] [evidence TAS]	ILMN_1735052	+	130973505-130973554	ILMN_1735052	GCGCCTCAACTGCTGCCCCTGGTTGAATGTTCTCTTGATAGTGCTGGACC	5067	A	NP_003556.1	NM_003565.1	ILMN_2158	RefSeq	NM_003565.1	Homo sapiens	ULK1	FLJ38455; UNC51; Unc51.1; ATG1	ILMN_2158
ILMN_2307740	0.0038333	1.64389	1.64389	SOX9 up vs Control2	NM_172358.1	2120451	1	1q32.2a	Homo sapiens CD46 molecule, complement regulatory protein (CD46), transcript variant m, mRNA.	4179	CD46	27502420	GO:0005886|GO:0005887|GO:0045087|GO:0007338|GO:0006958|GO:0004872|	TLX; TRA2.10; MGC26544; MIC10; MCP	plasma membrane [goid 5886] [pmid 1711570] [evidence NAS]; integral to plasma membrane [goid 5887] [pmid 1711570] [evidence TAS]	receptor activity [goid 4872] [pmid 8402913] [evidence TAS]	innate immune response [goid 45087] [evidence IEA]; fertilization (sensu Metazoa) [goid 7338] [evidence IEA]; complement activation, classical pathway [goid 6958] [evidence IEA]	ILMN_2307740	+	178642359-178642408	ILMN_2307740	ACTCAGGCAGATCTCAGCCCTCTACTGAGTCCCTTAGCCAAGCAGTTTCT	2414	A	NP_758868.1	NM_172358.1	ILMN_4413	RefSeq	NM_172358.1	Homo sapiens	CD46	TLX; MCP; TRA2.10; MGC26544; MIC10	ILMN_4413
ILMN_1789492	0.00053758	1.64323	1.64323	SOX9 up vs Control2	NM_013373.2	4590154	22	22q11.21d	Homo sapiens zinc finger, DHHC-type containing 8 (ZDHHC8), mRNA.	29801	ZDHHC8	57863251	GO:0016020|GO:0016021|GO:0008270|GO:0046872|GO:0008415|GO:0016740|	ZNF378; ZDHHCL1	membrane [goid 16020] [evidence IEA]; integral to membrane [goid 16021] [evidence IEA]	zinc ion binding [goid 8270] [evidence IEA]; metal ion binding [goid 46872] [evidence IEA]; acyltransferase activity [goid 8415] [evidence IEA]; transferase activity [goid 16740] [evidence IEA]		ILMN_1789492	+	3754559-3754587	ILMN_1789492	CAGGGACCTGAGAGTAAGCACATGACAGCGTCTGCTTGCGTTGTGTCTGT	3348	S	NP_037505.1	NM_013373.2	ILMN_29624	RefSeq	NM_013373.2	Homo sapiens	ZDHHC8	ZNF378; ZDHHCL1	ILMN_29624
ILMN_1815500	0.0128172	1.64264	1.64264	SOX9 up vs Control2	NM_002224.2	6180133	6	6p21.31f	Homo sapiens inositol 1,4,5-triphosphate receptor, type 3 (ITPR3), mRNA.	3710	ITPR3	153945845	GO:0005886|GO:0016021|GO:0005783|GO:0005903|GO:0006811|GO:0006816|GO:0007165|GO:0015085|GO:0005216|GO:0008095|GO:0005220|GO:0005509|GO:0005262|	IP3R3	plasma membrane [goid 5886] [pmid 10828023] [evidence TAS]; integral to membrane [goid 16021] [evidence IEA]; endoplasmic reticulum [goid 5783] [pmid 8288584] [evidence TAS]; brush border [goid 5903] [pmid 8288584] [evidence TAS]	calcium ion transporter activity [goid 15085] [pmid 8288584] [evidence TAS]; ion channel activity [goid 5216] [evidence IEA]; inositol-1,4,5-triphosphate receptor activity [goid 8095] [pmid 8288584] [evidence TAS]; inositol 1,4,5-triphosphate-sensitive calcium-release channel activity [goid 5220] [evidence IEA]; calcium ion binding [goid 5509] [evidence IEA]; calcium channel activity [goid 5262] …	ion transport [goid 6811] [evidence IEA]; calcium ion transport [goid 6816] [evidence IEA]; signal transduction [goid 7165] [pmid 8288584] [evidence TAS]	ILMN_1815500	+	33772190-33772239	ILMN_1815500	AGGGCTGAGCTGCGCTTGCGTGGCTGTTTCATGACCGCTTGTTTTTCTCC	8890	S	NP_002215.2	NM_002224.2	ILMN_20912	RefSeq	NM_002224.2	Homo sapiens	ITPR3	FLJ36205; IP3R; IP3R3	ILMN_20912
ILMN_1680037	0.0347519	1.64114	1.64114	SOX9 up vs Control2	NM_024519.2	6480092	16	16q22.1b	Homo sapiens family with sequence similarity 65, member A (FAM65A), mRNA.	79567	FAM65A	39995079	GO:0005488|GO:0003899|	FLJ13725; KIAA1930		binding [goid 5488] [evidence IEA]; DNA-directed RNA polymerase activity [goid 3899] [evidence IEA]		ILMN_1680037	+	53453923-53453957	ILMN_1680037	GGCTTGGCCACCCTGCCGCTGCCCAGCCACATCCCTTGGTTTTGTATTTT	3975	S	NP_078795.2	NM_024519.2	ILMN_17641	RefSeq	NM_024519.2	Homo sapiens	FAM65A	FLJ13725; KIAA1930	ILMN_17641
ILMN_2153373	0.00108615	1.63878	1.63878	SOX9 up vs Control2	NM_006726.1	6020291	4	4q31.3a-q31.3b	Homo sapiens LPS-responsive vesicle trafficking, beach and anchor containing (LRBA), mRNA.	987	LRBA	16904380	GO:0005488|	BGL; CDC4L; DKFZp686A09128; DKFZp686P2258; LBA; FLJ25686; MGC72098; LAB300; FLJ16600; DKFZp686K03100		binding [goid 5488] [evidence IEA]		ILMN_2153373	-	151405522-151405571	ILMN_2153373	CTCACTACTGCGGTTTGCCTGTGCCTGGACAATGAGGCGGAGCCACTGTT	9588	S	NP_006717.1	NM_006726.1	ILMN_20452	RefSeq	NM_006726.1	Homo sapiens	LRBA	BGL; CDC4L; DKFZp686A09128; DKFZp686P2258; LBA; FLJ25686; MGC72098; LAB300; FLJ16600; DKFZp686K03100	ILMN_20452
ILMN_1680507	0.00183388	1.63772	1.63772	SOX9 up vs Control2	NM_181876.2	460131	4	4p16.1f	Homo sapiens protein phosphatase 2 (formerly 2A), regulatory subunit B, gamma isoform (PPP2R2C), transcript variant 2, mRNA.	5522	PPP2R2C	109255253	GO:0000159|GO:0007165|GO:0008601|	PR55G; MGC33570; IMYPNO; IMYPNO1; PR52	protein phosphatase type 2A complex [goid 159] [pmid 10945473] [evidence NAS]	protein phosphatase type 2A regulator activity [goid 8601] [pmid 10945473] [evidence NAS]	signal transduction [goid 7165] [evidence NAS]	ILMN_1680507	-	6373514-6373563	ILMN_1680507	CGGTGGAAGGACCAGTGTAATAGTCACAGACTTGCATCCTGGCTCTGCTT	3734	A	NP_870991.1	NM_181876.2	ILMN_15268	RefSeq	NM_181876.2	Homo sapiens	PPP2R2C	PR55G; MGC33570; IMYPNO; IMYPNO1; PR52	ILMN_15268
ILMN_1759252	0.00768595	1.63771	1.63771	SOX9 up vs Control2	NM_176801.1	5900685	4	4p16.3a	Homo sapiens adducin 1 (alpha) (ADD1), transcript variant 4, mRNA.	118	ADD1	29826324	GO:0016020|GO:0015629|GO:0005516|GO:0003779|GO:0005200|	ADDA; MGC44427; MGC3339	membrane [goid 16020] [evidence IEA]; actin cytoskeleton [goid 15629] [evidence NR ]	calmodulin binding [goid 5516] [evidence IEA]; actin binding [goid 3779] [pmid 1840603] [evidence TAS]; structural constituent of cytoskeleton [goid 5200] [evidence NR ]		ILMN_1759252	+	2901505-2901554	ILMN_1759252	GGACACCGACTTGGGAGGACAGGTCCTGAATGTCCTTTCTCCAGTGTAAC	3986	A	NP_789771.1	NM_176801.1	ILMN_18025	RefSeq	NM_176801.1	Homo sapiens	ADD1	ADDA; MGC44427; MGC3339	ILMN_27892
ILMN_2404065	0.0102201	1.6373	1.6373	SOX9 up vs Control2	NM_201414.1	650110	21	21q21.3a	Homo sapiens amyloid beta (A4) precursor protein (peptidase nexin-II, Alzheimer disease) (APP), transcript variant 3, mRNA.	351	APP	41406056	GO:0005576|GO:0005887|GO:0016020|GO:0005905|GO:0009986|GO:0006878|GO:0050905|GO:0006915|GO:0007219|GO:0006897|GO:0007155|GO:0004867|GO:0005515|GO:0005507|GO:0008270|GO:0046872|GO:0005506|GO:0008201|	AD1; ABETA; CTFgamma; APPI; ABPP; CVAP; PN2; AAA	extracellular region [goid 5576] [pmid 10806211] [evidence TAS]; integral to plasma membrane [goid 5887] [pmid 10806211] [evidence TAS]; membrane [goid 16020] [evidence IEA]; coated pit [goid 5905] [evidence IEA]; cell surface [goid 9986] [pmid 7593229] [evidence IDA]	serine-type endopeptidase inhibitor activity [goid 4867] [pmid 11279603] [evidence NAS]; protein binding [goid 5515] [pmid 8626687] [evidence IPI]; copper ion binding [goid 5507] [evidence IEA]; zinc ion binding [goid 8270] [evidence IEA]; metal ion binding [goid 46872] [evidence IEA]; iron ion binding [goid 5506] [evidence IEA]; heparin binding [goid 8201] [evidence IEA]	copper ion homeostasis [goid 6878] [pmid 15910549] [evidence TAS]; neuromuscular physiological process [goid 50905] [pmid 7593229] [evidence NAS]; apoptosis [goid 6915] [evidence IEA]; Notch signaling pathway [goid 7219] [evidence IEA]; endocytosis [goid 6897] [evidence IEA]; cell adhesion [goid 7155] [evidence IEA]	ILMN_2404065	-	12667580-12667629	ILMN_2404065	TCATTGGACTCATGGTGGGCGGTGTTGTCATAGCGACAGTGATCGTCATC	2074	A	NP_958817.1	NM_201414.1	ILMN_23272	RefSeq	NM_201414.1	Homo sapiens	APP	AD1; ABETA; CTFgamma; APPI; ABPP; CVAP; PN2; AAA	ILMN_23272
ILMN_1717877	0.0251758	1.63677	1.63677	SOX9 up vs Control2	NM_006469.4	5560338	1	1q25.3g	Homo sapiens influenza virus NS1A binding protein (IVNS1ABP), mRNA.	10625	IVNS1ABP	54144638	GO:0005681|GO:0005667|GO:0006383|GO:0009615|GO:0008380|GO:0004872|GO:0005515|	FLJ36593; FLJ35593; KIAA0850; FLARA3; FLJ10069; NS1-BP; NS-1; DKFZp686K06216; ND1; HSPC068; FLJ10962; FLJ10411; NS1BP	spliceosome complex [goid 5681] [pmid 9696811] [evidence TAS]; transcription factor complex [goid 5667] [pmid 9696811] [evidence TAS]	receptor activity [goid 4872] [evidence IEA]; protein binding [goid 5515] [evidence IEA]	transcription from RNA polymerase III promoter [goid 6383] [pmid 9696811] [evidence TAS]; response to virus [goid 9615] [pmid 9696811] [evidence TAS]; RNA splicing [goid 8380] [pmid 9696811] [evidence TAS]	ILMN_1717877	-	156501187-156501236	ILMN_1717877	CAGAAGATGAAGCACACAGGAACCTAATGGGCCAACTGGGATGAGGTGAC	3846	A	NP_006460.2	NM_006469.4	ILMN_26781	RefSeq	NM_006469.4	Homo sapiens	IVNS1ABP	NS1-BP; NS-1; DKFZp686K06216; ND1; FLJ36593; HSPC068; FLJ10962; FLJ35593; KIAA0850; FLJ10411; FLARA3; NS1BP; FLJ10069	ILMN_26781
ILMN_1745415	0.000235294	1.63661	1.63661	SOX9 up vs Control2	NM_020235.3	2370703	3	3q13.12b	Homo sapiens bobby sox homolog (Drosophila) (BBX), mRNA.	56987	BBX	142380258	GO:0005634|GO:0006355|GO:0006350|GO:0003677|	MDS001; HSPC339	nucleus [goid 5634] [evidence IEA]	DNA binding [goid 3677] [evidence IEA]	regulation of transcription, DNA-dependent [goid 6355] [evidence IEA]; transcription [goid 6350] [evidence IEA]	ILMN_1745415	+	109007031-109007080	ILMN_1745415	CTACCCTAGCCTTGTCTTTACCGAGGGATGCTAGTGAGTCCAAGTGGTGG	3093	S	NP_064620.2	NM_020235.3	ILMN_28437	RefSeq	NM_020235.3	Homo sapiens	BBX	MDS001; HSPC339	ILMN_28437
ILMN_1720373	0.00247601	1.63478	1.63478	SOX9 up vs Control2	NM_003486.5	270152	16	16q24.2b	Homo sapiens solute carrier family 7 (cationic amino acid transporter, y+ system), member 5 (SLC7A5), mRNA.	8140	SLC7A5	71979931	GO:0005886|GO:0016021|GO:0016020|GO:0006810|GO:0015804|GO:0006865|GO:0006520|GO:0042605|GO:0015175|GO:0015359|	MPE16; CD98; 4F2LC; hLAT1; D16S469E; LAT1; E16	plasma membrane [goid 5886] [pmid 9751058] [evidence NAS]; integral to membrane [goid 16021] [evidence ISS]; membrane [goid 16020] [evidence IEA]	peptide antigen binding [goid 42605] [evidence ISS]; neutral amino acid transporter activity [goid 15175] [pmid 9751058] [evidence TAS]; amino acid permease activity [goid 15359] [evidence IEA]	transport [goid 6810] [pmid 9751058] [evidence TAS]; neutral amino acid transport [goid 15804] [evidence ISS]; amino acid transport [goid 6865] [evidence IEA]; amino acid metabolism [goid 6520] [pmid 9751058] [evidence TAS]	ILMN_1720373	-	86421232-86421281	ILMN_1720373	AGGCTGGACACCCTCTGCCGAGTAATGACGTGTGTGGCTGGGACCTTCTT	4391	S	NP_003477.4	NM_003486.5	ILMN_25446	RefSeq	NM_003486.5	Homo sapiens	SLC7A5	MPE16; CD98; 4F2LC; hLAT1; D16S469E; LAT1; E16	ILMN_25446
ILMN_1744212	0.00264759	1.63029	1.63029	SOX9 up vs Control2	NM_005541.3	3130609	2	2q37.1d	Homo sapiens inositol polyphosphate-5-phosphatase, 145kDa (INPP5D), transcript variant 2, mRNA.	3635	INPP5D	64085176	GO:0006796|GO:0007242|GO:0004437|GO:0004445|	hp51CN; MGC142140; SHIP; MGC142142; SIP-145; SHIP1; MGC104855		inositol or phosphatidylinositol phosphatase activity [goid 4437] [evidence IEA]; inositol-polyphosphate 5-phosphatase activity [goid 4445] [pmid 8769125] [evidence TAS]	phosphate metabolism [goid 6796] [pmid 8769125] [evidence TAS]; intracellular signaling cascade [goid 7242] [evidence IEA]	ILMN_1744212	+		ILMN_1744212	CCAGGGAGGGTGGGCCTCTTGGTTCCAGGCTCTTGAAATAGTGCAGCCTT	4659	A	NP_005532.2	NM_005541.3	ILMN_10862	RefSeq	NM_005541.3	Homo sapiens	INPP5D	hp51CN; MGC142140; SHIP; MGC142142; SIP-145; SHIP1; MGC104855	ILMN_3672
ILMN_1677239	0.00505156	1.62858	1.62858	SOX9 up vs Control2	NM_022757.3	4390612	3	3q21.1c	Homo sapiens coiled-coil domain containing 14 (CCDC14), mRNA.	64770	CCDC14	40255224		FLJ12892; DKFZp434L1050; FLJ41065				ILMN_1677239	-	125115379-125115428	ILMN_1677239	ATACCAGGACTTCTTAGCTCAGTATCATCTCCCTTCATGTAAGCAGCACG	7742	S	NP_073594.3	NM_022757.3	ILMN_8560	RefSeq	NM_022757.3	Homo sapiens	CCDC14	FLJ41065; FLJ12892; DKFZp434L1050	ILMN_8560
ILMN_2209180	0.00252618	1.62691	1.62691	SOX9 up vs Control2	NM_018170.2	270524	18	18q12.2a	Homo sapiens hypothetical protein FLJ10656 (P15RS), mRNA.	55197	P15RS	21361708	GO:0016301|	FLJ10656; MGC19513		kinase activity [goid 16301] [evidence IEA]		ILMN_2209180	-	31823897-31823946	ILMN_2209180	GTTGCCAACTGTTGTTCCAGCCATCCACACAGGAGTCTGTTCTGAGGTGG	4110	S	NP_060640.2	NM_018170.2	ILMN_174036	RefSeq	NM_018170.2	Homo sapiens	P15RS	FLJ10656; MGC19513	ILMN_174036
ILMN_1728305	0.0147894	1.62627	1.62627	SOX9 up vs Control2	NM_015317.1	4250563	2	2p24.1c	Homo sapiens pumilio homolog 2 (Drosophila) (PUM2), mRNA.	23369	PUM2	13491167	GO:0006445|GO:0005488|GO:0003723|	PUML2; KIAA0235; MGC138253; PUMH2; MGC138251; FLJ36528		binding [goid 5488] [evidence IEA]; RNA binding [goid 3723] [evidence IEA]	regulation of translation [goid 6445] [evidence IEA]	ILMN_1728305	-	20206399-20206448	ILMN_1728305	CCTAGTCTTCCTTCATCCTTGCCCTCTGTTGGCACAGGCATTATCTCTGC	5578	S	NP_056132.1	NM_015317.1	ILMN_12220	RefSeq	NM_015317.1	Homo sapiens	PUM2	MGC138253; PUMH2; FLJ36528; PUML2; KIAA0235; MGC138251	ILMN_12220
ILMN_1766435	2.55055e-05	1.62518	1.62518	SOX9 up vs Control2	NM_016312.2	5960278	12	12p12.3e	Homo sapiens WW domain binding protein 11 (WBP11), mRNA.	51729	WBP11	18375679	GO:0005634|GO:0006364|GO:0000398|GO:0003697|GO:0005515|	NPWBP; DKFZp779M1063; SIPP1	nucleus [goid 5634] [pmid 10593949] [evidence TAS]	single-stranded DNA binding [goid 3697] [pmid 10593949] [evidence TAS]; protein binding [goid 5515] [pmid 16713569] [evidence IPI]	rRNA processing [goid 6364] [evidence IEA]; nuclear mRNA splicing, via spliceosome [goid 398] [evidence IEA]	ILMN_1766435	-	14831004-14831053	ILMN_1766435	GCTAACATCCATTCCCTTTCATACCACCATTTTCACCCTGTTTCTTCCCC	2299	S	NP_057396.1	NM_016312.2	ILMN_3423	RefSeq	NM_016312.2	Homo sapiens	WBP11	SIPP1; NPWBP; DKFZp779M1063	ILMN_3423
ILMN_2397750	0.00846999	1.62056	1.62056	SOX9 up vs Control2	NM_006469.4	4280228	1	1q25.3g	Homo sapiens influenza virus NS1A binding protein (IVNS1ABP), mRNA.	10625	IVNS1ABP	54144638	GO:0005681|GO:0005667|GO:0006383|GO:0009615|GO:0008380|GO:0004872|GO:0005515|	FLJ36593; FLJ35593; KIAA0850; FLARA3; FLJ10069; NS1-BP; NS-1; DKFZp686K06216; ND1; HSPC068; FLJ10962; FLJ10411; NS1BP	spliceosome complex [goid 5681] [pmid 9696811] [evidence TAS]; transcription factor complex [goid 5667] [pmid 9696811] [evidence TAS]	receptor activity [goid 4872] [evidence IEA]; protein binding [goid 5515] [evidence IEA]	transcription from RNA polymerase III promoter [goid 6383] [pmid 9696811] [evidence TAS]; response to virus [goid 9615] [pmid 9696811] [evidence TAS]; RNA splicing [goid 8380] [pmid 9696811] [evidence TAS]	ILMN_2397750	-	156501902-156501951	ILMN_2397750	GTGGCAGGCTGGAGTTATTGAAGCAGAGTGGCAGTCTTCAGTTTGCAGAG	3131	A	NP_006460.2	NM_006469.4	ILMN_26781	RefSeq	NM_006469.4	Homo sapiens	IVNS1ABP	NS1-BP; NS-1; DKFZp686K06216; ND1; FLJ36593; HSPC068; FLJ10962; FLJ35593; KIAA0850; FLJ10411; FLARA3; NS1BP; FLJ10069	ILMN_26781
ILMN_1723625	0.0253	1.61879	1.61879	SOX9 up vs Control2	NM_004579.2	6400386	11	11q13.1b	Homo sapiens mitogen-activated protein kinase kinase kinase kinase 2 (MAP4K2), mRNA.	5871	MAP4K2	22035599	GO:0000139|GO:0005625|GO:0007243|GO:0006955|GO:0006903|GO:0006950|GO:0006468|GO:0007254|GO:0016740|GO:0005083|GO:0000166|GO:0005524|GO:0004674|GO:0005515|	GCK; RAB8IP; BL44	Golgi membrane [goid 139] [pmid 8643544] [evidence TAS]; soluble fraction [goid 5625] [pmid 8643544] [evidence TAS]	transferase activity [goid 16740] [evidence IEA]; small GTPase regulator activity [goid 5083] [evidence IEA]; nucleotide binding [goid 166] [evidence IEA]; ATP binding [goid 5524] [pmid 11784851] [evidence IDA]; protein serine/threonine kinase activity [goid 4674] [pmid 11784851] [evidence IDA]; protein binding [goid 5515] [pmid 11784851] [evidence IPI]	protein kinase cascade [goid 7243] [pmid 11784851] [evidence IDA]; immune response [goid 6955] [pmid 7515885] [evidence TAS]; vesicle targeting [goid 6903] [evidence NAS]; response to stress [goid 6950] [pmid 8643544] [evidence TAS]; protein amino acid phosphorylation [goid 6468] [pmid 11784851] [evidence IDA]; JNK cascade [goid 7254] [pmid 7477268] [evidence TAS]	ILMN_1723625	-	64313236-64313285	ILMN_1723625	TTTCCTTTCTACTCTTTCTGCCAAGAGCCTGCCCCTGCATTTGTCCTGGG	2854	S	NP_004570.2	NM_004579.2	ILMN_8521	RefSeq	NM_004579.2	Homo sapiens	MAP4K2	GCK; RAB8IP; BL44	ILMN_8521
ILMN_1807662	0.00035986	1.61834	1.61834	SOX9 up vs Control2	NM_000876.2	2810156	6	6q25.3f	Homo sapiens insulin-like growth factor 2 receptor (IGF2R), mRNA.	3482	IGF2R	119964725	GO:0005764|GO:0005887|GO:0016020|GO:0030140|GO:0005768|GO:0006810|GO:0007165|GO:0006898|GO:0005010|GO:0005215|GO:0004872|	M6P-R; CD222; MPRI; CIMPR	lysosome [goid 5764] [evidence IEA]; integral to plasma membrane [goid 5887] [pmid 10799489] [evidence TAS]; membrane [goid 16020] [evidence IEA]; trans-Golgi network transport vesicle [goid 30140] [pmid 15078902] [evidence IDA]; endosome [goid 5768] [pmid 15078902] [evidence IDA]	insulin-like growth factor receptor activity [goid 5010] [pmid 10799489] [evidence TAS]; transporter activity [goid 5215] [evidence IEA]; receptor activity [goid 4872] [pmid 7753549] [evidence TAS]	transport [goid 6810] [evidence IEA]; signal transduction [goid 7165] [pmid 7753549] [evidence TAS]; receptor mediated endocytosis [goid 6898] [pmid 10799489] [evidence TAS]	ILMN_1807662	+	157998091-157998140	ILMN_1807662	TCTATTGCTGAGAAGCAAACCGCCCTGCAGCATCCCTCAGCCTGTACCGG	8914	S	NP_000867.2	NM_000876.2	ILMN_29769	RefSeq	NM_000876.2	Homo sapiens	IGF2R	M6P-R; CD222; MPRI; MPR1; CIMPR	ILMN_177695
ILMN_1789508	0.0103876	1.61698	1.61698	SOX9 up vs Control2	NM_012086.2	3830156	2	2q33.1a	Homo sapiens general transcription factor IIIC, polypeptide 3, 102kDa (GTF3C3), mRNA.	9330	GTF3C3	142362807	GO:0005634|GO:0000127|GO:0006383|GO:0006350|GO:0005488|GO:0003709|GO:0003677|	TFIIICgamma; TFiiiC2-102; TFIIIC102	nucleus [goid 5634] [evidence IEA]; transcription factor TFIIIC complex [goid 127] [pmid 10373544] [evidence TAS]	binding [goid 5488] [evidence IEA]; RNA polymerase III transcription factor activity [goid 3709] [pmid 10373544] [evidence TAS]; DNA binding [goid 3677] [evidence IEA]	transcription from RNA polymerase III promoter [goid 6383] [pmid 10373544] [evidence TAS]; transcription [goid 6350] [evidence IEA]	ILMN_1789508	-	197337565-197337614	ILMN_1789508	GCCTACAACTTGTCTCTCATCTATCAGAGCAGTGGGAATACCGGAATGGC	2668	S	NP_036218.1	NM_012086.2	ILMN_14788	RefSeq	NM_012086.2	Homo sapiens	GTF3C3	TFIIICgamma; TFiiiC2-102; TFIIIC102	ILMN_14788
ILMN_2317463	0.0129287	1.61692	1.61692	SOX9 up vs Control2	NM_001080453.1	6100040	7	7p22.3b	Homo sapiens integrator complex subunit 1 (INTS1), mRNA.	26173	INTS1	122937316	GO:0005634|GO:0016020|GO:0016021|GO:0003779|GO:0005515|	KIAA1440; DKFZp586J0619; INT1	nucleus [goid 5634] [evidence IEA]; membrane [goid 16020] [evidence IEA]; integral to membrane [goid 16021] [evidence IEA]	actin binding [goid 3779] [evidence IEA]; protein binding [goid 5515] [pmid 16239144] [evidence IPI]		ILMN_2317463	-	1562337-1562386	ILMN_2317463	GCTGGCATCAGGGGCCGTCCAGCAAGCCCTCATTCACCTTCTGGGCCACA	7325	A	NP_001073922.1	NM_001080453.1	ILMN_173681	RefSeq	NM_001080453.1	Homo sapiens	INTS1	INT1; KIAA1440; DKFZp586J0619	ILMN_173681
ILMN_1666503	0.00210592	1.61565	1.61565	SOX9 up vs Control2	NM_015689.2	6100072	7	7q34c	Homo sapiens DENN/MADD domain containing 2A (DENND2A), mRNA.	27147	DENND2A	58866696		KIAA1277; FAM31D				ILMN_1666503	-	139864739-139864788	ILMN_1666503	AGAAAGGGAGCCCGAGACCAGGCGTGTCGCCGACATGCAAATGGGTTGTT	3635	S	NP_056504.2	NM_015689.2	ILMN_7666	RefSeq	NM_015689.2	Homo sapiens	DENND2A	KIAA1277; FAM31D	ILMN_7666
ILMN_1704550	0.000420644	1.61352	1.61352	SOX9 up vs Control2	NM_015878.4	3990523	8	8q22.3c	Homo sapiens antizyme inhibitor 1 (AZIN1), transcript variant 1, mRNA.	51582	AZIN1	62526034	GO:0006596|GO:0004857|GO:0003824|	ODC1L; OAZIN; OAZI; MGC3832; MGC691		enzyme inhibitor activity [goid 4857] [pmid 9349715] [evidence TAS]; catalytic activity [goid 3824] [evidence IEA]	polyamine biosynthesis [goid 6596] [evidence IEA]	ILMN_1704550	-	99063291-99063340	ILMN_1704550	CCAAGACTCATATTCATCCAGCTTGGTGTCAAGTGGGCTGTTGCTGCCAG	523	I	NP_056962.2	NM_015878.4	ILMN_4825	RefSeq	NM_015878.4	Homo sapiens	AZIN1	ODC1L; OAZIN; OAZI; MGC3832; MGC691	ILMN_4825
ILMN_1806754	0.00262152	1.61349	1.61349	SOX9 up vs Control2	NM_000170.2	4210397	9	9p24.1b	Homo sapiens glycine dehydrogenase (decarboxylating) (GLDC), mRNA.	2731	GLDC	108773800	GO:0005739|GO:0005961|GO:0006546|GO:0006544|GO:0009055|GO:0004375|	MGC138198; GCSP; NKH; GCE; MGC138200; HYGN1	mitochondrion [goid 5739] [evidence IEA]; glycine dehydrogenase complex (decarboxylating) [goid 5961] [evidence IEA]	electron carrier activity [goid 9055] [pmid 2268343] [evidence TAS]; glycine dehydrogenase (decarboxylating) activity [goid 4375] [pmid 1996985] [evidence TAS]	glycine catabolism [goid 6546] [pmid 1996985] [evidence TAS]; glycine metabolism [goid 6544] [evidence IEA]	ILMN_1806754	-	6522772-6522821	ILMN_1806754	GCTTTGGTATTCTGCTTCCACATGTGCCAGTTGCCTGGATTGGGAGCCAT	3451	S	NP_000161.2	NM_000170.2	ILMN_23395	RefSeq	NM_000170.2	Homo sapiens	GLDC	MGC138198; GCSP; NKH; GCE; MGC138200; HYGN1	ILMN_169859
ILMN_1804812	0.000596211	1.61347	1.61347	SOX9 up vs Control2	NM_022662.2	730647	2	2q13c	Homo sapiens anaphase promoting complex subunit 1 (ANAPC1), mRNA.	64682	ANAPC1	48093065	GO:0007067|GO:0006512|GO:0007049|GO:0051301|	TSG24; MCPR; APC1			mitosis [goid 7067] [evidence IEA]; ubiquitin cycle [goid 6512] [evidence IEA]; cell cycle [goid 7049] [evidence IEA]; cell division [goid 51301] [evidence IEA]	ILMN_1804812	-		ILMN_1804812	GCCAGTGCGAGCTTTGCTGAGATTGGCTCCTTTGCTTCTTGGAAATCCAC	6016	I	NP_073153.1	NM_022662.2	ILMN_26547	RefSeq	NM_022662.2	Homo sapiens	ANAPC1	TSG24; MCPR; APC1	ILMN_164277
ILMN_1773620	0.00514856	1.61288	1.61288	SOX9 up vs Control2	NM_139067.1	6510402	12	12q13.2c	Homo sapiens SWI/SNF related, matrix associated, actin dependent regulator of chromatin, subfamily c, member 2 (SMARCC2), transcript variant 2, mRNA.	6601	SMARCC2	21237807	GO:0000785|GO:0017053|GO:0005634|GO:0005654|GO:0016514|GO:0006338|GO:0045893|GO:0006333|GO:0045892|GO:0006357|GO:0003713|GO:0003677|GO:0003682|GO:0005515|	CRACC2; BAF170; Rsc8	chromatin [goid 785] [evidence IEA]; transcriptional repressor complex [goid 17053] [pmid 12192000] [evidence IPI]; nucleus [goid 5634] [evidence IEA]; nucleoplasm [goid 5654] [pmid 8804307] [evidence TAS]; SWI/SNF complex [goid 16514] [pmid 10078207] [evidence IDA]	transcription coactivator activity [goid 3713] [pmid 8804307] [evidence TAS]; DNA binding [goid 3677] [evidence IEA]; chromatin binding [goid 3682] [evidence IEA]; protein binding [goid 5515] [pmid 12192000] [evidence IPI]	chromatin remodeling [goid 6338] [pmid 11018012] [evidence IDA]; positive regulation of transcription, DNA-dependent [goid 45893] [pmid 11018012] [evidence IDA]; chromatin assembly or disassembly [goid 6333] [evidence IEA]; negative regulation of transcription, DNA-dependent [goid 45892] [pmid 12192000] [evidence IDA]; regulation of transcription from RNA polymerase II promoter [goid 6357] [pmid …	ILMN_1773620	-	54843578-54843627	ILMN_1773620	AAGGAAAGCTCCTTCCGCCCCTCCAAAGCCCTCACCATGCCTAACAGAGG	3537	A	NP_620706.1	NM_139067.1	ILMN_5709	RefSeq	NM_139067.1	Homo sapiens	SMARCC2	CRACC2; BAF170; Rsc8	ILMN_6176
ILMN_1765860	0.0125025	1.6092	1.6092	SOX9 up vs Control2	NM_144658.3	7610730	X	Xq24a-q24b	Homo sapiens dedicator of cytokinesis 11 (DOCK11), mRNA.	139818	DOCK11	145699122	GO:0051020|GO:0005085|GO:0005525|	bB128O4.1; FLJ43653; FLJ32122		GTPase binding [goid 51020] [evidence IEA]; guanyl-nucleotide exchange factor activity [goid 5085] [evidence IEA]; GTP binding [goid 5525] [evidence IEA]		ILMN_1765860	+	107313936-107313980:107313981-107313985	ILMN_1765860	GGTACATCAAGTGACCGAGGTTATGGTTCCCCAAGATACGCTGAAGTGTG	6235	S	NP_653259.3	NM_144658.3	ILMN_4260	RefSeq	NM_144658.3	Homo sapiens	DOCK11	ZIZ2; bB128O4.1; FLJ43653; FLJ32122	ILMN_173575
ILMN_1717337	8.81975e-05	1.6083	1.6083	SOX9 up vs Control2	NM_022826.2	7560594	2	2q24.2a	Homo sapiens membrane-associated ring finger (C3HC4) 7 (MARCH7), mRNA.	64844	2009-03-07	53828927	GO:0008270|GO:0005515|	MARCH-VII; AXO; RNF177; DKFZP586F1122; AXOT		zinc ion binding [goid 8270] [evidence IEA]; protein binding [goid 5515] [evidence IEA]		ILMN_1717337	+	152508635-152508684	ILMN_1717337	CCTGTTTGGATCCTGGTCCTTTTTAACTGTTCCTTGGTAATTCTGAGCAT	3116	S	NP_073737.1	NM_022826.2	ILMN_29166	RefSeq	NM_022826.2	Homo sapiens	2009-03-07	MARCH-VII; AXO; RNF177; DKFZP586F1122; AXOT	ILMN_29166
ILMN_1772487	0.00306968	1.60648	1.60648	SOX9 up vs Control2	NM_001017392.2	1070053	19	19p13.11b	Homo sapiens splicing factor, arginine/serine-rich 14 (SFRS14), transcript variant 1, mRNA.	10147	SFRS14	141803281	GO:0005634|GO:0005622|GO:0000398|GO:0003723|	DKFZp779L2418	nucleus [goid 5634] [evidence IEA]; intracellular [goid 5622] [evidence IEA]	RNA binding [goid 3723] [evidence IEA]	nuclear mRNA splicing, via spliceosome [goid 398] [evidence IEA]	ILMN_1772487	-	18966183-18966232	ILMN_1772487	TCGATGTGTTCCGACAGAGGATGATGCAGATGTACAGACACAAGCGGGCC	3265	A	NP_001017392.1	NM_001017392.2	ILMN_10407	RefSeq	NM_001017392.2	Homo sapiens	SFRS14	DKFZp779L2418	ILMN_17110
ILMN_1785170	0.0310381	1.60501	1.60501	SOX9 up vs Control2	NM_177949.1	3930201	X	Xq22.1d	Homo sapiens armadillo repeat containing, X-linked 2 (ARMCX2), mRNA.	9823	ARMCX2	29540561	GO:0016020|GO:0016021|GO:0005488|	ALEX2; MGC8742; MGC13343; KIAA0512	membrane [goid 16020] [evidence IEA]; integral to membrane [goid 16021] [evidence IEA]	binding [goid 5488] [evidence IEA]		ILMN_1785170	-	100797206-100797255	ILMN_1785170	CTGCTTTTCCACTTGCTCATATAGTAAAGGGATCCTTTCAGCTGCCAGTG	2486	A	NP_808818.1	NM_177949.1	ILMN_13791	RefSeq	NM_177949.1	Homo sapiens	ARMCX2	ALEX2; MGC8742; MGC13343; KIAA0512	ILMN_13791
ILMN_1752927	0.0104053	1.60408	1.60408	SOX9 up vs Control2	NM_020940.2	5220672	10	10q25.3a	Homo sapiens KIAA1600 (KIAA1600), mRNA.	57700	KIAA1600	61098051		RP11-106M7.3; bA106M7.3; DKFZp686D10123				ILMN_1752927	+	116614178-116614227	ILMN_1752927	CTGGGCCCTGTAAAATAGTGTTACTGTAATACTCTGTTTTGCCTCCTGCC	5242	S	NP_065991.2	NM_020940.2	ILMN_8082	RefSeq	NM_020940.2	Homo sapiens	KIAA1600	RP11-106M7.3; bA106M7.3; DKFZp686D10123	ILMN_8082
ILMN_1762972	0.00205372	1.60261	1.60261	SOX9 up vs Control2	NM_025134.4	1710474	16	16q12.2a	Homo sapiens chromodomain helicase DNA binding protein 9 (CHD9), mRNA.	80205	CHD9	95147341	GO:0016021|GO:0000785|GO:0005634|GO:0016020|GO:0016568|GO:0006350|GO:0006333|GO:0006355|GO:0016787|GO:0000166|GO:0004386|GO:0003677|GO:0005524|GO:0003682|	AD013; KISH2; CReMM	integral to membrane [goid 16021] [evidence IEA]; chromatin [goid 785] [evidence IEA]; nucleus [goid 5634] [evidence IEA]; membrane [goid 16020] [evidence IEA]	hydrolase activity [goid 16787] [evidence IEA]; nucleotide binding [goid 166] [evidence IEA]; helicase activity [goid 4386] [evidence IEA]; DNA binding [goid 3677] [evidence IEA]; ATP binding [goid 5524] [evidence IEA]; chromatin binding [goid 3682] [evidence IEA]	chromatin modification [goid 16568] [evidence IEA]; transcription [goid 6350] [evidence IEA]; chromatin assembly or disassembly [goid 6333] [evidence IEA]; regulation of transcription, DNA-dependent [goid 6355] [evidence IEA]	ILMN_1762972	+	39248360-39248409	ILMN_1762972	AGTTTACCGGTGGAGTATTTCAACACCAACCACATTTCCCTTCCTCCCTC	10739	S	NP_079410.4	NM_025134.4	ILMN_15866	RefSeq	NM_025134.4	Homo sapiens	CHD9	AD013; KISH2; CReMM; PRIC320	ILMN_15866
ILMN_1681703	0.000210366	1.60157	1.60157	SOX9 up vs Control2	NM_201559.2	6200692	6	6q21e	Homo sapiens forkhead box O3 (FOXO3), transcript variant 2, mRNA.	2309	FOXO3	146260269	GO:0005634|GO:0005737|GO:0045648|GO:0045944|GO:0006915|GO:0006917|GO:0006350|GO:0006366|GO:0006355|GO:0043565|GO:0003700|	FKHRL1; AF6q21; DKFZp781A0677; MGC12739; FKHRL1P2; MGC31925	nucleus [goid 5634] [pmid 10102273] [evidence TAS]; cytoplasm [goid 5737] [pmid 10102273] [evidence TAS]	sequence-specific DNA binding [goid 43565] [evidence IEA]; transcription factor activity [goid 3700] [pmid 14734530] [evidence IDA]	positive regulation of erythrocyte differentiation [goid 45648] [pmid 14734530] [evidence IDA]; positive regulation of transcription from RNA polymerase II promoter [goid 45944] [pmid 14734530] [evidence IDA]; apoptosis [goid 6915] [evidence IEA]; induction of apoptosis [goid 6917] [pmid 10102273] [evidence TAS]; transcription [goid 6350] [evidence IEA]; transcription from RNA polymerase II promo…	ILMN_1681703	+	109108467-109108516	ILMN_1681703	GTCTACGGGTGCCAGATCAGTAGGGCCTGTGATTTCCTGTCAGTGTCCTC	3117	A	NP_963853.1	NM_201559.2	ILMN_15283	RefSeq	NM_201559.2	Homo sapiens	FOXO3	FOXO2; FKHRL1; MGC12739; FKHRL1P2; MGC31925; FOXO3A; AF6q21; DKFZp781A0677	ILMN_15525
ILMN_1808071	0.00745029	1.60047	1.60047	SOX9 up vs Control2	NM_014875.1	2810201	1	1q32.1b	Homo sapiens kinesin family member 14 (KIF14), mRNA.	9928	KIF14	7661877	GO:0005875|GO:0005874|GO:0007018|GO:0005524|GO:0003777|GO:0000166|	KIAA0042; MGC142302	microtubule associated complex [goid 5875] [evidence IEA]; microtubule [goid 5874] [evidence IEA]	ATP binding [goid 5524] [evidence IEA]; microtubule motor activity [goid 3777] [evidence IEA]; nucleotide binding [goid 166] [evidence IEA]	microtubule-based movement [goid 7018] [evidence IEA]	ILMN_1808071	-	171688052-171688101	ILMN_1808071	GCTTGCTGGCACAGTAGTTTACCCTGTTATCTGTGTTTCATAATGGGGGC	6189	S	NP_055690.1	NM_014875.1	ILMN_29781	RefSeq	NM_014875.1	Homo sapiens	KIF14	KIAA0042; MGC142302	ILMN_29781
ILMN_1814074	0.0222727	1.60044	1.60044	SOX9 up vs Control2	NM_000292.1	1050059	X	Xp22.13a	Homo sapiens phosphorylase kinase, alpha 2 (liver) (PHKA2), mRNA.	5256	PHKA2	4505780	GO:0005964|GO:0016020|GO:0006091|GO:0005977|GO:0005975|GO:0006464|GO:0005516|GO:0004689|	PYKL; XLG; PYK; XLG2; PHK	phosphorylase kinase complex [goid 5964] [pmid 7549948] [evidence TAS]; membrane [goid 16020] [evidence IEA]	calmodulin binding [goid 5516] [evidence IEA]; phosphorylase kinase activity [goid 4689] [pmid 7549948] [evidence TAS]	generation of precursor metabolites and energy [goid 6091] [pmid 7549948] [evidence TAS]; glycogen metabolism [goid 5977] [evidence IEA]; carbohydrate metabolism [goid 5975] [pmid 7549948] [evidence TAS]; protein modification [goid 6464] [pmid 7549948] [evidence TAS]	ILMN_1814074	-	18820856-18820905	ILMN_1814074	CCTCTTCGTTCACCTTGGCTCATGGTCTTCCAGGGTTTTTATCCTGGCTG	4452	S	NP_000283.1	NM_000292.1	ILMN_20799	RefSeq	NM_000292.1	Homo sapiens	PHKA2	PYKL; XLG; PYK; XLG2; PHK	ILMN_20799
ILMN_1741356	0.0224796	1.59925	1.59925	SOX9 up vs Control2	NM_153026.1	1770224	12	12q12e	Homo sapiens prickle homolog 1 (Drosophila) (PRICKLE1), mRNA.	144165	PRICKLE1	23308518	GO:0005634|GO:0016020|GO:0008270|GO:0046872|	MGC138902; FLJ31627; FLJ31937; MGC138903; RILP	nucleus [goid 5634] [evidence IEA]; membrane [goid 16020] [evidence IEA]	zinc ion binding [goid 8270] [evidence IEA]; metal ion binding [goid 46872] [evidence IEA]		ILMN_1741356	-	41139375-41139424	ILMN_1741356	CTGTGCATCTTATTGTGAGGCCAGCTTGTCCCCTCGAACCCTCTTTGGCC	3209	S	NP_694571.1	NM_153026.1	ILMN_15149	RefSeq	NM_153026.1	Homo sapiens	PRICKLE1	MGC138902; FLJ31627; MGC138903; RILP; FLJ31937	ILMN_15149
ILMN_1788166	0.00117345	1.59821	1.59821	SOX9 up vs Control2	NM_003318.3	5870725	6	6q14.1d	Homo sapiens TTK protein kinase (TTK), mRNA.	7272	TTK	34303964	GO:0005819|GO:0007052|GO:0007094|GO:0006468|GO:0008284|GO:0016301|GO:0016740|GO:0004713|GO:0000166|GO:0005488|GO:0005524|GO:0004674|	PYT; MPS1L1; FLJ38280; ESK	spindle [goid 5819] [pmid 10366450] [evidence TAS]	kinase activity [goid 16301] [evidence IEA]; transferase activity [goid 16740] [evidence IEA]; protein-tyrosine kinase activity [goid 4713] [pmid 7737118] [evidence TAS]; nucleotide binding [goid 166] [evidence IEA]; binding [goid 5488] [evidence IEA]; ATP binding [goid 5524] [evidence IEA]; protein serine/threonine kinase activity [goid 4674] [pmid 7737118] [evidence TAS]	mitotic spindle organization and biogenesis [goid 7052] [pmid 7737118] [evidence TAS]; mitotic spindle checkpoint [goid 7094] [pmid 10366450] [evidence TAS]; protein amino acid phosphorylation [goid 6468] [evidence IEA]; positive regulation of cell proliferation [goid 8284] [pmid 1639825] [evidence TAS]	ILMN_1788166	+	80807086-80807135	ILMN_1788166	CTGGGCCAACTTGTTGGTCTGAATTCTCCTAACTCCATTTTGAAAGCTGC	2511	S	NP_003309.2	NM_003318.3	ILMN_24472	RefSeq	NM_003318.3	Homo sapiens	TTK	PYT; MPS1L1; FLJ38280; ESK	ILMN_24472
ILMN_1725312	0.00358961	1.59801	1.59801	SOX9 up vs Control2	NM_002890.1	5130164	5	5q14.3d	Homo sapiens RAS p21 protein activator (GTPase activating protein) 1 (RASA1), transcript variant 1, mRNA.	5921	RASA1	4506430	GO:0005737|GO:0005622|GO:0001570|GO:0001953|GO:0051252|GO:0007162|GO:0030833|GO:0008360|GO:0045768|GO:0007155|GO:0009790|GO:0007242|GO:0043524|GO:0030036|GO:0051056|GO:0000910|GO:0005099|GO:0051020|GO:0005102|GO:0019870|	CMAVM; RASGAP; DKFZp434N071; CM-AVM; RASA; PKWS; GAP; p120GAP	cytoplasm [goid 5737] [pmid 2821624] [evidence NAS]; intracellular [goid 5622] [evidence IEA]	Ras GTPase activator activity [goid 5099] [pmid 2188736] [evidence TAS]; GTPase binding [goid 51020] [pmid 2122974] [evidence IPI]; receptor binding [goid 5102] [pmid 2176151] [evidence IPI]; potassium channel inhibitor activity [goid 19870] [pmid 1553544] [evidence NAS]	vasculogenesis [goid 1570] [evidence ISS]; negative regulation of cell-matrix adhesion [goid 1953] [pmid 8344248] [evidence IDA]; regulation of RNA metabolism [goid 51252] [pmid 9113414] [evidence NAS]; negative regulation of cell adhesion [goid 7162] [pmid 8344248] [evidence IDA]; regulation of actin filament polymerization [goid 30833] [pmid 8344248] [evidence IDA]; regulation of cell shape [go…	ILMN_1725312	+	86723303-86723352	ILMN_1725312	GTGCTACCCCTTTGATTATGCAGACAACCTCATCAGCTGCCTAACTTATC	4109	A	NP_002881.1	NM_002890.1	ILMN_26241	RefSeq	NM_002890.1	Homo sapiens	RASA1	p120RASGAP; CMAVM; RASGAP; DKFZp434N071; CM-AVM; RASA; PKWS; GAP; p120GAP	ILMN_26241
ILMN_1805992	8.90576e-05	1.59791	1.59791	SOX9 up vs Control2	NM_018330.4	5340162	10	10q25.3b	Homo sapiens KIAA1598 (KIAA1598), mRNA.	57698	KIAA1598	144922667		shootin1; shootin-1; MGC40476; DKFZp686A0439				ILMN_1805992	-	118634571-118634620	ILMN_1805992	TTGCACGTGTGGTAAGCATAGGCTTGAAGAGGTGGGTAGGCAGGTACATG	3092	S	NP_060800.2	NM_018330.4	ILMN_4741	RefSeq	NM_018330.4	Homo sapiens	KIAA1598	shootin1; shootin-1; MGC40476; DKFZp686A0439	ILMN_4741
ILMN_1723768	0.00322792	1.59717	1.59717	SOX9 up vs Control2	NM_170722.1	430333	11	11q23.3e	Homo sapiens NLR family member X1 (NLRX1), transcript variant 2, mRNA.	79671	NLRX1	25777609	GO:0005524|GO:0016740|GO:0000166|	MGC131937; FLJ21478; NOD26; NOD9; CLR11.3; NOD5; DLNB26; MGC21025		ATP binding [goid 5524] [evidence IEA]; transferase activity [goid 16740] [evidence IEA]; nucleotide binding [goid 166] [evidence IEA]		ILMN_1723768	+	114994059-114994108	ILMN_1723768	GGATGCCCTCACATTGGTGCTTTCTCCTCATCCTCATGCCCCCTTTGCCA	2911	A	NP_733840.1	NM_170722.1	ILMN_16473	RefSeq	NM_170722.1	Homo sapiens	NLRX1	MGC131937; FLJ21478; NOD26; NOD9; CLR11.3; NOD5; DLNB26; MGC21025	ILMN_21063
ILMN_1755350	0.000517242	1.59673	1.59673	SOX9 up vs Control2	NM_018068.2	6130376	8	8p21.3a	Homo sapiens piwi-like 2 (Drosophila) (PIWIL2), mRNA.	55124	PIWIL2	24431984	GO:0030154|GO:0007283|				cell differentiation [goid 30154] [evidence IEA]; spermatogenesis [goid 7283] [evidence IEA]	ILMN_1755350	+	20755339-20755388	ILMN_1755350	GGCCTTGTTGCCTGTGTAGAGCAAGTTACGGTGGTACTGCCACTCTGCAG	3228	A	NP_060538.2	NM_018068.2	ILMN_137723	RefSeq	NM_018068.2	Homo sapiens	PIWIL2	HILI; mili; FLJ10351; PIWIL1L; MGC133049	ILMN_26555
ILMN_2285112	0.000187687	1.59639	1.59639	SOX9 up vs Control2	NM_025133.3	2100427	2	2p16.3d	Homo sapiens F-box protein 11 (FBXO11), transcript variant 1, mRNA.	80204	FBXO11	30089925	GO:0000151|GO:0016567|GO:0006511|GO:0008270|GO:0046872|GO:0004842|	FLJ12673; PRMT9; UG063H01; MGC44383; FBX11; VIT1	ubiquitin ligase complex [goid 151] [pmid 10531037] [evidence NAS]	zinc ion binding [goid 8270] [evidence IEA]; metal ion binding [goid 46872] [evidence IEA]; ubiquitin-protein ligase activity [goid 4842] [pmid 10531035] [evidence NAS]	protein ubiquitination [goid 16567] [pmid 10531035] [evidence NAS]; ubiquitin-dependent protein catabolism [goid 6511] [pmid 10531037] [evidence NAS]	ILMN_2285112	-	47887733-47887782	ILMN_2285112	ACAGTTTCATAGCTTTTCCTCCCCCATTTATGTGTATTGGTGACAGTGGG	3717	I	NP_079409.3	NM_025133.3	ILMN_18553	RefSeq	NM_025133.3	Homo sapiens	FBXO11	FLJ12673; PRMT9; UG063H01; MGC44383; FBX11; VIT1	ILMN_18553
ILMN_1671404	0.00191279	1.59466	1.59466	SOX9 up vs Control2	NM_003174.3	3140603	10	10p11.23b	Homo sapiens supervillin (SVIL), transcript variant 1, mRNA.	6840	SVIL	150417970	GO:0005886|GO:0043034|GO:0005634|GO:0015629|GO:0005737|GO:0051016|GO:0007010|GO:0051015|GO:0005509|	DKFZp686A17191	plasma membrane [goid 5886] [pmid 12711699] [evidence IDA]; costamere [goid 43034] [pmid 12711699] [evidence IDA]; nucleus [goid 5634] [pmid 12711699] [evidence IDA]; actin cytoskeleton [goid 15629] [pmid 9867483] [evidence NAS]; cytoplasm [goid 5737] [pmid 12711699] [evidence IDA]	actin filament binding [goid 51015] [pmid 12711699] [evidence IDA]; calcium ion binding [goid 5509] [evidence IEA]	barbed-end actin filament capping [goid 51016] [evidence IEA]; cytoskeleton organization and biogenesis [goid 7010] [evidence IEA]	ILMN_1671404	-	29786583-29786632	ILMN_1671404	GTTTCCTGCAGCATTAGGTATGACTTGTTCTGAGTACTGCTTCCGGTGCT	6366	A	NP_003165.2	NM_003174.3	ILMN_6255	RefSeq	NM_003174.3	Homo sapiens	SVIL	DKFZp686A17191	ILMN_6255
ILMN_2055634	0.00583323	1.59461	1.59461	SOX9 up vs Control2	NM_004740.3	3780041	17	17q11.2b	Homo sapiens TGFB1-induced anti-apoptotic factor 1 (TIAF1), mRNA.	9220	TIAF1	42741656	GO:0016459|GO:0005634|GO:0006915|GO:0006916|GO:0007249|GO:0000166|GO:0005524|GO:0003774|GO:0005515|	MYSPDZ; SPR210; MYO18A; MAJN	myosin [goid 16459] [evidence IEA]; nucleus [goid 5634] [pmid 9918798] [evidence NAS]	nucleotide binding [goid 166] [evidence IEA]; ATP binding [goid 5524] [evidence IEA]; motor activity [goid 3774] [evidence IEA]; protein binding [goid 5515] [evidence IEA]	apoptosis [goid 6915] [evidence IEA]; anti-apoptosis [goid 6916] [pmid 9918798] [evidence TAS]; I-kappaB kinase/NF-kappaB cascade [goid 7249] [pmid 9918798] [evidence IDA]	ILMN_2055634	-		ILMN_2055634	CCCCTGTTTACCCGATGTATGGAAATAAAGGCCCTTTTCCTCCTGAAAAA	2045	S	NP_004731.2	NM_004740.3	ILMN_17429	RefSeq	NM_004740.3	Homo sapiens	TIAF1	MYO18A; MAJN; MYSPDZ; SPR210	ILMN_17429
ILMN_1651799	0.00805967	1.59437	1.59437	SOX9 up vs Control2	NM_018976.3	1740136	12	12q13.11a	Homo sapiens solute carrier family 38, member 2 (SLC38A2), mRNA.	54407	SLC38A2	31543637		SAT2; KIAA1382; PRO1068; ATA2; SNAT2				ILMN_1651799	-	45038302-45038351	ILMN_1651799	GTTAGAGGCCAACAATTCTAGTATGGCTTGTTGGCAAAGAGTGCTACACC	4672	S	NP_061849.2	NM_018976.3	ILMN_10001	RefSeq	NM_018976.3	Homo sapiens	SLC38A2	PRO1068; SAT2; SNAT2; KIAA1382; ATA2	ILMN_10001
ILMN_1670420	0.00348111	1.59315	1.59315	SOX9 up vs Control2	NM_006838.3	4260520	12	12q22d	Homo sapiens methionyl aminopeptidase 2 (METAP2), mRNA.	10988	METAP2	111160875	GO:0005737|GO:0006464|GO:0006445|GO:0046872|GO:0050897|GO:0004239|GO:0008233|	MNPEP; p67	cytoplasm [goid 5737] [pmid 14532271] [evidence TAS]	metal ion binding [goid 46872] [evidence IEA]; cobalt ion binding [goid 50897] [evidence IEA]; methionyl aminopeptidase activity [goid 4239] [pmid 8858118] [evidence TAS]; peptidase activity [goid 8233] [evidence IEA]	protein modification [goid 6464] [pmid 8858118] [evidence TAS]; regulation of translation [goid 6445] [pmid 7873610] [evidence TAS]	ILMN_1670420	+	92976389-92976438	ILMN_1670420	ATGCTTTGAATGACTACATCCAGTTCTGCACCTATACCCTCTGGTGTTGC	1906	S	NP_006829.1	NM_006838.3	ILMN_9736	RefSeq	NM_006838.3	Homo sapiens	METAP2	p67eIF2; MAP2; p67; MNPEP	ILMN_9736
ILMN_2413779	0.0261405	1.59173	1.59173	SOX9 up vs Control2	NM_201575.1	5490692	16	16p11.2d	Homo sapiens seizure related 6 homolog (mouse)-like 2 (SEZ6L2), transcript variant 2, mRNA.	26470	SEZ6L2	42491357	GO:0016021|GO:0004872|	FLJ90517; PSK-1	integral to membrane [goid 16021] [evidence IEA]	receptor activity [goid 4872] [evidence IEA]		ILMN_2413779	-		ILMN_2413779	ATGGCCCTGGAGATCCTACAGTAAATAAACCAGCATCCTGCCGCCCAAAA	3111	A	NP_963869.1	NM_201575.1	ILMN_1006	RefSeq	NM_201575.1	Homo sapiens	SEZ6L2	FLJ90517; PSK-1	ILMN_1006
ILMN_2314007	0.0167171	1.59033	1.59033	SOX9 up vs Control2	NM_207037.1	50086	15	15q21.3d	Homo sapiens transcription factor 12 (HTF4, helix-loop-helix transcription factors 4) (TCF12), transcript variant 2, mRNA.	6938	TCF12	46370081	GO:0005634|GO:0005622|GO:0006955|GO:0007517|GO:0006357|GO:0045449|GO:0006355|GO:0007275|GO:0003702|GO:0003677|GO:0030528|	HEB; HsT17266; HTF4	nucleus [goid 5634] [evidence IEA]; intracellular [goid 5622] [pmid 11256614] [evidence IDA]	RNA polymerase II transcription factor activity [goid 3702] [pmid 8163514] [evidence TAS]; DNA binding [goid 3677] [evidence IEA]; transcription regulator activity [goid 30528] [evidence IEA]	immune response [goid 6955] [pmid 1312219] [evidence TAS]; muscle development [goid 7517] [pmid 1312219] [evidence TAS]; regulation of transcription from RNA polymerase II promoter [goid 6357] [pmid 8163514] [evidence TAS]; regulation of transcription [goid 45449] [evidence IEA]; regulation of transcription, DNA-dependent [goid 6355] [evidence IEA]; development [goid 7275] [evidence IEA]	ILMN_2314007	+	34403698-34403747	ILMN_2314007	CAGAAGTTGTTGCTTATGATGTGTGAGTGAACATATGCCACTGCCTGGCC	4160	A	NP_996920.1	NM_207037.1	ILMN_182697	RefSeq	NM_207037.1	Homo sapiens	TCF12	HEB; HsT17266; HTF4	ILMN_182697
ILMN_1676448	0.00809759	1.59021	1.59021	SOX9 up vs Control2	NM_020830.3	3400612	2	2q36.1d	Homo sapiens WD repeat and FYVE domain containing 1 (WDFY1), mRNA.	57590	WDFY1	51702527	GO:0005634|GO:0005769|GO:0005829|GO:0008270|GO:0046872|GO:0005545|	FENS-1; ZFYVE17; WDF1	nucleus [goid 5634] [pmid 11739631] [evidence IDA]; early endosome [goid 5769] [pmid 11739631] [evidence IDA]; cytosol [goid 5829] [pmid 11739631] [evidence IDA]	zinc ion binding [goid 8270] [pmid 11739631] [evidence NAS]; metal ion binding [goid 46872] [evidence IEA]; phosphatidylinositol binding [goid 5545] [pmid 11739631] [evidence IDA]		ILMN_1676448	-	224448382-224448431	ILMN_1676448	GATATGGTGCCCTGTGTATCCCAGAGATGCTAGAAAACTGTTCTTTGCTC	4484	S	NP_065881.1	NM_020830.3	ILMN_26189	RefSeq	NM_020830.3	Homo sapiens	WDFY1	FENS-1; ZFYVE17; WDF1	ILMN_26189
ILMN_1692398	0.0199853	1.58915	1.58915	SOX9 up vs Control2	NM_003632.1	4570358	17	17q21.31a	Homo sapiens contactin associated protein 1 (CNTNAP1), mRNA.	8506	CNTNAP1	4505462	GO:0005887|GO:0016020|GO:0007155|GO:0007165|GO:0004872|GO:0005070|GO:0005515|	P190; NRXN4; CNTNAP; CASPR	integral to plasma membrane [goid 5887] [pmid 9118959] [evidence TAS]; membrane [goid 16020] [evidence IEA]	receptor activity [goid 4872] [pmid 9118959] [evidence TAS]; SH3/SH2 adaptor activity [goid 5070] [pmid 9118959] [evidence TAS]; protein binding [goid 5515] [evidence IEA]	cell adhesion [goid 7155] [evidence IEA]; signal transduction [goid 7165] [pmid 9118959] [evidence TAS]	ILMN_1692398	+	38105198-38105247	ILMN_1692398	AGGAACCCTCTTTCCTCCGCTCAGAGATGCTGCTTCATTTACCCAGGAGG	5115	S	NP_003623.1	NM_003632.1	ILMN_6876	RefSeq	NM_003632.1	Homo sapiens	CNTNAP1	P190; NRXN4; CNTNAP; CASPR	ILMN_6876
ILMN_1711888	0.0104193	1.58872	1.58872	SOX9 up vs Control2	NM_015198.2	610189	7	7p12.1c	Homo sapiens cordon-bleu homolog (mouse) (COBL), mRNA.	23242	COBL	31581523		DKFZp686G13227; MGC131893; KIAA0633				ILMN_1711888	-	51090212-51090261	ILMN_1711888	TGGCTCCCTTTGTATGATATCGTGGTCTTCTCACATGGTGCCCAGTCACC	4923	S	NP_056013.2	NM_015198.2	ILMN_24054	RefSeq	NM_015198.2	Homo sapiens	COBL	DKFZp686G13227; MGC131893; KIAA0633	ILMN_24054
ILMN_2263718	0.00196262	1.58641	1.58641	SOX9 up vs Control2	NM_003971.3	1770730	17	17q21.33b	Homo sapiens sperm associated antigen 9 (SPAG9), mRNA.	9043	SPAG9	27436919		FLJ26141; PHET; MGC74461; HSS; PIG6; KIAA0516; FLJ34602; MGC14967; MGC117291; JLP; HLC4; FLJ13450; FLJ14006				ILMN_2263718	-	46398288-46398337	ILMN_2263718	GCCACAGTCTAATGTCATTCACTTCATTTGATGGGGTCACTTGTTAGCTG	4296	I	NP_003962.3	NM_003971.3	ILMN_19153	RefSeq	NM_003971.3	Homo sapiens	SPAG9	FLJ34602; MGC14967; MGC117291; FLJ26141; JLP; HLC4; FLJ13450; PHET; MGC74461; HSS; PIG6; FLJ14006; KIAA0516	ILMN_19153
ILMN_1814789	0.0176882	1.58617	1.58617	SOX9 up vs Control2	NM_014847.2	7610152	1	1q21.3d	Homo sapiens ubiquitin associated protein 2-like (UBAP2L), mRNA.	9898	UBAP2L	40254860	GO:0005515|	NICE-4; KIAA0144		protein binding [goid 5515] [pmid 14667819] [evidence IPI]		ILMN_1814789	+	125606707-125606756	ILMN_1814789	TGCTATGGGCCCTGCACTTCCTTTGCTTCCTCCTGTTCACCCTGGTGGTG	3575	S	NP_055662.2	NM_014847.2	ILMN_4795	RefSeq	NM_014847.2	Homo sapiens	UBAP2L	NICE-4; FLJ42300; KIAA0144	ILMN_163836
ILMN_2346997	0.000259851	1.58443	1.58443	SOX9 up vs Control2	NM_016277.3	6020719	6	6p12.1a	Homo sapiens RAB23, member RAS oncogene family (RAB23), transcript variant 1, mRNA.	51715	RAB23	34485713	GO:0016020|GO:0007264|GO:0015031|GO:0005525|GO:0000166|	HSPC137; MGC8900; DKFZp781H0695	membrane [goid 16020] [evidence IEA]	GTP binding [goid 5525] [evidence IEA]; nucleotide binding [goid 166] [evidence IEA]	small GTPase mediated signal transduction [goid 7264] [evidence IEA]; protein transport [goid 15031] [evidence IEA]	ILMN_2346997	-	57161608-57161657	ILMN_2346997	CCCTCATCCTCCTAATGTTGAGAAAATCAAATTTCCTGGGTGTGTCCTTG	2894	A	NP_057361.3	NM_016277.3	ILMN_177407	RefSeq	NM_016277.3	Homo sapiens	RAB23	HSPC137; MGC8900; DKFZp781H0695	ILMN_177407
ILMN_1729749	0.0479542	1.58206	1.58206	SOX9 up vs Control2	NM_016323.2	5720482	4	4q22.1b	Homo sapiens hect domain and RLD 5 (HERC5), mRNA.	51191	HERC5	110825981	GO:0005622|GO:0006512|GO:0016874|GO:0004842|	CEB1	intracellular [goid 5622] [evidence IEA]	ligase activity [goid 16874] [evidence IEA]; ubiquitin-protein ligase activity [goid 4842] [evidence IEA]	ubiquitin cycle [goid 6512] [evidence IEA]	ILMN_1729749	+	85179392-85179441	ILMN_1729749	GGCCGGTTAGAACCCGTGACTGTATTCTCTCCCTTGGATACCCCTATGCC	3401	S	NP_057407.2	NM_016323.2	ILMN_22093	RefSeq	NM_016323.2	Homo sapiens	HERC5	CEBP1; CEB1	ILMN_22093
ILMN_1795128	0.0217375	1.58034	1.58034	SOX9 up vs Control2	NM_025138.3	6660711	13	13q13.3d	Homo sapiens chromosome 13 open reading frame 23 (C13orf23), transcript variant 1, mRNA.	80209	C13ORF23	125656154		FLJ23780; bA50D16.2; RP11-50D16.2; FLJ12661				ILMN_1795128	-	20384657-20384706	ILMN_1795128	GCAGTATCCAGTGAGTGAAGAACACTTGACTGACTCTTGGGCCACCTCTG	4423	A	NP_079414.3	NM_025138.3	ILMN_15197	RefSeq	NM_025138.3	Homo sapiens	C13orf23	FLJ23780; bA50D16.2; RP11-50D16.2; FLJ12661	ILMN_15197
ILMN_1699265	0.0173961	1.58012	1.58012	SOX9 up vs Control2	NM_003842.3	2600463	8	8p21.3a	Homo sapiens tumor necrosis factor receptor superfamily, member 10b (TNFRSF10B), transcript variant 1, mRNA.	8795	TNFRSF10B	22547115	GO:0016021|GO:0016020|GO:0008625|GO:0043123|GO:0042981|GO:0007166|GO:0007250|GO:0006919|GO:0007165|GO:0004872|GO:0008656|GO:0005515|GO:0045569|	KILLER/DR5; TRICK2; TRAILR2; TRICK2A; KILLER; TRICKB; TRAIL-R2; ZTNFR9; DR5; TRICK2B; CD262	integral to membrane [goid 16021] [pmid 9311998] [evidence IC ]; membrane [goid 16020] [evidence IEA]	receptor activity [goid 4872] [pmid 9311998] [evidence NAS]; caspase activator activity [goid 8656] [evidence NAS]; protein binding [goid 5515] [evidence IEA]; TRAIL binding [goid 45569] [pmid 9373179] [evidence NAS]	induction of apoptosis via death domain receptors [goid 8625] [pmid 9311998] [evidence NAS]; positive regulation of I-kappaB kinase/NF-kappaB cascade [goid 43123] [pmid 12761501] [evidence IEP]; regulation of apoptosis [goid 42981] [pmid 10549288] [evidence NAS]; cell surface receptor linked signal transduction [goid 7166] [pmid 9311998] [evidence TAS]; activation of NF-kappaB-inducing kinase [go…	ILMN_1699265	-	21422265-21422314	ILMN_1699265	TTAGGCTTTGCTATATCCCCAGGCCAAATAGCATGTGACACAGGACAGCC	3932	A	NP_003833.3	NM_003842.3	ILMN_5337	RefSeq	NM_003842.3	Homo sapiens	TNFRSF10B	KILLER/DR5; TRICK2; TRAILR2; TRICK2A; KILLER; TRICKB; ZTNFR9; TRAIL-R2; DR5; TRICK2B; CD262	ILMN_177994
ILMN_1698621	6.88113e-05	1.57917	1.57917	SOX9 up vs Control2	NM_006348.2	4040630	7	7q22.3b-q22.3c	Homo sapiens component of oligomeric golgi complex 5 (COG5), transcript variant 1, mRNA.	10466	COG5	32481215	GO:0016020|GO:0017119|GO:0015031|GO:0005515|	GOLTC1; GTC90	membrane [goid 16020] [evidence IEA]; Golgi transport complex [goid 17119] [pmid 9792665] [evidence NAS]	protein binding [goid 5515] [pmid 15047703] [evidence IPI]	protein transport [goid 15031] [evidence IEA]	ILMN_1698621	-	106684419-106684468	ILMN_1698621	TCCAGTCAGAGCTCATTCCCACTGGCAGCTGAGCAAACTATAATTTCAGC	1837	I	NP_006339.2	NM_006348.2	ILMN_10374	RefSeq	NM_006348.2	Homo sapiens	COG5	GOLTC1; GTC90	ILMN_10374
ILMN_1784577	0.000175726	1.57759	1.57759	SOX9 up vs Control2	NM_016265.3	3930253	7	7p22.1a	Homo sapiens zinc finger protein 12 (ZNF12), transcript variant 1, mRNA.	7559	ZNF12	110349773	GO:0005634|GO:0005622|GO:0006350|GO:0006355|GO:0003677|GO:0008270|GO:0046872|GO:0003676|	ZNF325; KOX3; GIOT-3	nucleus [goid 5634] [evidence IEA]; intracellular [goid 5622] [evidence IEA]	DNA binding [goid 3677] [evidence IEA]; zinc ion binding [goid 8270] [evidence IEA]; metal ion binding [goid 46872] [evidence IEA]; nucleic acid binding [goid 3676] [evidence IEA]	transcription [goid 6350] [evidence IEA]; regulation of transcription, DNA-dependent [goid 6355] [evidence IEA]	ILMN_1784577	-	6777412-6777461	ILMN_1784577	CAGAAACTCCTGCCTGAAGTCAAACACCTTGTACATCAGAGAGTTCACAC	2695	S	NP_057349.2	NM_016265.3	ILMN_27628	RefSeq	NM_016265.3	Homo sapiens	ZNF12	HZF11; ZNF325; KOX3; GIOT-3	ILMN_27628
ILMN_1763638	0.00171937	1.57692	1.57692	SOX9 up vs Control2	NM_003567.2	4070053	1	1p22.1b	Homo sapiens breast cancer anti-estrogen resistance 3 (BCAR3), mRNA.	8412	BCAR3	62243893	GO:0005622|GO:0042493|GO:0007264|GO:0005085|	NSP2; KIAA0554; SH2D3B	intracellular [goid 5622] [evidence IEA]	guanyl-nucleotide exchange factor activity [goid 5085] [evidence IEA]	response to drug [goid 42493] [pmid 9582273] [evidence TAS]; small GTPase mediated signal transduction [goid 7264] [evidence IEA]	ILMN_1763638	-	93800386-93800435	ILMN_1763638	GCCCTCTCGCGTAAATTGGAACCTCCTCCTGTAAAGCAGGCAGAGCTTTG	2671	S	NP_003558.1	NM_003567.2	ILMN_12475	RefSeq	NM_003567.2	Homo sapiens	BCAR3	NSP2; KIAA0554; SH2D3B	ILMN_12475
ILMN_1678353	0.00187723	1.57663	1.57663	SOX9 up vs Control2	NM_005766.2	7210196	13	13q32.2b	Homo sapiens FERM, RhoGEF (ARHGEF) and pleckstrin domain protein 1 (chondrocyte-derived) (FARP1), transcript variant 1, mRNA.	10160	FARP1	48928036	GO:0016020|GO:0005856|GO:0005737|GO:0005622|GO:0035023|GO:0005488|GO:0005089|GO:0008092|	CDEP; PLEKHC2; MGC87400	membrane [goid 16020] [evidence IEA]; cytoskeleton [goid 5856] [pmid 9425278] [evidence TAS]; cytoplasm [goid 5737] [evidence IEA]; intracellular [goid 5622] [evidence IEA]	binding [goid 5488] [evidence IEA]; Rho guanyl-nucleotide exchange factor activity [goid 5089] [pmid 9425278] [evidence TAS]; cytoskeletal protein binding [goid 8092] [evidence IEA]	regulation of Rho protein signal transduction [goid 35023] [evidence IEA]	ILMN_1678353	+	79699827-79699876	ILMN_1678353	AACGCACCCTCTCTGTGGAGCTCTGACTGGTGTAGCTGGAAACAAACAGC	4738	I	NP_005757.1	NM_005766.2	ILMN_15608	RefSeq	NM_005766.2	Homo sapiens	FARP1	CDEP; PLEKHC2; MGC87400	ILMN_15608
ILMN_1673917	0.0365821	1.57646	1.57646	SOX9 up vs Control2	NM_033001.1	4570736	7	7q11.23c	Homo sapiens general transcription factor II, i (GTF2I), transcript variant 3, mRNA.	2969	GTF2I	14670353						ILMN_1673917	+	73452578-73452614:73453785-73453797	ILMN_1673917	CAGATGCTGACAGGTCAATACTATCTCCAGGTGGAAGTTGTGGCCCCATC	975	A	NP_127494.1	NM_033001.1	ILMN_138994	RefSeq	NM_033001.1	Homo sapiens	GTF2I	IB291; DIWS; TFII-I; SPIN; BAP135; BAP-135; BTKAP1; WBSCR6; WBS	ILMN_3161
ILMN_2139970	0.0182997	1.5746	1.5746	SOX9 up vs Control2	NM_000693.1	4920148	15	15q26.3c	Homo sapiens aldehyde dehydrogenase 1 family, member A3 (ALDH1A3), mRNA.	220	ALDH1A3	4502040	GO:0006066|GO:0006629|GO:0008152|GO:0004030|GO:0016491|	RALDH3; ALDH6; ALDH1A6		aldehyde dehydrogenase [NAD(P)+] activity [goid 4030] [evidence IEA]; oxidoreductase activity [goid 16491] [evidence IEA]	alcohol metabolism [goid 6066] [pmid 7698756] [evidence TAS]; lipid metabolism [goid 6629] [pmid 7698756] [evidence TAS]; metabolism [goid 8152] [evidence IEA]	ILMN_2139970	+	99274274-99274323	ILMN_2139970	TAGGCCTGGGAATTCCGATCCTAGCTGCAGATCGCATCCCACAATGCGAG	3364	S	NP_000684.1	NM_000693.1	ILMN_25111	RefSeq	NM_000693.1	Homo sapiens	ALDH1A3	RALDH3; ALDH6; ALDH1A6	ILMN_25111
ILMN_1752579	0.000281249	1.57309	1.57309	SOX9 up vs Control2	NM_005177.3	1660215	17	17q21.31a	Homo sapiens ATPase, H+ transporting, lysosomal V0 subunit a1 (ATP6V0A1), mRNA.	535	ATP6V0A1	77539781	GO:0016020|GO:0016021|GO:0006811|GO:0015992|GO:0015078|	ATP6N1; DKFZp781J1951; VPP1; Stv1; a1; ATP6N1A; Vph1	membrane [goid 16020] [evidence IEA]; integral to membrane [goid 16021] [evidence IEA]	hydrogen ion transporter activity [goid 15078] [evidence IEA]	ion transport [goid 6811] [evidence IEA]; proton transport [goid 15992] [evidence IEA]	ILMN_1752579	+	37927987-37928036	ILMN_1752579	GCCCTGGTGTCCTGGGTTTTCGTGATGATCTTTGCTCTGTTTCCAGTGGG	3986	S	NP_005168.2	NM_005177.3	ILMN_138088	RefSeq	NM_005177.3	Homo sapiens	ATP6V0A1	ATP6N1; VPP1; DKFZp781J1951; Stv1; a1; ATP6N1A; Vph1	ILMN_28612
ILMN_1694810	0.00147237	1.57276	1.57276	SOX9 up vs Control2	NM_052839.2	4070300	22	22q13.33b	Homo sapiens pannexin 2 (PANX2), mRNA.	56666	PANX2	39995065	GO:0005921|GO:0016020|GO:0016021|	hPANX2; MGC119432	gap junction [goid 5921] [evidence IEA]; membrane [goid 16020] [evidence IEA]; integral to membrane [goid 16021] [evidence IEA]			ILMN_1694810	+	33515923-33515972	ILMN_1694810	CCTCAGCCATGGAGACCATGTCATGCAGAATTAACAAGGTAGCACCGAGC	2860	S	NP_443071.1	NM_052839.2	ILMN_4796	RefSeq	NM_052839.2	Homo sapiens	PANX2	hPANX2; MGC119432	ILMN_4796
ILMN_1803376	0.00779314	1.57263	1.57263	SOX9 up vs Control2	NM_153207.3	4260671	12	12p12.3a	Homo sapiens AE binding protein 2 (AEBP2), mRNA.	121536	AEBP2	49472839	GO:0005634|GO:0005622|GO:0008270|GO:0046872|GO:0003676|	MGC17922	nucleus [goid 5634] [evidence IEA]; intracellular [goid 5622] [evidence IEA]	zinc ion binding [goid 8270] [evidence IEA]; metal ion binding [goid 46872] [evidence IEA]; nucleic acid binding [goid 3676] [evidence IEA]		ILMN_1803376	+	19564769-19564818	ILMN_1803376	TAATGTCTGCCCATCTGTATTGTTGCTCCTACCTTCAAATATGACACCTG	3964	S	NP_694939.1	NM_153207.3	ILMN_28948	RefSeq	NM_153207.3	Homo sapiens	AEBP2	MGC17922	ILMN_28948
ILMN_1766010	0.00199763	1.57191	1.57191	SOX9 up vs Control2	NM_003680.2	3520040	1	1p35.1b	Homo sapiens tyrosyl-tRNA synthetase (YARS), mRNA.	8565	YARS	38202242	GO:0005615|GO:0005625|GO:0005737|GO:0006928|GO:0006915|GO:0006437|GO:0006412|GO:0016874|GO:0000049|GO:0000166|GO:0004831|GO:0005524|GO:0004871|GO:0005153|	CMTDIC; YTS; TYRRS; YRS	extracellular space [goid 5615] [pmid 10102815] [evidence TAS]; soluble fraction [goid 5625] [pmid 9162081] [evidence TAS]; cytoplasm [goid 5737] [pmid 9162081] [evidence TAS]	ligase activity [goid 16874] [evidence IEA]; tRNA binding [goid 49] [evidence IEA]; nucleotide binding [goid 166] [evidence IEA]; tyrosine-tRNA ligase activity [goid 4831] [pmid 9162081] [evidence TAS]; ATP binding [goid 5524] [evidence IEA]; signal transducer activity [goid 4871] [pmid 10102815] [evidence NAS]; interleukin-8 receptor binding [goid 5153] [pmid 10102815] [evidence TAS]	cell motility [goid 6928] [evidence NR ]; apoptosis [goid 6915] [pmid 10102815] [evidence TAS]; tyrosyl-tRNA aminoacylation [goid 6437] [pmid 9162081] [evidence TAS]; protein biosynthesis [goid 6412] [evidence IEA]	ILMN_1766010	-	33013456-33013505	ILMN_1766010	GGGTGGGGTACTTCTCCATAAGGCATCTCAGTCAAATCCCCATCACTGTC	3038	S	NP_003671.1	NM_003680.2	ILMN_13503	RefSeq	NM_003680.2	Homo sapiens	YARS	CMTDIC; YTS; TYRRS; YRS	ILMN_13503
ILMN_1784292	0.00639155	1.57116	1.57116	SOX9 up vs Control2	NM_020319.1	4890136	7	7p21.1c-p21.1b	Homo sapiens ankyrin repeat and MYND domain containing 2 (ANKMY2), mRNA.	57037	ANKMY2	28461128	GO:0008270|GO:0046872|	DKFZP564O043; ZMYND20		zinc ion binding [goid 8270] [evidence IEA]; metal ion binding [goid 46872] [evidence IEA]		ILMN_1784292	-	16692857-16692906	ILMN_1784292	GCAGTATTTGTACCTCCAGAATGGCAGATCCCTCAGCAGGAACAAAGGCA	2131	S	NP_064715.1	NM_020319.1	ILMN_7450	RefSeq	NM_020319.1	Homo sapiens	ANKMY2	DKFZP564O043; ZMYND20	ILMN_7450
ILMN_2364819	0.00883578	1.57015	1.57015	SOX9 up vs Control2	NM_001042403.1	7380328	12	12q22d	Homo sapiens ubiquitin specific peptidase 44 (USP44), transcript variant 2, mRNA.	84101	USP44	109134333	GO:0005634|GO:0006511|GO:0008270|GO:0046872|GO:0004221|GO:0004197|	FLJ14528; DKFZP434D0127	nucleus [goid 5634] [pmid 11256614] [evidence IDA]	zinc ion binding [goid 8270] [evidence IEA]; metal ion binding [goid 46872] [evidence IEA]; ubiquitin thiolesterase activity [goid 4221] [evidence IEA]; cysteine-type endopeptidase activity [goid 4197] [evidence IEA]	ubiquitin-dependent protein catabolism [goid 6511] [evidence IEA]	ILMN_2364819	-	92980330-92980379	ILMN_2364819	CCTCCAGAGCTCCTGTTGGGGAGCCAACATCCCAATGAAGACGCTGATAC	2209	A	NP_001035862.1	NM_001042403.1	ILMN_168722	RefSeq	NM_001042403.1	Homo sapiens	USP44	FLJ14528; DKFZP434D0127	ILMN_168722
ILMN_1733956	3.19013e-05	1.56964	1.56964	SOX9 up vs Control2	NM_002161.3	5390100	9	9q22.31a	Homo sapiens isoleucyl-tRNA synthetase (IARS), transcript variant short, mRNA.	3376	IARS	94721240	GO:0005625|GO:0005737|GO:0006412|GO:0006428|GO:0005524|GO:0016874|GO:0004822|GO:0000166|	FLJ20736; ILRS; PRO0785	soluble fraction [goid 5625] [pmid 7721108] [evidence TAS]; cytoplasm [goid 5737] [pmid 7721108] [evidence TAS]	ATP binding [goid 5524] [evidence IEA]; ligase activity [goid 16874] [evidence IEA]; isoleucine-tRNA ligase activity [goid 4822] [evidence IEA]; nucleotide binding [goid 166] [evidence IEA]	protein biosynthesis [goid 6412] [evidence IEA]; isoleucyl-tRNA aminoacylation [goid 6428] [evidence IEA]	ILMN_1733956	-	64662607-64662656	ILMN_1733956	GGTCTTCTGTATGAAGCAGCCAAGGTGTTTGGCCTTCGGAGCAGGAAGCT	3775	A	NP_002152.2	NM_002161.3	ILMN_8861	RefSeq	NM_002161.3	Homo sapiens	IARS	FLJ20736; ILRS; PRO0785; IARS1	ILMN_8861
ILMN_1681845	0.000663203	1.56933	1.56933	SOX9 up vs Control2	NM_173797.2	10050	5	5q14.1d	Homo sapiens PAP associated domain containing 4 (PAPD4), mRNA.	167153	PAPD4	31341107		FLJ38499				ILMN_1681845	+	79017369-79017418	ILMN_1681845	GCCTTAAGTCTTTGCTTGACTCACTGGGATAGACTGAGGCTTTGGGTGTG	2271	S	NP_776158.1	NM_173797.2	ILMN_2190	RefSeq	NM_173797.2	Homo sapiens	PAPD4	FLJ38499	ILMN_2190
ILMN_1676893	0.00120422	1.56619	1.56619	SOX9 up vs Control2	NM_004036.3	3800050	2	2p23.3c	Homo sapiens adenylate cyclase 3 (ADCY3), mRNA.	109	ADCY3	148536829	GO:0005886|GO:0005887|GO:0006171|GO:0007242|GO:0005516|GO:0000287|GO:0004016|	KIAA0511; AC3	plasma membrane [goid 5886] [pmid 9920776] [evidence TAS]; integral to plasma membrane [goid 5887] [pmid 9920776] [evidence TAS]	calmodulin binding [goid 5516] [evidence IEA]; magnesium ion binding [goid 287] [evidence IEA]; adenylate cyclase activity [goid 4016] [pmid 9920776] [evidence TAS]	cAMP biosynthesis [goid 6171] [evidence IEA]; intracellular signaling cascade [goid 7242] [evidence IEA]	ILMN_1676893	-	24779922-24779971	ILMN_1676893	CTTGCCTTTTGAGCTCTTGCTACAGTCGCCTTTGCTACTGCTTTAAGAGA	4289	S	NP_004027.2	NM_004036.3	ILMN_26929	RefSeq	NM_004036.3	Homo sapiens	ADCY3	AC3; KIAA0511	ILMN_26929
ILMN_1670926	0.0378502	1.5658	1.5658	SOX9 up vs Control2	NM_015892.2	7320041	10	10q26.13d	Homo sapiens B cell RAG associated protein (GALNAC4S-6ST), mRNA.	51363	GALNAC4S-6ST	45505172	GO:0016020|GO:0016021|GO:0016740|GO:0008146|GO:0050656|	DKFZp781H1369; KIAA0598; BRAG; RP11-47G11.1; MGC34346	membrane [goid 16020] [evidence IEA]; integral to membrane [goid 16021] [evidence IEA]	transferase activity [goid 16740] [evidence IEA]; sulfotransferase activity [goid 8146] [evidence IEA]; 3'-phosphoadenosine 5'-phosphosulfate binding [goid 50656] [evidence ISS]		ILMN_1670926	-	125757392-125757441	ILMN_1670926	TCTTGCTGACAGAATAGGTTCCGTTCTGGGCGGTGGTTCTCGAGCCTGCC	4412	S	NP_056976.2	NM_015892.2	ILMN_8597	RefSeq	NM_015892.2	Homo sapiens	GALNAC4S-6ST	DKFZp781H1369; KIAA0598; BRAG; RP11-47G11.1; MGC34346	ILMN_8597
ILMN_1773119	0.0166584	1.5649	1.5649	SOX9 up vs Control2	NM_001761.1	3130541	16	16p13.3d	Homo sapiens cyclin F (CCNF), mRNA.	899	CCNF	4502620	GO:0005634|GO:0051301|GO:0007067|	FBX1; FBXO1	nucleus [goid 5634] [evidence IEA]		cell division [goid 51301] [evidence IEA]; mitosis [goid 7067] [evidence IEA]	ILMN_1773119	+	2448700-2448749	ILMN_1773119	TCGGGGTGAGAACCCAAGCGTTGGAACTGTAGACCCGTCCTGTCGACTGT	4082	S	NP_001752.1	NM_001761.1	ILMN_27253	RefSeq	NM_001761.1	Homo sapiens	CCNF	FBX1; FBXO1	ILMN_27253
ILMN_1741477	5.606e-05	1.56255	1.56255	SOX9 up vs Control2	NM_005359.3	1030289	18	18q21.2a	Homo sapiens SMAD family member 4 (SMAD4), mRNA.	4089	SMAD4	34147555	GO:0005634|GO:0005737|GO:0005622|GO:0006350|GO:0007183|GO:0006355|GO:0003712|GO:0003700|GO:0005515|	DPC4; MADH4; JIP	nucleus [goid 5634] [pmid 10980615] [evidence TAS]; cytoplasm [goid 5737] [evidence NR ]; intracellular [goid 5622] [evidence IEA]	transcription cofactor activity [goid 3712] [pmid 10980615] [evidence TAS]; transcription factor activity [goid 3700] [pmid 10823886] [evidence TAS]; protein binding [goid 5515] [pmid 14525983] [evidence IPI]	transcription [goid 6350] [evidence IEA]; SMAD protein heteromerization [goid 7183] [pmid 10823886] [evidence TAS]; regulation of transcription, DNA-dependent [goid 6355] [evidence IEA]	ILMN_1741477	+	46859706-46859755	ILMN_1741477	GCAGCGTCACTCTACCTAATGTCTCACTGTTCTGCAAAGGTGGCAATGCT	2763	S	NP_005350.1	NM_005359.3	ILMN_20018	RefSeq	NM_005359.3	Homo sapiens	SMAD4	DPC4; MADH4; JIP	ILMN_20018
ILMN_2202637	0.00697013	1.56114	1.56114	SOX9 up vs Control2	NM_004075.2	2850059	12	12q23.3c	Homo sapiens cryptochrome 1 (photolyase-like) (CRY1), mRNA.	1407	CRY1	19923246	GO:0005739|GO:0007601|GO:0007623|GO:0006281|GO:0016829|GO:0008020|GO:0003913|GO:0003677|	PHLL1	mitochondrion [goid 5739] [pmid 9801304] [evidence TAS]	lyase activity [goid 16829] [evidence IEA]; G-protein coupled photoreceptor activity [goid 8020] [pmid 8909283] [evidence TAS]; DNA photolyase activity [goid 3913] [evidence IEA]; DNA binding [goid 3677] [pmid 9801304] [evidence TAS]	visual perception [goid 7601] [evidence NR ]; circadian rhythm [goid 7623] [pmid 10217146] [evidence TAS]; DNA repair [goid 6281] [evidence IEA]	ILMN_2202637	-	104445695-104445744	ILMN_2202637	GACCCAAACTTGTGGAAGTATCATGTGTTAAGTTCTCTGTCTCTGTTTCT	2881	S	NP_004066.1	NM_004075.2	ILMN_6263	RefSeq	NM_004075.2	Homo sapiens	CRY1	PHLL1	ILMN_6263
ILMN_1725121	0.0137272	1.55896	1.55896	SOX9 up vs Control2	NM_003400.3	5690333	2	2p15d	Homo sapiens exportin 1 (CRM1 homolog, yeast) (XPO1), mRNA.	7514	XPO1	53759152	GO:0005634|GO:0005643|GO:0005654|GO:0005737|GO:0015031|GO:0006397|GO:0003723|GO:0008565|GO:0005515|	DKFZp686B1823; CRM1	nucleus [goid 5634] [evidence IEA]; nuclear pore [goid 5643] [evidence IEA]; nucleoplasm [goid 5654] [pmid 9368044] [evidence TAS]; cytoplasm [goid 5737] [pmid 9368044] [evidence TAS]	RNA binding [goid 3723] [evidence IEA]; protein transporter activity [goid 8565] [evidence IEA]; protein binding [goid 5515] [pmid 11545741] [evidence IPI]	protein transport [goid 15031] [evidence IEA]; mRNA processing [goid 6397] [evidence IEA]	ILMN_1725121	-	61558962-61559011	ILMN_1725121	GTGCTGCATTGTCTGAAGTTAGCACCTCTTGGACTGAATCGTTTGTCTAG	4391	S	NP_003391.1	NM_003400.3	ILMN_16600	RefSeq	NM_003400.3	Homo sapiens	XPO1	DKFZp686B1823; CRM1	ILMN_16600
ILMN_1761858	0.00718954	1.55891	1.55891	SOX9 up vs Control2	NM_033290.2	2070408	X	Xp22.2	Homo sapiens midline 1 (Opitz/BBB syndrome) (MID1), transcript variant 3, mRNA.	4281	MID1	148833497	GO:0005875|GO:0005874|GO:0005622|GO:0009653|GO:0006512|GO:0007389|GO:0000226|GO:0016874|GO:0008270|GO:0046872|GO:0005515|	RNF59; OGS1; TRIM18; FXY; OS; XPRF; GBBB1; OSX; BBBG1; ZNFXY	microtubule associated complex [goid 5875] [pmid 10077590] [evidence TAS]; microtubule [goid 5874] [evidence IEA]; intracellular [goid 5622] [evidence IEA]	ligase activity [goid 16874] [evidence IEA]; zinc ion binding [goid 8270] [evidence IEA]; metal ion binding [goid 46872] [evidence IEA]; protein binding [goid 5515] [pmid 10077590] [evidence TAS]	morphogenesis [goid 9653] [evidence NR ]; ubiquitin cycle [goid 6512] [evidence IEA]; pattern specification [goid 7389] [pmid 9354791] [evidence TAS]; microtubule cytoskeleton organization and biogenesis [goid 226] [pmid 10077590] [evidence TAS]	ILMN_1761858	-	10376442-10376491	ILMN_1761858	TTCCCGCTCCCCCATATCAATTTTCCTTTTGTCTCCGGGGCTGAGTAAAT	3113	A	NP_150632.1	NM_033290.2	ILMN_3719	RefSeq	NM_033290.2	Homo sapiens	MID1	RNF59; OGS1; TRIM18; FXY; OS; XPRF; GBBB1; OSX; BBBG1; ZNFXY	ILMN_4277
ILMN_1810725	0.000850637	1.55623	1.55623	SOX9 up vs Control2	NM_052966.2	4230735	1	1q25.3f	Homo sapiens family with sequence similarity 129, member A (FAM129A), transcript variant 2, mRNA.	116496	FAM129A	93277091		NIBAN				ILMN_1810725	-	155999034-155999083	ILMN_1810725	GGAAGGTGTGATCTGTGGGACTGTCTGGGCCTGTTACTCATCCTGCTATC	3568	A	NP_443198.1	NM_052966.2	ILMN_6530	RefSeq	NM_052966.2	Homo sapiens	FAM129A	NIBAN; FLJ38228; C1orf24	ILMN_8647
ILMN_2393450	0.00314414	1.55595	1.55595	SOX9 up vs Control2	NM_022489.2	3060646	14	14q32.33b	Homo sapiens chromosome 14 open reading frame 173 (C14orf173), transcript variant 2, mRNA.	64423	C14ORF173	89886459	GO:0030036|GO:0016043|GO:0003779|	DKFZp762A0214; FLJ22056; pp9484		actin binding [goid 3779] [evidence IEA]	actin cytoskeleton organization and biogenesis [goid 30036] [evidence IEA]; cell organization and biogenesis [goid 16043] [evidence IEA]	ILMN_2393450	+	104256937-104256986	ILMN_2393450	TGTGCCCTGAGGCTGGCGGCTGGATGCGTGGCCAATAAAAAGCAGACCTA	2949	A	NP_071934.2	NM_022489.2	ILMN_41230	RefSeq	NM_022489.2	Homo sapiens	C14orf173	DKFZp762A0214; FLJ22056; pp9484	ILMN_41230
ILMN_2130514	0.000610863	1.55556	1.55556	SOX9 up vs Control2	NM_144664.3	6130273	11	11q21c	Homo sapiens family with sequence similarity 76, member B (FAM76B), mRNA.	143684	FAM76B	46195786		MGC33371				ILMN_2130514	-	95142343-95142392	ILMN_2130514	CCTTGTTGGAGAAACTACAAAAGAAAGTTGTCCTCGTCCTTCCCCTTAGC	3197	S	NP_653265.2	NM_144664.3	ILMN_22478	RefSeq	NM_144664.3	Homo sapiens	FAM76B	MGC33371	ILMN_22478
ILMN_1798354	0.00300931	1.554	1.554	SOX9 up vs Control2	NM_032632.3	6940719	14	14q32.2a	Homo sapiens poly(A) polymerase alpha (PAPOLA), mRNA.	10914	PAPOLA	47834324	GO:0005634|GO:0005737|GO:0006350|GO:0006397|GO:0016740|GO:0003723|GO:0004652|	MGC5378; PAP	nucleus [goid 5634] [pmid 8302877] [evidence TAS]; cytoplasm [goid 5737] [pmid 8302877] [evidence TAS]	transferase activity [goid 16740] [evidence IEA]; RNA binding [goid 3723] [evidence NAS]; polynucleotide adenylyltransferase activity [goid 4652] [evidence IEA]	transcription [goid 6350] [evidence IEA]; mRNA processing [goid 6397] [evidence IEA]	ILMN_1798354	+	96103040-96103089	ILMN_1798354	CCTGGAGATCAGACTGTTGCTTTCGCATGATGTATGTAGTGTCTCATGAC	4348	S	NP_116021.2	NM_032632.3	ILMN_2083	RefSeq	NM_032632.3	Homo sapiens	PAPOLA	MGC5378; PAP	ILMN_175121
ILMN_1705663	7.68879e-05	1.55391	1.55391	SOX9 up vs Control2	NM_015263.2	4860438	15	15q21.2b	Homo sapiens Dmx-like 2 (DMXL2), mRNA.	23312	DMXL2	119120893	GO:0008021|GO:0017137|	KIAA0856; RC3	synaptic vesicle [goid 8021] [pmid 11809763] [evidence IDA]	Rab GTPase binding [goid 17137] [pmid 11809763] [evidence IDA]		ILMN_1705663	-	28572459-28572508	ILMN_1705663	GACATCAGGCAAAGGCAGCTCATTCACACGTTCCAGGCCCATGACTCAGC	9007	S	NP_056078.2	NM_015263.2	ILMN_24373	RefSeq	NM_015263.2	Homo sapiens	DMXL2	KIAA0856; FLJ26672; RC3	ILMN_167644
ILMN_1754145	0.00578499	1.55232	1.55232	SOX9 up vs Control2	NM_005898.4	6520220	11	11p13c	Homo sapiens cell cycle associated protein 1 (CAPRIN1), transcript variant 1, mRNA.	4076	CAPRIN1	61676201	GO:0005887|GO:0016020|GO:0048503|	GPIP137; GPIAP1; caprin-1; M11S1; p137GPI	integral to plasma membrane [goid 5887] [pmid 7657653] [evidence TAS]; membrane [goid 16020] [evidence IEA]	GPI anchor binding [goid 48503] [evidence IEA]		ILMN_1754145	+	34074772-34074796:34075319-34075343	ILMN_1754145	CGGGGCCCTGCCAATGGATTCAGAGGAGGATATGATGGTTACCGCCCTTC	2065	A	NP_005889.3	NM_005898.4	ILMN_9771	RefSeq	NM_005898.4	Homo sapiens	CAPRIN1	M11S1; p137GPI; GPIP137; GPIAP1; caprin-1	ILMN_164541
ILMN_1716336	0.000469711	1.55126	1.55126	SOX9 up vs Control2	NM_001008938.1	670500	11	11p11.2b	Homo sapiens cytoskeleton associated protein 5 (CKAP5), transcript variant 1, mRNA.	9793	CKAP5	57164941	GO:0005813|GO:0000930|GO:0050658|GO:0005488|GO:0005515|	KIAA0097; TOGp; FLJ35359; TOG; ch-TOG	centrosome [goid 5813] [pmid 14718566] [evidence IDA]; gamma-tubulin complex [goid 930] [pmid 14718566] [evidence IDA]	binding [goid 5488] [evidence IEA]; protein binding [goid 5515] [pmid 14603251] [evidence IPI]	RNA transport [goid 50658] [pmid 15703215] [evidence ISS]	ILMN_1716336	-	46733141-46733190	ILMN_1716336	CGATGAGGTCCTGAGACAGGAAGACAAAGCTGAAGCCATGTCCGGCCATA	4802	I	NP_001008938.1	NM_001008938.1	ILMN_12487	RefSeq	NM_001008938.1	Homo sapiens	CKAP5	KIAA0097; TOG; TOGp; FLJ35359; ch-TOG	ILMN_12487
ILMN_1744517	0.000465601	1.55086	1.55086	SOX9 up vs Control2	NM_002076.2	6110392	12	12q14.2b-q14.3a	Homo sapiens glucosamine (N-acetyl)-6-sulfatase (Sanfilippo disease IIID) (GNS), mRNA.	2799	GNS	42490755	GO:0005764|GO:0008152|GO:0006027|GO:0016787|GO:0008449|	G6S; MGC21274	lysosome [goid 5764] [evidence IEA]	hydrolase activity [goid 16787] [evidence IEA]; N-acetylglucosamine-6-sulfatase activity [goid 8449] [pmid 3689315] [evidence TAS]	metabolism [goid 8152] [evidence IEA]; glycosaminoglycan catabolism [goid 6027] [pmid 3689315] [evidence TAS]	ILMN_1744517	-	63393579-63393628	ILMN_1744517	CCTGTGTTTGCATCCTCTGTTCCTATTCTGCCCTTGCTCTGTGTCATCTC	4974	S	NP_002067.1	NM_002076.2	ILMN_6937	RefSeq	NM_002076.2	Homo sapiens	GNS	G6S; MGC21274	ILMN_177670
ILMN_2227495	0.00865754	1.55054	1.55054	SOX9 up vs Control2	NM_153263.1	3450750	19	19q13.43b	Homo sapiens zinc finger protein 549 (ZNF549), mRNA.	256051	ZNF549	23397559	GO:0005634|GO:0005622|GO:0006355|GO:0006350|GO:0008270|GO:0046872|GO:0003677|	FLJ34917	nucleus [goid 5634] [evidence IEA]; intracellular [goid 5622] [evidence IEA]	zinc ion binding [goid 8270] [evidence IEA]; metal ion binding [goid 46872] [evidence IEA]; DNA binding [goid 3677] [evidence IEA]	regulation of transcription, DNA-dependent [goid 6355] [evidence IEA]; transcription [goid 6350] [evidence IEA]	ILMN_2227495	+	62743634-62743683	ILMN_2227495	TTGTCTTAGAAATATGTGTGTATAGGCTGGGTGCGGTGGCTCATGCCTGT	3660	S	NP_694995.1	NM_153263.1	ILMN_12970	RefSeq	NM_153263.1	Homo sapiens	ZNF549	FLJ34917	ILMN_12970
ILMN_2382990	0.000379462	1.54987	1.54987	SOX9 up vs Control2	NM_033500.1	1660196	10	10q21.3e	Homo sapiens hexokinase 1 (HK1), nuclear gene encoding mitochondrial protein, transcript variant 5, mRNA.	3098	HK1	15991832	GO:0016020|GO:0006096|GO:0016301|GO:0005524|GO:0016740|GO:0000166|GO:0004396|	HK1-tc; HKI; HK1-tb; HK1-ta; HXK1	membrane [goid 16020] [evidence IEA]	kinase activity [goid 16301] [evidence IEA]; ATP binding [goid 5524] [evidence IEA]; transferase activity [goid 16740] [evidence IEA]; nucleotide binding [goid 166] [evidence IEA]; hexokinase activity [goid 4396] [pmid 3207429] [evidence TAS]	glycolysis [goid 6096] [pmid 3207429] [evidence TAS]	ILMN_2382990	+	65161351-65161400	ILMN_2382990	CGTGTGTCCGTGGAACCAGTCCTAGCCGCGTGTGACAGTCTTGCATTCTG	3761	A	NP_277035.1	NM_033500.1	ILMN_23877	RefSeq	NM_033500.1	Homo sapiens	HK1	HK1-tc; HKI; HK1-tb; HK1-ta; HXK1	ILMN_23877
ILMN_1724544	0.0354539	1.54981	1.54981	SOX9 up vs Control2	NM_005134.2	2060286	18	18p11.22b	Homo sapiens protein phosphatase 4, regulatory subunit 1 (PPP4R1), transcript variant 2, mRNA.	9989	PPP4R1	108936951	GO:0005625|GO:0007165|GO:0005488|GO:0030362|	PP4R1	soluble fraction [goid 5625] [pmid 10026142] [evidence NAS]	binding [goid 5488] [evidence IEA]; protein phosphatase type 4 regulator activity [goid 30362] [pmid 10026142] [evidence NAS]	signal transduction [goid 7165] [pmid 10026142] [evidence NAS]	ILMN_1724544	-	9537001-9537050	ILMN_1724544	TGATCAGCTCTGAGGTGCAACTTCTTCACATACTGTACATACCTGTGACC	3656	S	NP_005125.1	NM_005134.2	ILMN_6519	RefSeq	NM_005134.2	Homo sapiens	PPP4R1	PP4R1; PP4(Rmeg)	ILMN_6519
ILMN_1770548	0.00118097	1.54919	1.54919	SOX9 up vs Control2	NM_015097.1	6350370	3	3p22.3c-p22.3b	Homo sapiens cytoplasmic linker associated protein 2 (CLASP2), mRNA.	23122	CLASP2	57863300	GO:0005881|GO:0005856|GO:0005794|GO:0005828|GO:0007163|GO:0007067|GO:0007049|GO:0051301|GO:0005488|		cytoplasmic microtubule [goid 5881] [pmid 11290329] [evidence IDA]; cytoskeleton [goid 5856] [evidence IEA]; Golgi apparatus [goid 5794] [pmid 11290329] [evidence IDA]; kinetochore microtubule [goid 5828] [pmid 12837247] [evidence TAS]	binding [goid 5488] [evidence IEA]	establishment and/or maintenance of cell polarity [goid 7163] [pmid 15928712] [evidence TAS]; mitosis [goid 7067] [evidence IEA]; cell cycle [goid 7049] [evidence IEA]; cell division [goid 51301] [evidence IEA]	ILMN_1770548	-	33518197-33518246	ILMN_1770548	GAGCAGTGTTCGGAAAGCTTGTGTCTTCTGCCTGGTGGCTGTTCATGCGG	4689	S	NP_055912.1	NM_015097.1	ILMN_25670	RefSeq	NM_015097.1	Homo sapiens	CLASP2		ILMN_25670
ILMN_2061310	0.00548831	1.54798	1.54798	SOX9 up vs Control2	NM_017666.2	770037	X	Xq25h	Homo sapiens zinc finger protein 280C (ZNF280C), mRNA.	55609	ZNF280C	42476026	GO:0005634|GO:0005622|GO:0006350|GO:0006355|GO:0003677|GO:0008270|GO:0046872|GO:0003676|	ZNF633; FLJ20095	nucleus [goid 5634] [evidence IEA]; intracellular [goid 5622] [evidence IEA]	DNA binding [goid 3677] [evidence IEA]; zinc ion binding [goid 8270] [evidence IEA]; metal ion binding [goid 46872] [evidence IEA]; nucleic acid binding [goid 3676] [evidence IEA]	transcription [goid 6350] [evidence IEA]; regulation of transcription, DNA-dependent [goid 6355] [evidence IEA]	ILMN_2061310	-	118732212-118732261	ILMN_2061310	ACTTGTCCAGACCATTAGACATTATTACATGCTCTGTCTTGGGCCTATCA	4231	S	NP_060136.1	NM_017666.2	ILMN_3600	RefSeq	NM_017666.2	Homo sapiens	ZNF280C	ZNF633; FLJ20095; SUHW3	ILMN_3600
ILMN_2251978	0.00358969	1.54782	1.54782	SOX9 up vs Control2	NM_016631.3	6280626	21	21q22.11b	Homo sapiens chromosome 21 open reading frame 66 (C21orf66), transcript variant 1, mRNA.	94104	C21ORF66	125661046	GO:0005634|GO:0006355|GO:0003700|	FLJ90561; GCFC; BM-020	nucleus [goid 5634] [evidence NAS]	transcription factor activity [goid 3700] [evidence IEA]	regulation of transcription, DNA-dependent [goid 6355] [evidence NAS]	ILMN_2251978	-	19515750-19515799	ILMN_2251978	GAATACGCCTTGCTGATTAGCCACACCCAGGCAATTTAATATCCATGGTC	3774	I	NP_057715.2	NM_016631.3	ILMN_826	RefSeq	NM_016631.3	Homo sapiens	C21orf66	FLJ90561; GCFC; BM-020	ILMN_826
ILMN_2358202	0.0292009	1.54765	1.54765	SOX9 up vs Control2	NM_015908.4	3420121	7	7q22.1c	Homo sapiens arsenate resistance protein 2 (ARS2), transcript variant 1, mRNA.	51593	ARS2	58331217	GO:0046685|GO:0000166|	ASR2; MGC126427		nucleotide binding [goid 166] [evidence IEA]	response to arsenic [goid 46685] [pmid 11239002] [evidence NAS]	ILMN_2358202	+	99845780-99845829	ILMN_2358202	TCCCCCGTTCCTCAGTCCTGTATCATCCATACTTGTACTACCTTGTCCTA	2869	A	NP_056992.4	NM_015908.4	ILMN_19647	RefSeq	NM_015908.4	Homo sapiens	ARS2	ASR2; MGC126427	ILMN_19647
ILMN_1689431	0.000125582	1.54624	1.54624	SOX9 up vs Control2	NM_153360.1	130138	20	20q13.32a	Homo sapiens adenomatosis polyposis coli down-regulated 1-like (APCDD1L), mRNA.	164284	APCDD1L	23503290		RP4-685L9.2; FLJ90166; MGC126807; MGC126809				ILMN_1689431	-	56467866-56467915	ILMN_1689431	AGGGAAGCCCTTTTCCTCCCTGAGACTGTGTGGGGTTCAGTCAGCCTGCT	3028	S	NP_699191.1	NM_153360.1	ILMN_29515	RefSeq	NM_153360.1	Homo sapiens	APCDD1L	FLJ90166; MGC126807; RP4-685L9.2; MGC126809	ILMN_29515
ILMN_1696434	0.0286174	1.54503	1.54503	SOX9 up vs Control2	NM_005559.2	2190113	18	18p11.31a	Homo sapiens laminin, alpha 1 (LAMA1), mRNA.	284217	LAMA1	38788415	GO:0005606|GO:0005604|GO:0005608|GO:0045995|GO:0030334|GO:0007275|GO:0030155|GO:0050679|GO:0005201|GO:0005102|	LAMA	laminin-1 [goid 5606] [evidence NAS]; basement membrane [goid 5604] [evidence IEA]; laminin-3 [goid 5608] [evidence NAS]	extracellular matrix structural constituent [goid 5201] [pmid 14557481] [evidence TAS]; receptor binding [goid 5102] [evidence IEA]	regulation of embryonic development [goid 45995] [evidence IEA]; regulation of cell migration [goid 30334] [evidence IEA]; development [goid 7275] [evidence NAS]; regulation of cell adhesion [goid 30155] [evidence IEA]; positive regulation of epithelial cell proliferation [goid 50679] [pmid 14557481] [evidence TAS]	ILMN_1696434	-	6933213-6933262	ILMN_1696434	GGGAACGCAGTTGGCGCTGAAAGTCCACACACCCAGTCTACCTCAGTGGA	9077	I	NP_005550.2	NM_005559.2	ILMN_27530	RefSeq	NM_005559.2	Homo sapiens	LAMA1	LAMA	ILMN_27530
ILMN_1690921	0.0307494	1.54425	1.54425	SOX9 up vs Control2	NM_005419.2	130519	12	12q13.2c	Homo sapiens signal transducer and activator of transcription 2, 113kDa (STAT2), mRNA.	6773	STAT2	38202247	GO:0005634|GO:0007259|GO:0006350|GO:0009615|GO:0006357|GO:0007242|GO:0003700|GO:0005062|GO:0004871|GO:0005509|	ISGF-3; STAT113; MGC59816; P113	nucleus [goid 5634] [evidence IEA]	transcription factor activity [goid 3700] [evidence IEA]; hematopoietin/interferon-class (D200-domain) cytokine receptor signal transducer activity [goid 5062] [pmid 9020188] [evidence TAS]; signal transducer activity [goid 4871] [evidence IEA]; calcium ion binding [goid 5509] [evidence IEA]	JAK-STAT cascade [goid 7259] [pmid 9020188] [evidence TAS]; transcription [goid 6350] [evidence IEA]; response to virus [goid 9615] [evidence IEA]; regulation of transcription from RNA polymerase II promoter [goid 6357] [pmid 9020188] [evidence TAS]; intracellular signaling cascade [goid 7242] [evidence IEA]	ILMN_1690921	-	55021707-55021756	ILMN_1690921	GGCCCTGCACAGGTGGCTGTTTCTTGTCTGTTATGTCAGAGGAACAGTCC	4317	S	NP_005410.1	NM_005419.2	ILMN_19030	RefSeq	NM_005419.2	Homo sapiens	STAT2	ISGF-3; STAT113; MGC59816; P113	ILMN_19030
ILMN_2066151	0.00925895	1.54341	1.54341	SOX9 up vs Control2	NM_000459.2	7570176	9	9p21.2a	Homo sapiens TEK tyrosine kinase, endothelial (venous malformations, multiple cutaneous and mucosal) (TEK), mRNA.	7010	TEK	88758595		TIE2; TIE-2; CD202B; VMCM1; VMCM				ILMN_2066151	+	27219801-27219850	ILMN_2066151	GTGACCACTCTGTCTTGTGTTTCCACAGCCTGCAAGTCAGTCCAGGATGC	4249	S	NP_000450.2	NM_000459.2	ILMN_38866	RefSeq	NM_000459.2	Homo sapiens	TEK	TIE2; TIE-2; CD202B; VMCM1; VMCM	ILMN_38866
ILMN_2103761	0.000163362	1.54084	1.54084	SOX9 up vs Control2	NM_007005.3	5310360	9	9q21.31b	Homo sapiens transducin-like enhancer of split 4 (E(sp1) homolog, Drosophila) (TLE4), mRNA.	7091	TLE4	38327621	GO:0005634|GO:0045449|GO:0006355|GO:0007275|GO:0007222|	BCE-1; ESG4; ESG; GRG4; E(spI)	nucleus [goid 5634] [pmid 1303260] [evidence NAS]		regulation of transcription [goid 45449] [evidence IEA]; regulation of transcription, DNA-dependent [goid 6355] [evidence IEA]; development [goid 7275] [evidence IEA]; frizzled signaling pathway [goid 7222] [evidence IEA]	ILMN_2103761	+	52172891-52172940	ILMN_2103761	GTCTGTGGATCTGCTGATGTACAGTGCCTTTGCTGCTATGGATCAAAATC	4378	S	NP_008936.2	NM_007005.3	ILMN_14046	RefSeq	NM_007005.3	Homo sapiens	TLE4	BCE-1; ESG4; ESG; GRG4; E(spI)	ILMN_14046
ILMN_1652024	0.000781318	1.53918	1.53918	SOX9 up vs Control2	NM_001031812.2	4210064	5	5q23.2b	Homo sapiens casein kinase 1, gamma 3 (CSNK1G3), transcript variant 2, mRNA.	1456	CSNK1G3	113462006	GO:0016055|GO:0006468|GO:0007165|GO:0005524|GO:0016740|GO:0004674|GO:0000166|			ATP binding [goid 5524] [evidence IEA]; transferase activity [goid 16740] [evidence IEA]; protein serine/threonine kinase activity [goid 4674] [evidence IEA]; nucleotide binding [goid 166] [evidence IEA]	Wnt receptor signaling pathway [goid 16055] [evidence IEA]; protein amino acid phosphorylation [goid 6468] [evidence IEA]; signal transduction [goid 7165] [pmid 9925945] [evidence TAS]	ILMN_1652024	+	118139991-118140040	ILMN_1652024	CCTCCCATGCAGTCTCTTCGTTGTCTTTAAGTGTGTGCCTCCAGGCATGC	3403	A	NP_001026982.1	NM_001031812.2	ILMN_17895	RefSeq	NM_001031812.2	Homo sapiens	CSNK1G3		ILMN_17895
ILMN_1701869	0.00421898	1.53866	1.53866	SOX9 up vs Control2	NM_147188.1	2350520	15	15q24.2a	Homo sapiens F-box protein 22 (FBXO22), transcript variant 1, mRNA.	26263	FBXO22	22547148	GO:0006512|	FBX22; FLJ13986			ubiquitin cycle [goid 6512] [evidence IEA]	ILMN_1701869	+	74013623-74013672	ILMN_1701869	GTGGATCTGGTAGTGAGCCATCTTGGACCCTGAAGAGGAGGCAACACACC	2442	I	NP_671717.1	NM_147188.1	ILMN_10148	RefSeq	NM_147188.1	Homo sapiens	FBXO22	MGC31799; FBX22; FLJ13986	ILMN_165257
ILMN_1664516	9.8158e-05	1.53839	1.53839	SOX9 up vs Control2	NM_016343.3	4780129	1	1q41a	Homo sapiens centromere protein F, 350/400ka (mitosin) (CENPF), mRNA.	1063	CENPF	55770833	GO:0005694|GO:0000940|GO:0000922|GO:0000776|GO:0005634|GO:0000785|GO:0016363|GO:0005737|GO:0008283|GO:0051310|GO:0051382|GO:0000085|GO:0016481|GO:0051301|GO:0042493|GO:0007067|GO:0007094|GO:0016301|GO:0042803|GO:0046982|GO:0008134|GO:0003682|GO:0045502|GO:0008022|	PRO1779; CENF	chromosome [goid 5694] [evidence IEA]; outer kinetochore of condensed chromosome [goid 940] [pmid 12974617] [evidence TAS]; spindle pole [goid 922] [pmid 7542657] [evidence IDA]; kinetochore [goid 776] [pmid 7542657] [evidence IDA]; nucleus [goid 5634] [pmid 7642639] [evidence IDA]; chromatin [goid 785] [pmid 9891037] [evidence NAS]; nuclear matrix [goid 16363] [pmid 7542657] [evidence IDA]; cyto…	kinase activity [goid 16301] [evidence IEA]; protein homodimerization activity [goid 42803] [pmid 7642639] [evidence IPI]; protein heterodimerization activity [goid 46982] [pmid 7642639] [evidence IDA]; transcription factor binding [goid 8134] [pmid 15677469] [evidence IPI]; chromatin binding [goid 3682] [pmid 9891037] [evidence NAS]; dynein binding [goid 45502] [pmid 12974617] [evidence IDA]; pr…	cell proliferation [goid 8283] [pmid 15927522] [evidence NAS]; metaphase plate congression [goid 51310] [pmid 15870278] [evidence IDA]; kinetochore assembly [goid 51382] [pmid 16252009] [evidence NAS]; G2 phase of mitotic cell cycle [goid 85] [pmid 12154071] [evidence IMP]; negative regulation of transcription [goid 16481] [pmid 15677469] [evidence IDA]; cell division [goid 51301] [evidence IEA];…	ILMN_1664516	+	185511588-185511637	ILMN_1664516	CCAGTGAGGGCTGCAGGCTTCCTAGAGGTGTGCTATACCATGCGTCTGTC	10123	S	NP_057427.3	NM_016343.3	ILMN_8225	RefSeq	NM_016343.3	Homo sapiens	CENPF	PRO1779; hcp-1; CENF	ILMN_176772
ILMN_1711030	0.00985897	1.53781	1.53781	SOX9 up vs Control2	NM_017570.2	5050537	8	8q24.3g	Homo sapiens 5-oxoprolinase (ATP-hydrolysing) (OPLAH), mRNA.	26873	OPLAH	117168246	GO:0016787|GO:0017168|GO:0003824|	OPLA; DKFZP434H244; 5-Opase		hydrolase activity [goid 16787] [evidence IEA]; 5-oxoprolinase (ATP-hydrolyzing) activity [goid 17168] [evidence IEA]; catalytic activity [goid 3824] [evidence IEA]		ILMN_1711030	-	140382029-140382044:140382045-140382078	ILMN_1711030	TCTATGAGTATCGCCGGGCCCAGGAGGCCGTGTGAGGATCCCGCAATAAA	3869	I	NP_060040.1	NM_017570.2	ILMN_11581	RefSeq	NM_017570.2	Homo sapiens	OPLAH	OPLA; DKFZP434H244; 5-Opase	ILMN_11581
ILMN_2278636	0.000577992	1.53725	1.53725	SOX9 up vs Control2	NM_181552.1	6940402	7	7q22.1e	Homo sapiens cut-like 1, CCAAT displacement protein (Drosophila) (CUTL1), transcript variant 1, mRNA.	1523	CUTL1	31652239	GO:0016020|GO:0005634|GO:0016021|GO:0007275|GO:0000122|GO:0006810|GO:0003700|GO:0043565|GO:0003702|	p110; CASP; CUX; Nbla10317; p75; COY1; p200; p100; CDP	membrane [goid 16020] [evidence IEA]; nucleus [goid 5634] [evidence IEA]; integral to membrane [goid 16021] [evidence IEA]	transcription factor activity [goid 3700] [evidence IEA]; sequence-specific DNA binding [goid 43565] [evidence IEA]; RNA polymerase II transcription factor activity [goid 3702] [pmid 1301999] [evidence TAS]	development [goid 7275] [pmid 1301999] [evidence TAS]; negative regulation of transcription from RNA polymerase II promoter [goid 122] [pmid 1301999] [evidence TAS]; transport [goid 6810] [evidence IEA]	ILMN_2278636	+	101679507-101679556	ILMN_2278636	GTGATTTCCACAGGTTCTGGAATAACTCTTACAGCTTTGCCTTGTGTCCT	5021	I	NP_853530.1	NM_181552.1	ILMN_172477	RefSeq	NM_181552.1	Homo sapiens	CUTL1	p110; CASP; CUX; Nbla10317; p75; COY1; p200; p100; CDP	ILMN_172477
ILMN_1785795	0.000353321	1.53705	1.53705	SOX9 up vs Control2	NM_015143.1	4070168	4	4q23a	Homo sapiens methionyl aminopeptidase 1 (METAP1), mRNA.	23173	METAP1	24308008	GO:0005737|GO:0006417|GO:0046872|GO:0050897|GO:0004239|GO:0004867|GO:0008233|	DKFZp781C0419; KIAA0094	cytoplasm [goid 5737] [pmid 14532271] [evidence TAS]	metal ion binding [goid 46872] [evidence IEA]; cobalt ion binding [goid 50897] [evidence IEA]; methionyl aminopeptidase activity [goid 4239] [pmid 16386852] [evidence TAS]; serine-type endopeptidase inhibitor activity [goid 4867] [evidence IEA]; peptidase activity [goid 8233] [evidence IEA]	regulation of protein biosynthesis [goid 6417] [pmid 16386852] [evidence TAS]	ILMN_1785795	+	95722554-95722603	ILMN_1785795	CCTCAGCTGCCCCATATCTACGTTCCTTTCAGCAGTTGTCCAAGTAGGAG	1938	S	NP_055958.1	NM_015143.1	ILMN_25262	RefSeq	NM_015143.1	Homo sapiens	METAP1	DKFZp781C0419; KIAA0094	ILMN_25262
ILMN_1706687	0.00153275	1.5361	1.5361	SOX9 up vs Control2	NM_001007075.1	1410161	4	4p14c	Homo sapiens kelch-like 5 (Drosophila) (KLHL5), transcript variant 2, mRNA.	51088	KLHL5	55770879	GO:0005856|GO:0005737|GO:0030036|GO:0005515|GO:0003779|		cytoskeleton [goid 5856] [evidence IEA]; cytoplasm [goid 5737] [pmid 10888605] [evidence ISS]	protein binding [goid 5515] [evidence IEA]; actin binding [goid 3779] [pmid 10888605] [evidence ISS]	actin cytoskeleton organization and biogenesis [goid 30036] [pmid 10888605] [evidence ISS]	ILMN_1706687	+	38799958-38800007	ILMN_1706687	CTCAAGTCTGTATCTGCCTCCCCTGCCTTATTTCTTATGTTTTGCCACAG	3159	A	NP_001007076.1	NM_001007075.1	ILMN_414	RefSeq	NM_001007075.1	Homo sapiens	KLHL5		ILMN_414
ILMN_1712913	0.022592	1.53267	1.53267	SOX9 up vs Control2	NM_133369.2	1980634	5	5q35.2d	Homo sapiens unc-5 homolog A (C. elegans) (UNC5A), mRNA.	90249	UNC5A	62243566	GO:0016020|GO:0016021|GO:0007275|GO:0006915|GO:0007165|GO:0004872|GO:0005515|	UNC5H1; FLJ16449; KIAA1976	membrane [goid 16020] [evidence IEA]; integral to membrane [goid 16021] [evidence IEA]	receptor activity [goid 4872] [evidence IEA]; protein binding [goid 5515] [evidence IEA]	development [goid 7275] [evidence IEA]; apoptosis [goid 6915] [evidence IEA]; signal transduction [goid 7165] [evidence IEA]	ILMN_1712913	+	176240395-176240444	ILMN_1712913	GCATTCACGCACTTACTCTTGGCCTTATGTACACAGCCTTGCCCGGCCGC	3623	S	NP_588610.2	NM_133369.2	ILMN_11388	RefSeq	NM_133369.2	Homo sapiens	UNC5A	UNC5H1; FLJ16449; KIAA1976	ILMN_182275
ILMN_1719622	0.00143137	1.53186	1.53186	SOX9 up vs Control2	NM_001083585.1	240110	17	17p13.2b	Homo sapiens rabaptin, RAB GTPase binding effector protein 1 (RABEP1), transcript variant 2, mRNA.	9135	RABEP1	134152673		RABPT5; RAB5EP				ILMN_1719622	+	5179281-5179330	ILMN_1719622	AGCTCAGTTGGGTTTCACGAGTGTTCCTGTGCTTATATTCAGTCTGTGCC	4808	S	NP_001077054.1	NM_001083585.1	ILMN_18056	RefSeq	NM_001083585.1	Homo sapiens	RABEP1	RABPT5; RAB5EP	ILMN_307418
ILMN_1706505	0.00581017	1.5294	1.5294	SOX9 up vs Control2	NM_000093.3	4920369	9	9q34.3a	Homo sapiens collagen, type V, alpha 1 (COL5A1), mRNA.	1289	COL5A1	89276750	GO:0005588|GO:0005581|GO:0005737|GO:0006817|GO:0007155|GO:0005201|GO:0005198|GO:0008201|		collagen type V [goid 5588] [pmid 9042913] [evidence TAS]; collagen [goid 5581] [evidence IEA]; cytoplasm [goid 5737] [evidence IEA]	extracellular matrix structural constituent [goid 5201] [evidence IEA]; structural molecule activity [goid 5198] [evidence IEA]; heparin binding [goid 8201] [evidence IEA]	phosphate transport [goid 6817] [evidence IEA]; cell adhesion [goid 7155] [evidence IEA]	ILMN_1706505	+	107198485-107198534	ILMN_1706505	GTTCCAAGGTAAGCCTCGTAAAGGTCATCCCACCATCACCAAAGCCTCCG	6329	S	NP_000084.3	NM_000093.3	ILMN_139036	RefSeq	NM_000093.3	Homo sapiens	COL5A1		ILMN_31902
ILMN_2374770	0.000887241	1.52931	1.52931	SOX9 up vs Control2	NM_001079864.1	4920739	7	7p15.2a	Homo sapiens Tax1 (human T-cell leukemia virus type I) binding protein 1 (TAX1BP1), transcript variant 2, mRNA.	8887	TAX1BP1	119943085	GO:0005622|GO:0006915|GO:0008270|GO:0003676|GO:0005515|	TXBP151; T6BP; CALCOCO3	intracellular [goid 5622] [evidence IEA]	zinc ion binding [goid 8270] [evidence IEA]; nucleic acid binding [goid 3676] [evidence IEA]; protein binding [goid 5515] [pmid 14697242] [evidence IPI]	apoptosis [goid 6915] [evidence IEA]	ILMN_2374770	+	27907369-27907418	ILMN_2374770	GTCTGCAGCCAGCCTGCTCGAAACTTTAGTCGGCCTGATGGCTTAGAGGA	2052	A	NP_001073333.1	NM_001079864.1	ILMN_183383	RefSeq	NM_001079864.1	Homo sapiens	TAX1BP1	TXBP151; T6BP; CALCOCO3	ILMN_183383
ILMN_1692938	0.00404524	1.52899	1.52899	SOX9 up vs Control2	NM_021154.3	4850674	9	9q21.2c	Homo sapiens phosphoserine aminotransferase 1 (PSAT1), transcript variant 2, mRNA.	29968	PSAT1	34304343	GO:0008152|GO:0008652|GO:0006564|GO:0008615|GO:0016740|GO:0004648|	MGC1460; PSA; EPIP; PSAT		transferase activity [goid 16740] [evidence IEA]; phosphoserine transaminase activity [goid 4648] [pmid 10637769] [evidence NAS]	metabolism [goid 8152] [evidence IEA]; amino acid biosynthesis [goid 8652] [evidence IEA]; L-serine biosynthesis [goid 6564] [pmid 10637769] [evidence NAS]; pyridoxine biosynthesis [goid 8615] [pmid 10637769] [evidence NAS]	ILMN_1692938	+	50775678-50775727	ILMN_1692938	GCATTCCATTAGCAAGAGTTGTACCCCCTCCCCAGTCTTCGCCTTCCTCT	1722	A	NP_066977.1	NM_021154.3	ILMN_17460	RefSeq	NM_021154.3	Homo sapiens	PSAT1	MGC1460; PSA; EPIP; PSAT	ILMN_17460
ILMN_1688702	0.0227162	1.52899	1.52899	SOX9 up vs Control2	NM_014819.3	520431		5q21.3e	Homo sapiens praja 2, RING-H2 motif containing (PJA2), mRNA.	9867	PJA2	142350628	GO:0008270|GO:0046872|GO:0005515|	KIAA0438; RNF131; Neurodap1		zinc ion binding [goid 8270] [evidence IEA]; metal ion binding [goid 46872] [evidence IEA]; protein binding [goid 5515] [evidence IEA]		ILMN_1688702			ILMN_1688702	AGCCCAGGTCTAAATGTAATGGTTGGTTTATTGTTCTATAACCCCAGCCC	4655	S	NP_055634.2	NM_014819.3	ILMN_7559	RefSeq	NM_014819.3	Homo sapiens	PJA2	KIAA0438; RNF131; Neurodap1	ILMN_7559
ILMN_1761519	0.0385518	1.52642	1.52642	SOX9 up vs Control2	NM_001418.3	6220044	11	11p15.3e	Homo sapiens eukaryotic translation initiation factor 4 gamma, 2 (EIF4G2), transcript variant 1, mRNA.	1982	EIF4G2	111494227	GO:0016281|GO:0045946|GO:0006446|GO:0008219|GO:0007050|GO:0003723|GO:0003743|GO:0005515|	AAG1; NAT1; p97; DAP5	eukaryotic translation initiation factor 4F complex [goid 16281] [pmid 11943866] [evidence IDA]	RNA binding [goid 3723] [evidence IEA]; translation initiation factor activity [goid 3743] [pmid 11943866] [evidence IDA]; protein binding [goid 5515] [pmid 16166382] [evidence IPI]	positive regulation of translation [goid 45946] [pmid 16289705] [evidence IDA]; regulation of translational initiation [goid 6446] [pmid 11943866] [evidence IDA]; cell death [goid 8219] [pmid 9032289] [evidence TAS]; cell cycle arrest [goid 7050] [pmid 9032289] [evidence TAS]	ILMN_1761519	-	10775624-10775673	ILMN_1761519	GCAGAGGCAGTCTATTGCAAGGACCTTCTTTGCTGCCAGTTATCATAGGC	3406	S	NP_001409.1	NM_001418.3	ILMN_19314	RefSeq	NM_001418.3	Homo sapiens	EIF4G2	AAG1; NAT1; p97; FLJ41344; DAP5	ILMN_19314
ILMN_1717636	0.0363944	1.52534	1.52534	SOX9 up vs Control2	NM_020211.1	6020682	15	15q26.1e	Homo sapiens RGM domain family, member A (RGMA), mRNA.	56963	RGMA	24308188	GO:0016020|GO:0048503|	RGM	membrane [goid 16020] [evidence IEA]	GPI anchor binding [goid 48503] [evidence IEA]		ILMN_1717636	-	69723468-69723517	ILMN_1717636	CGGCCCCTCCCTCTCCCTGCTGGTTTTAGTTGGTCCCTATGTTGGAAGTA	2992	S	NP_064596.1	NM_020211.1	ILMN_26077	RefSeq	NM_020211.1	Homo sapiens	RGMA	RGM	ILMN_26077
ILMN_1711516	0.000102243	1.52427	1.52427	SOX9 up vs Control2	NM_001690.2	7050131	3	3q13.2b-q13.31a	Homo sapiens ATPase, H+ transporting, lysosomal 70kDa, V1 subunit A (ATP6V1A), mRNA.	523	ATP6V1A	19913423	GO:0005887|GO:0016469|GO:0006811|GO:0015986|GO:0015992|GO:0016787|GO:0000166|GO:0046872|GO:0005524|GO:0046933|GO:0046961|	VA68; Vma1; ATP6V1A1; HO68; VPP2; ATP6A1	integral to plasma membrane [goid 5887] [pmid 8463241] [evidence TAS]; proton-transporting two-sector ATPase complex [goid 16469] [pmid 8463241] [evidence TAS]	hydrolase activity [goid 16787] [evidence IEA]; nucleotide binding [goid 166] [evidence IEA]; metal ion binding [goid 46872] [evidence IEA]; ATP binding [goid 5524] [evidence IEA]; hydrogen-transporting ATP synthase activity, rotational mechanism [goid 46933] [evidence IEA]; hydrogen-transporting ATPase activity, rotational mechanism [goid 46961] [evidence IEA]	ion transport [goid 6811] [evidence IEA]; ATP synthesis coupled proton transport [goid 15986] [evidence IEA]; proton transport [goid 15992] [evidence IEA]	ILMN_1711516	+	115013346-115013395	ILMN_1711516	GATGATGCAGTTCTGTATTTATTGTGCTGTGTCTGGTCCTAAGTGGAGCC	4302	S	NP_001681.2	NM_001690.2	ILMN_30226	RefSeq	NM_001690.2	Homo sapiens	ATP6V1A	VA68; Vma1; HO68; ATP6V1A1; VPP2; ATP6A1	ILMN_165733
ILMN_1665212	0.00962881	1.52427	1.52427	SOX9 up vs Control2	NM_014329.3	6960037	16	16q22.1b	Homo sapiens enhancer of mRNA decapping 4 (EDC4), mRNA.	23644	EDC4	45827770	GO:0005634|GO:0005737|GO:0005515|	HEDLS; RCD-8; Ge-1	nucleus [goid 5634] [pmid 7520377] [evidence IDA]; cytoplasm [goid 5737] [pmid 9067524] [evidence TAS]	protein binding [goid 5515] [pmid 15231747] [evidence IPI]		ILMN_1665212	+	53791335-53791384	ILMN_1665212	AGGTATTGCGCCTGCTTGGGTTCTGCCATGCCTGGAGCATGACCCTGAGA	4565	S	NP_055144.3	NM_014329.3	ILMN_21643	RefSeq	NM_014329.3	Homo sapiens	EDC4	HEDLS; RCD-8; Ge-1	ILMN_21643
ILMN_1673804	0.015898	1.52427	1.52427	SOX9 up vs Control2	NM_024106.1	5820719	19	19p13.2c	Homo sapiens zinc finger protein 426 (ZNF426), mRNA.	79088	ZNF426	13129115	GO:0005634|GO:0005622|GO:0006355|GO:0006350|GO:0008270|GO:0046872|GO:0003677|	MGC2663	nucleus [goid 5634] [evidence IEA]; intracellular [goid 5622] [evidence IEA]	zinc ion binding [goid 8270] [evidence IEA]; metal ion binding [goid 46872] [evidence IEA]; DNA binding [goid 3677] [evidence IEA]	regulation of transcription, DNA-dependent [goid 6355] [evidence IEA]; transcription [goid 6350] [evidence IEA]	ILMN_1673804	-	9500068-9500117	ILMN_1673804	CAGCAATGCGGGAAAGCTTACAGTCATCCCCGTTCACTTCGAAGACATGA	1867	S	NP_077011.1	NM_024106.1	ILMN_13082	RefSeq	NM_024106.1	Homo sapiens	ZNF426	MGC2663	ILMN_13082
ILMN_2166093	0.00309153	1.52372	1.52372	SOX9 up vs Control2	NM_002645.1	4560494	11	11p15.1e	Homo sapiens phosphoinositide-3-kinase, class 2, alpha polypeptide (PIK3C2A), mRNA.	5286	PIK3C2A	4505798	GO:0005634|GO:0005942|GO:0006661|GO:0007242|GO:0016740|GO:0035005|GO:0016303|GO:0035091|GO:0004428|GO:0005515|	PI3-K-C2A; DKFZp686L193; PI3-K-C2(ALPHA); MGC142218; CPK	nucleus [goid 5634] [evidence IEA]; phosphoinositide 3-kinase complex [goid 5942] [evidence IEA]	transferase activity [goid 16740] [evidence IEA]; phosphatidylinositol-4-phosphate 3-kinase activity [goid 35005] [evidence IEA]; phosphatidylinositol 3-kinase activity [goid 16303] [pmid 9337861] [evidence TAS]; phosphoinositide binding [goid 35091] [evidence IEA]; inositol or phosphatidylinositol kinase activity [goid 4428] [evidence IEA]; protein binding [goid 5515] [evidence IEA]	phosphatidylinositol biosynthesis [goid 6661] [pmid 9337861] [evidence TAS]; intracellular signaling cascade [goid 7242] [evidence IEA]	ILMN_2166093	-	17067931-17067980	ILMN_2166093	CAGTGCAGAATCTCTGCGGGAGAATTTTTTCTTGGGTGGAGTAACCCTGC	4941	S	NP_002636.1	NM_002645.1	ILMN_2470	RefSeq	NM_002645.1	Homo sapiens	PIK3C2A	PI3-K-C2A; DKFZp686L193; PI3-K-C2(ALPHA); MGC142218; CPK	ILMN_2470
ILMN_1661755	0.0167628	1.52335	1.52335	SOX9 up vs Control2	NM_022833.2	3180053	9	9q34.11a	Homo sapiens family with sequence similarity 129, member B (FAM129B), transcript variant 1, mRNA.	64855	FAM129B	51093862		FLJ22298; MEG-3; RP11-356B19.6; bA356B19.6; FLJ13518; FLJ22151; DKFZP434H0820				ILMN_1661755	-	129307524-129307573	ILMN_1661755	CTTCCCTCTTGTCCCGAAGATCTGCGCCTCTAGTGCCTTTTGAGGGGTTC	3814	S	NP_073744.2	NM_022833.2	ILMN_11032	RefSeq	NM_022833.2	Homo sapiens	FAM129B	OC58; MEG-3; FLJ13518; FLJ22298; RP11-356B19.6; bA356B19.6; FLJ22151; DKFZP434H0820; C9orf88	ILMN_183377
ILMN_2108709	0.00311464	1.5233	1.5233	SOX9 up vs Control2	NM_013275.4	3370274	16	16q24.3a-q24.3b	Homo sapiens ankyrin repeat domain 11 (ANKRD11), mRNA.	29123	ANKRD11	56676396	GO:0005634|	LZ16; T13; ANCO-1	nucleus [goid 5634] [evidence IEA]			ILMN_2108709	-		ILMN_2108709	CAGAGCCAGGACTCCCAGCCGTATTGAAATGGAGTCAAATCCGCGTGGTT	9001	S	NP_037407.4	NM_013275.4	ILMN_28595	RefSeq	NM_013275.4	Homo sapiens	ANKRD11	LZ16; T13; ANCO-1	ILMN_28595
ILMN_1736242	0.0290068	1.52279	1.52279	SOX9 up vs Control2	NM_015432.2	2640014	16	16q22.1a	Homo sapiens pleckstrin homology domain containing, family G (with RhoGef domain) member 4 (PLEKHG4), mRNA.	25894	PLEKHG4	70912385	GO:0005622|GO:0035023|GO:0008219|GO:0005089|	DKFZP434I216; SCA4; puratrophin1	intracellular [goid 5622] [evidence IEA]	Rho guanyl-nucleotide exchange factor activity [goid 5089] [evidence IEA]	regulation of Rho protein signal transduction [goid 35023] [evidence IEA]; cell death [goid 8219] [evidence IEA]	ILMN_1736242	+	53196205-53196254	ILMN_1736242	AAAGCCGAGCTCAGTTACCATAGGGACAGGTCCACCTCTACTGGGCCCTC	6523	S	NP_056247.1	NM_015432.2	ILMN_11658	RefSeq	NM_015432.2	Homo sapiens	PLEKHG4	puratrophin1; DKFZP434I216; SCA4	ILMN_11658
ILMN_2363586	0.000114367	1.52156	1.52156	SOX9 up vs Control2	NM_001007067.1	6040324	8	8q12.1c	Homo sapiens syndecan binding protein (syntenin) (SDCBP), transcript variant 2, mRNA.	6386	SDCBP	55749489	GO:0005895|GO:0005634|GO:0016020|GO:0005856|GO:0005912|GO:0005783|GO:0007268|GO:0006930|GO:0008152|GO:0006612|GO:0007242|GO:0030036|GO:0046982|GO:0042043|GO:0005515|GO:0016491|GO:0008093|GO:0005137|GO:0045545|	MDA-9; SYCL; TACIP18; ST1	interleukin-5 receptor complex [goid 5895] [pmid 11498591] [evidence ISS]; nucleus [goid 5634] [pmid 11179419] [evidence NAS]; membrane [goid 16020] [pmid 9391086] [evidence NAS]; cytoskeleton [goid 5856] [pmid 9391086] [evidence NAS]; adherens junction [goid 5912] [pmid 11179419] [evidence NAS]; endoplasmic reticulum [goid 5783] [evidence IEA]	protein heterodimerization activity [goid 46982] [pmid 11152476] [evidence IPI]; neurexin binding [goid 42043] [pmid 11152476] [evidence ISS]; protein binding [goid 5515] [evidence IEA]; oxidoreductase activity [goid 16491] [evidence IEA]; cytoskeletal adaptor activity [goid 8093] [pmid 9391086] [evidence NAS]; interleukin-5 receptor binding [goid 5137] [pmid 11498591] [evidence ISS]; syndecan bi…	synaptic transmission [goid 7268] [pmid 9883737] [evidence NAS]; substrate-bound cell migration, cell extension [goid 6930] [pmid 12037664] [evidence NAS]; metabolism [goid 8152] [evidence IEA]; protein targeting to membrane [goid 6612] [pmid 10230395] [evidence NAS]; intracellular signaling cascade [goid 7242] [pmid 9391086] [evidence NAS]; actin cytoskeleton organization and biogenesis [goid 30…	ILMN_2363586	+	54981771-54981820	ILMN_2363586	GACTGTTACAGGCTTAGCTTTGTGTGAAAACCAGTCACCTTTCTCCTAGG	1342	A	NP_001007068.1	NM_001007067.1	ILMN_14535	RefSeq	NM_001007067.1	Homo sapiens	SDCBP	MDA-9; SYCL; TACIP18; ST1	ILMN_14535
ILMN_1687247	0.0110153	1.52035	1.52035	SOX9 up vs Control2	NM_022827.2	5050520	17	17q21.33b	Homo sapiens spermatogenesis associated 20 (SPATA20), mRNA.	64847	SPATA20	31542722	GO:0005515|	MGC111032; FLJ21347; DKFZp686H1839; FLJ21969; Tisp78; SSP411		protein binding [goid 5515] [pmid 15231747] [evidence IPI]		ILMN_1687247	+	45988142-45988191	ILMN_1687247	CTCGGCCATACTCACTGCCCCCCTTGGGCACCCACTCACCCTAGAATAAA	2537	S	NP_073738.2	NM_022827.2	ILMN_23134	RefSeq	NM_022827.2	Homo sapiens	SPATA20	MGC111032; FLJ21347; Tisp78; DKFZp686H1839; SSP411; FLJ21969	ILMN_23134
ILMN_1686535	0.000291852	1.52024	1.52024	SOX9 up vs Control2	NM_207113.1	7560377	7	7q34c	Homo sapiens solute carrier family 37 (glycerol-3-phosphate transporter), member 3 (SLC37A3), transcript variant 1, mRNA.	84255	SLC37A3	46361975	GO:0016020|GO:0016021|GO:0006810|GO:0005215|	MGC32939	membrane [goid 16020] [evidence IEA]; integral to membrane [goid 16021] [evidence IEA]	transporter activity [goid 5215] [evidence IEA]	transport [goid 6810] [evidence IEA]	ILMN_1686535	-	139372097-139372146	ILMN_1686535	CTGCTATTTCTGCGGACTTGGGTCGCCAGGAGCTCATCCAAAGGAGCAGT	1377	I	NP_996996.1	NM_207113.1	ILMN_15540	RefSeq	NM_207113.1	Homo sapiens	SLC37A3	MGC32939	ILMN_15540
ILMN_1652989	0.000921911	1.52007	1.52007	SOX9 up vs Control2	NM_015231.1	5050670	11	11p11.2a	Homo sapiens nucleoporin 160kDa (NUP160), mRNA.	23279	NUP160	54859721	GO:0005634|GO:0005643|GO:0006810|GO:0005487|GO:0005515|		nucleus [goid 5634] [evidence IEA]; nuclear pore [goid 5643] [pmid 11684705] [evidence IDA]	nucleocytoplasmic transporter activity [goid 5487] [pmid 11684705] [evidence IDA]; protein binding [goid 5515] [pmid 15231747] [evidence IPI]	transport [goid 6810] [evidence IEA]	ILMN_1652989	-	47756856-47756905	ILMN_1652989	TAGCTGAGGGTTGTTGGCTTGTTGTAGCTGACCACCAAAAGCAGTCACTG	4723	S	NP_056046.1	NM_015231.1	ILMN_14404	RefSeq	NM_015231.1	Homo sapiens	NUP160	MGC150679; MGC150678	ILMN_162223
ILMN_1711049	0.0266658	1.51978	1.51978	SOX9 up vs Control2	NM_006030.2	3120180	3	3p21.31b	Homo sapiens calcium channel, voltage-dependent, alpha 2/delta subunit 2 (CACNA2D2), transcript variant 2, mRNA.	9254	CACNA2D2	54112393	GO:0016020|	gene 26; KIAA0558; LUAC11.1; CACNA2D	membrane [goid 16020] [evidence IEA]			ILMN_1711049	-	50375436-50375485	ILMN_1711049	CTGGGTCTAATCCTTCTCATTACCCACCCGACCTGGCTGCCCCTCACCTT	5085	A	NP_006021.2	NM_006030.2	ILMN_15989	RefSeq	NM_006030.2	Homo sapiens	CACNA2D2	gene 26; KIAA0558; LUAC11.1; CACNA2D	ILMN_28162
ILMN_1669905	0.00495127	1.51891	1.51891	SOX9 up vs Control2	NM_152624.4	6960349	5	5q22.2b	Homo sapiens DCP2 decapping enzyme homolog (S. cerevisiae) (DCP2), mRNA.	167227	DCP2	58331235	GO:0005634|GO:0000184|GO:0046872|GO:0003723|GO:0016787|GO:0030145|	NUDT20; FLJ33245	nucleus [goid 5634] [evidence IEA]	metal ion binding [goid 46872] [evidence IEA]; RNA binding [goid 3723] [evidence IEA]; hydrolase activity [goid 16787] [evidence IEA]; manganese ion binding [goid 30145] [evidence IEA]	mRNA catabolism, nonsense-mediated decay [goid 184] [evidence IEA]	ILMN_1669905	+	107536126-107536175	ILMN_1669905	CTTCCAAAGACCCACTAGAATGTCAGCTGTACTCTGTACTCTCCACTGAG	8671	S	NP_689837.2	NM_152624.4	ILMN_4971	RefSeq	NM_152624.4	Homo sapiens	DCP2	NUDT20; FLJ33245	ILMN_179808
ILMN_1685289	0.023408	1.5188	1.5188	SOX9 up vs Control2	NM_022744.1	6940647	16	16p11.2c	Homo sapiens chromosome 16 open reading frame 58 (C16orf58), mRNA.	64755	C16ORF58	12232402		FLJ13868				ILMN_1685289	-	31408331-31408380	ILMN_1685289	GGCTTTAATCACCAACCCATCAACATCAAGCCTCCCCCAGGCCGGTTCAA	2695	S	NP_073581.1	NM_022744.1	ILMN_23463	RefSeq	NM_022744.1	Homo sapiens	C16orf58	FLJ13868	ILMN_23463
ILMN_1682572	0.00848424	1.51864	1.51864	SOX9 up vs Control2	NM_014802.1	1240661	12	12p12.1d	Homo sapiens KIAA0528 (KIAA0528), mRNA.	9847	KIAA0528	29789059	GO:0016020|GO:0008021|GO:0006810|GO:0005215|	DKFZp779N2044	membrane [goid 16020] [evidence IEA]; synaptic vesicle [goid 8021] [evidence IEA]	transporter activity [goid 5215] [evidence IEA]	transport [goid 6810] [evidence IEA]	ILMN_1682572	-	22492848-22492897	ILMN_1682572	CCCCCAGGACAACAAACTGCCCTTAAGAGTCATTTCCTTGTTATCACAGG	4294	S	NP_055617.1	NM_014802.1	ILMN_18402	RefSeq	NM_014802.1	Homo sapiens	KIAA0528	DKFZp779N2044	ILMN_18402
ILMN_2340565	0.00299413	1.51805	1.51805	SOX9 up vs Control2	NM_001001486.1	5080228	3	3q22.1a	Homo sapiens ATPase, Ca++ transporting, type 2C, member 1 (ATP2C1), transcript variant 4, mRNA.	27032	ATP2C1	48762688	GO:0016021|GO:0016020|GO:0008152|GO:0006812|GO:0043123|GO:0006874|GO:0006816|GO:0008544|GO:0016787|GO:0005388|GO:0000166|GO:0005524|GO:0016820|GO:0000287|GO:0004871|GO:0005509|	SPCA1; PMR1; HHD; hSPCA1; ATP2C1A; KIAA1347; BCPM	integral to membrane [goid 16021] [pmid 10615129] [evidence TAS]; membrane [goid 16020] [evidence IEA]	hydrolase activity [goid 16787] [evidence IEA]; calcium-transporting ATPase activity [goid 5388] [pmid 10615129] [evidence TAS]; nucleotide binding [goid 166] [evidence IEA]; ATP binding [goid 5524] [evidence IEA]; hydrolase activity, acting on acid anhydrides, catalyzing transmembrane movement of substances [goid 16820] [evidence IEA]; magnesium ion binding [goid 287] [evidence IEA]; signal tran…	metabolism [goid 8152] [evidence IEA]; cation transport [goid 6812] [evidence IEA]; positive regulation of I-kappaB kinase/NF-kappaB cascade [goid 43123] [pmid 12761501] [evidence IMP]; calcium ion homeostasis [goid 6874] [pmid 10615129] [evidence TAS]; calcium ion transport [goid 6816] [pmid 10615129] [evidence TAS]; epidermis development [goid 8544] [pmid 10615129] [evidence TAS]	ILMN_2340565	+	132195533-132195582	ILMN_2340565	AGGCTGCAGACATTGGAGTTGCGATGGGCCAGACTGGTACAGATGTTTGC	2138	A	NP_001001486.1	NM_001001486.1	ILMN_22601	RefSeq	NM_001001486.1	Homo sapiens	ATP2C1	SPCA1; PMR1; HHD; hSPCA1; ATP2C1A; KIAA1347; BCPM	ILMN_22601
ILMN_1757845	0.00223218	1.51761	1.51761	SOX9 up vs Control2	NM_020148.2	5690246	18	18p11.21d	Homo sapiens spire homolog 1 (Drosophila) (SPIRE1), mRNA.	56907	SPIRE1	93204862	GO:0008270|	Spir-1		zinc ion binding [goid 8270] [evidence IEA]		ILMN_1757845	-	12436588-12436637	ILMN_1757845	CTAGGCTTCCTGCGTGTGTAAAAGTCGAGGTATTGCTGGCATTCAGGGTG	5275	S	NP_064533.2	NM_020148.2	ILMN_2975	RefSeq	NM_020148.2	Homo sapiens	SPIRE1	Spir-1; MGC150622; MGC150621	ILMN_2975
ILMN_1672536	0.000289309	1.51684	1.51684	SOX9 up vs Control2	NM_006486.2	4830685	22	22q13.31c	Homo sapiens fibulin 1 (FBLN1), transcript variant D, mRNA.	2192	FBLN1	34734065	GO:0005576|GO:0005615|GO:0005578|GO:0005625|GO:0005201|GO:0005509|	FBLN	extracellular region [goid 5576] [pmid 14718574] [evidence NAS]; extracellular space [goid 5615] [pmid 2269669] [evidence TAS]; extracellular matrix (sensu Metazoa) [goid 5578] [pmid 2269669] [evidence TAS]; soluble fraction [goid 5625] [pmid 2269669] [evidence TAS]	extracellular matrix structural constituent [goid 5201] [pmid 2269669] [evidence TAS]; calcium ion binding [goid 5509] [evidence IEA]		ILMN_1672536	+	28942446-28942495	ILMN_1672536	TCACCAGGGGAATGGCTGGGATTTCTCGGCACTCTGCATCATCCATCTTT	2858	I	NP_006477.2	NM_006486.2	ILMN_12209	RefSeq	NM_006486.2	Homo sapiens	FBLN1	FBLN	ILMN_12209
ILMN_2405031	0.000497887	1.51647	1.51647	SOX9 up vs Control2	NM_003852.3	3800097	7	7q34a	Homo sapiens tripartite motif-containing 24 (TRIM24), transcript variant 2, mRNA.	8805	TRIM24	47419908	GO:0005634|GO:0005622|GO:0006350|GO:0006366|GO:0006355|GO:0003713|GO:0005102|GO:0003677|GO:0008270|GO:0046872|GO:0003704|	PTC6; RNF82; TIF1A; hTIF1; TIF1; TIF1ALPHA; TF1A	nucleus [goid 5634] [pmid 9115274] [evidence TAS]; intracellular [goid 5622] [evidence IEA]	transcription coactivator activity [goid 3713] [pmid 9115274] [evidence TAS]; receptor binding [goid 5102] [pmid 9115274] [evidence TAS]; DNA binding [goid 3677] [evidence IEA]; zinc ion binding [goid 8270] [evidence IEA]; metal ion binding [goid 46872] [evidence IEA]; specific RNA polymerase II transcription factor activity [goid 3704] [evidence NR ]	transcription [goid 6350] [evidence IEA]; transcription from RNA polymerase II promoter [goid 6366] [pmid 9115274] [evidence TAS]; regulation of transcription, DNA-dependent [goid 6355] [evidence IEA]	ILMN_2405031	+	137914674-137914723	ILMN_2405031	TGTTGGAGAGACAAGGAAAGAGGATGACCCCAATGAGGACTGGTGTGCAG	2555	A	NP_003843.3	NM_003852.3	ILMN_26118	RefSeq	NM_003852.3	Homo sapiens	TRIM24	PTC6; TIF1ALPHA; RNF82; TIF1A; TF1A; hTIF1; TIF1	ILMN_26118
ILMN_1757644	0.0019223	1.51313	1.51313	SOX9 up vs Control2	NM_003344.2	6020736	7	7q32.2a	Homo sapiens ubiquitin-conjugating enzyme E2H (UBC8 homolog, yeast) (UBE2H), transcript variant 1, mRNA.	7328	UBE2H	33356155	GO:0006512|GO:0016874|GO:0004842|	E2-20K; UBCH; UBC8; UBCH2		ligase activity [goid 16874] [evidence IEA]; ubiquitin-protein ligase activity [goid 4842] [evidence IEA]	ubiquitin cycle [goid 6512] [evidence IEA]	ILMN_1757644	-	129260514-129260563	ILMN_1757644	GCCTGCTGAACTCGGAGGGGAGTTTGGAGAAATTTTAGACAGCAGCTCTG	2395	A	NP_003335.1	NM_003344.2	ILMN_12924	RefSeq	NM_003344.2	Homo sapiens	UBE2H	UBCH2; E2-20K; UBCH; UBC8	ILMN_163352
ILMN_1813120	0.00528215	1.51305	1.51305	SOX9 up vs Control2	NM_003618.2	6270609	2	2p22.1c-p22.1b	Homo sapiens mitogen-activated protein kinase kinase kinase kinase 3 (MAP4K3), mRNA.	8491	MAP4K3	15451901	GO:0007243|GO:0006950|GO:0006468|GO:0007254|GO:0016740|GO:0005083|GO:0000166|GO:0005524|GO:0004674|	RAB8IPL1; MAPKKKK3; GLK		transferase activity [goid 16740] [evidence IEA]; small GTPase regulator activity [goid 5083] [evidence IEA]; nucleotide binding [goid 166] [evidence IEA]; ATP binding [goid 5524] [pmid 9275185] [evidence IDA]; protein serine/threonine kinase activity [goid 4674] [pmid 9275185] [evidence IDA]	protein kinase cascade [goid 7243] [pmid 9275185] [evidence IDA]; response to stress [goid 6950] [pmid 9275185] [evidence IDA]; protein amino acid phosphorylation [goid 6468] [pmid 9275185] [evidence IDA]; JNK cascade [goid 7254] [pmid 9275185] [evidence TAS]	ILMN_1813120	-	39331323-39331350:39332475-39332496	ILMN_1813120	TTCAGGCTGCTTGGATCTGACAGGGTCGTGGTTTTGGAAAGTAGGCCAAC	2666	S	NP_003609.2	NM_003618.2	ILMN_5588	RefSeq	NM_003618.2	Homo sapiens	MAP4K3	RAB8IPL1; MAPKKKK3; GLK	ILMN_5588
ILMN_2169439	0.00363728	1.51255	1.51255	SOX9 up vs Control2	NM_002210.2	2690209	2	2q32.1e	Homo sapiens integrin, alpha V (vitronectin receptor, alpha polypeptide, antigen CD51) (ITGAV), mRNA.	3685	ITGAV	40217844	GO:0016021|GO:0008305|GO:0016020|GO:0007155|GO:0007160|GO:0007229|GO:0004872|GO:0005509|GO:0005515|	DKFZp686A08142; MSK8; CD51; VNRA	integral to membrane [goid 16021] [evidence IEA]; integrin complex [goid 8305] [pmid 11877390] [evidence NAS]; membrane [goid 16020] [evidence IEA]	receptor activity [goid 4872] [evidence IEA]; calcium ion binding [goid 5509] [evidence IEA]; protein binding [goid 5515] [pmid 11877390] [evidence IPI]	cell adhesion [goid 7155] [pmid 2430295] [evidence TAS]; cell-matrix adhesion [goid 7160] [pmid 11877390] [evidence NAS]; integrin-mediated signaling pathway [goid 7229] [pmid 11877390] [evidence NAS]	ILMN_2169439	+	187253107-187253156	ILMN_2169439	AGTCGTTCTTGGAATACCTATGTGCAGCCACTACCCATCTCAATGTCACC	6256	S	NP_002201.1	NM_002210.2	ILMN_182431	RefSeq	NM_002210.2	Homo sapiens	ITGAV	CD51; DKFZp686A08142; VNRA; MSK8	ILMN_182431
ILMN_1669206	0.018713	1.51253	1.51253	SOX9 up vs Control2	NM_016284.3	6520382	16	16q21a	Homo sapiens CCR4-NOT transcription complex, subunit 1 (CNOT1), transcript variant 1, mRNA.	23019	CNOT1	42716274		NOT1H; DKFZp686E0722; CDC39; AD-005; NOT1; KIAA1007				ILMN_1669206	-	44421902-44421951	ILMN_1669206	GGTCCCTGTGTTGTATTTTGTAGCCTTTTCCTGGGCTTCAGCTCCCCTAC	8331	I	NP_057368.3	NM_016284.3	ILMN_2259	RefSeq	NM_016284.3	Homo sapiens	CNOT1	DKFZp686E0722; CDC39; FLJ90644; AD-005; DKFZp686O168; NOT1; KIAA1007; NOT1H; FLJ36492	ILMN_169268
ILMN_1799744	0.00200662	1.51248	1.51248	SOX9 up vs Control2	NM_000153.2	3440491	14	14q31.3c	Homo sapiens galactosylceramidase (GALC), transcript variant 1, mRNA.	2581	GALC	83281449	GO:0005764|GO:0008152|GO:0006683|GO:0004336|GO:0016798|		lysosome [goid 5764] [pmid 7601472] [evidence TAS]	galactosylceramidase activity [goid 4336] [evidence IEA]; hydrolase activity, acting on glycosyl bonds [goid 16798] [evidence IEA]	metabolism [goid 8152] [evidence IEA]; galactosylceramide catabolism [goid 6683] [evidence IEA]	ILMN_1799744	-	87469377-87469426	ILMN_1799744	CACCCCAGAAGGTTCTCTTGTATACCTGCTCAGTCAGTTCCTTTCACTCC	3859	S	NP_000144.2	NM_000153.2	ILMN_138917	RefSeq	NM_000153.2	Homo sapiens	GALC		ILMN_28156
ILMN_1716862	0.0018036	1.51245	1.51245	SOX9 up vs Control2	NM_177968.2	3450681	2	2p21d	Homo sapiens protein phosphatase 1B (formerly 2C), magnesium-dependent, beta isoform (PPM1B), transcript variant 2, mRNA.	5495	PPM1B	75758174	GO:0008287|GO:0006470|GO:0016787|GO:0000287|GO:0030145|GO:0003824|GO:0015071|GO:0004722|	PPC2BETAX; MGC21657; PP2CB; PP2C-beta-X; PP2CBETA	protein serine/threonine phosphatase complex [goid 8287] [evidence IEA]	hydrolase activity [goid 16787] [evidence IEA]; magnesium ion binding [goid 287] [evidence IEA]; manganese ion binding [goid 30145] [evidence IEA]; catalytic activity [goid 3824] [evidence IEA]; protein phosphatase type 2C activity [goid 15071] [pmid 9684878] [evidence TAS]; protein serine/threonine phosphatase activity [goid 4722] [evidence IEA]	protein amino acid dephosphorylation [goid 6470] [pmid 9684878] [evidence TAS]	ILMN_1716862	+	44314579-44314628	ILMN_1716862	CGTTCAAACTGTCCACTCTGATCCAACCCTGTACTGATAGTACTTCCCAG	3183	I	NP_808907.1	NM_177968.2	ILMN_29648	RefSeq	NM_177968.2	Homo sapiens	PPM1B	PPC2BETAX; MGC21657; PP2CB; PP2C-beta-X; PP2CBETA	ILMN_29648
ILMN_2409220	0.00660435	1.5119	1.5119	SOX9 up vs Control2	NM_012484.1	4050400	5	5q34c	Homo sapiens hyaluronan-mediated motility receptor (RHAMM) (HMMR), transcript variant 1, mRNA.	3161	HMMR	7108348	GO:0006928|GO:0005540|	RHAMM; MGC119495; IHABP; MGC119494; CD168		hyaluronic acid binding [goid 5540] [evidence IEA]	cell motility [goid 6928] [evidence NR ]	ILMN_2409220	+	158018520-158018569	ILMN_2409220	TTTCTTCAGAGTTTGTCATATACTGCTTGTCATCTGCATGTCTACTCAGC	2882	A	NP_036616.1	NM_012484.1	ILMN_17450	RefSeq	NM_012484.1	Homo sapiens	HMMR	RHAMM; MGC119495; IHABP; MGC119494; CD168	ILMN_17450
ILMN_1670752	0.00270458	1.51075	1.51075	SOX9 up vs Control2	NM_014949.2	2060482	1	1q22c	Homo sapiens KIAA0907 (KIAA0907), mRNA.	22889	KIAA0907	55741674		RP11-336K24.1				ILMN_1670752	-	127243978-127244027	ILMN_1670752	TCTCTCCCAGAACTGGTTGCAGCTAAAACAGAGAGATCTGACTGCTGGCT	2627	S	NP_055764.2	NM_014949.2	ILMN_6810	RefSeq	NM_014949.2	Homo sapiens	KIAA0907	RP11-336K24.1	ILMN_6810
ILMN_1775937	3.45333e-06	1.51021	1.51021	SOX9 up vs Control2	NM_001923.3	2370100	11	11q12.2b	Homo sapiens damage-specific DNA binding protein 1, 127kDa (DDB1), mRNA.	1642	DDB1	148529013	GO:0005634|GO:0006512|GO:0006289|GO:0003684|	XAP1; XPE-BF; UV-DDB1; XPE; DDBA; XPCE	nucleus [goid 5634] [evidence IEA]	damaged DNA binding [goid 3684] [pmid 8407967] [evidence TAS]	ubiquitin cycle [goid 6512] [evidence IEA]; nucleotide-excision repair [goid 6289] [pmid 8407967] [evidence TAS]	ILMN_1775937	-	60823620-60823669	ILMN_1775937	GCCTGACTGCCAAGCCATGGGTAGCCTGGGTGTAAAACCTGGAGATGGTG	4163	I	NP_001914.3	NM_001923.3	ILMN_27784	RefSeq	NM_001923.3	Homo sapiens	DDB1	XPE; XAP1; DDBA; XPE-BF; XPCE; UV-DDB1	ILMN_27784
ILMN_1786347	0.0177893	1.50856	1.50856	SOX9 up vs Control2	NM_153188.2	5080482	5	5q13.2c	Homo sapiens transportin 1 (TNPO1), transcript variant 2, mRNA.	3842	TNPO1	133904027	GO:0005634|GO:0005643|GO:0005737|GO:0015031|GO:0008565|GO:0008139|GO:0005488|	TRN; IPO2; KPNB2; MIP; MIP1	nucleus [goid 5634] [pmid 9144189] [evidence TAS]; nuclear pore [goid 5643] [evidence IEA]; cytoplasm [goid 5737] [pmid 9144189] [evidence TAS]	protein transporter activity [goid 8565] [evidence IEA]; nuclear localization sequence binding [goid 8139] [pmid 8808633] [evidence TAS]; binding [goid 5488] [evidence IEA]	protein transport [goid 15031] [evidence IEA]	ILMN_1786347	+	72240298-72240347	ILMN_1786347	CAGTCTTGGAGACTATAAGGGAGCCTCTGCACCCAGGGAAAATGTTACCC	2873	A	NP_694858.1	NM_153188.2	ILMN_18758	RefSeq	NM_153188.2	Homo sapiens	TNPO1	TRN; IPO2; KPNB2; MIP; MIP1	ILMN_29083
ILMN_1710408	0.00657547	1.50833	1.50833	SOX9 up vs Control2	NM_018490.1	4560609	11	11p14.1d	Homo sapiens leucine-rich repeat-containing G protein-coupled receptor 4 (LGR4), mRNA.	55366	LGR4	8923700	GO:0016021|GO:0007165|GO:0007186|GO:0016500|GO:0004872|	GPR48	integral to membrane [goid 16021] [evidence IEA]	protein-hormone receptor activity [goid 16500] [evidence IEA]; receptor activity [goid 4872] [evidence IEA]	signal transduction [goid 7165] [evidence IEA]; G-protein coupled receptor protein signaling pathway [goid 7186] [evidence IEA]	ILMN_1710408	-	27346025-27346074	ILMN_1710408	AGGCCTGTGGACGAGCCTGCTTCTACCAGAGTAGAGGATTCCCTTTGGTG	3215	S	NP_060960.1	NM_018490.1	ILMN_9102	RefSeq	NM_018490.1	Homo sapiens	LGR4	GPR48	ILMN_9102
ILMN_1764168	0.00318461	1.50821	1.50821	SOX9 up vs Control2	NM_007269.2	5570594	1	1p13.3c	Homo sapiens syntaxin binding protein 3 (STXBP3), mRNA.	6814	STXBP3	118600974	GO:0016192|GO:0006904|GO:0015031|	UNC-18C; MUNC18-3; MUNC18C; PSP			vesicle-mediated transport [goid 16192] [evidence IEA]; vesicle docking during exocytosis [goid 6904] [evidence IEA]; protein transport [goid 15031] [evidence IEA]	ILMN_1764168	+	109144422-109144450:109151546-109151566	ILMN_1764168	GCAGTATGGAATGGTTCAGGAGCTGTAAGTGCTCGCCAGAAACCCAGAGC	1582	S	NP_009200.2	NM_007269.2	ILMN_22284	RefSeq	NM_007269.2	Homo sapiens	STXBP3	UNC-18C; MUNC18C; MUNC18-3; PSP	ILMN_167730
ILMN_2331266	0.00554062	1.50816	1.50816	SOX9 up vs Control2	NM_003744.5	4230403	14	14q24.2b-q24.3a	Homo sapiens numb homolog (Drosophila) (NUMB), transcript variant 3, mRNA.	8650	NUMB	54144623	GO:0005887|GO:0016020|GO:0007275|GO:0005515|	S171	integral to plasma membrane [goid 5887] [pmid 7596406] [evidence TAS]; membrane [goid 16020] [evidence IEA]	protein binding [goid 5515] [pmid 16002321] [evidence IPI]	development [goid 7275] [evidence IEA]	ILMN_2331266	-	72811814-72811863	ILMN_2331266	CCCCCAAACCCCCTTTTGGTGAGAACATCCCCTTGACAGTTGCAGCCTCT	3418	A	NP_003735.3	NM_003744.5	ILMN_24350	RefSeq	NM_003744.5	Homo sapiens	NUMB	S171	ILMN_24350
ILMN_1686097	0.0333964	1.50812	1.50812	SOX9 up vs Control2	NM_001067.2	3990619	17	17q21.2a	Homo sapiens topoisomerase (DNA) II alpha 170kDa (TOP2A), mRNA.	7153	TOP2A	19913405	GO:0005694|GO:0005814|GO:0005634|GO:0005730|GO:0043234|GO:0005654|GO:0006266|GO:0006265|GO:0043065|GO:0048015|GO:0006281|GO:0007059|GO:0006260|GO:0030263|GO:0003918|GO:0042803|GO:0042826|GO:0046982|GO:0005524|GO:0003682|GO:0008094|GO:0000166|GO:0008022|GO:0043130|GO:0005080|GO:0008144|	TOP2; TP2A	chromosome [goid 5694] [pmid 9049244] [evidence IDA]; centriole [goid 5814] [pmid 9049244] [evidence IDA]; nucleus [goid 5634] [pmid 10959840] [evidence IDA]; nucleolus [goid 5730] [pmid 9049244] [evidence IDA]; protein complex [goid 43234] [pmid 16611985] [evidence IPI]; nucleoplasm [goid 5654] [pmid 9049244] [evidence IDA]	DNA topoisomerase (ATP-hydrolyzing) activity [goid 3918] [pmid 16611985] [evidence IDA]; protein homodimerization activity [goid 42803] [pmid 10473615] [evidence IPI]; histone deacetylase binding [goid 42826] [pmid 11136718] [evidence IPI]; protein heterodimerization activity [goid 46982] [pmid 10473615] [evidence IPI]; ATP binding [goid 5524] [evidence IEA]; chromatin binding [goid 3682] [pmid 9…	DNA ligation [goid 6266] [pmid 15491148] [evidence IDA]; DNA topological change [goid 6265] [evidence IEA]; positive regulation of apoptosis [goid 43065] [pmid 16611985] [evidence IDA]; phosphoinositide-mediated signaling [goid 48015] [pmid 15504738] [evidence NAS]; DNA repair [goid 6281] [pmid 15504738] [evidence NAS]; chromosome segregation [goid 7059] [pmid 11136718] [evidence IMP]; DNA replic…	ILMN_1686097	-	34337926-34337975	ILMN_1686097	TTTCAGCTCTTGACCTGTCCCCTCTGGCTGCCTCTGAGTCTGAATCTCCC	5377	S	NP_001058.2	NM_001067.2	ILMN_19849	RefSeq	NM_001067.2	Homo sapiens	TOP2A	TOP2; TP2A	ILMN_19849
ILMN_1783424	2.76743e-05	1.50727	1.50727	SOX9 up vs Control2	NM_014676.2	3870543	1	1p35.2a	Homo sapiens pumilio homolog 1 (Drosophila) (PUM1), transcript variant 2, mRNA.	9698	PUM1	66932910	GO:0006445|GO:0005488|GO:0003723|	HSPUM; PUMH; PUML1; PUMH1; KIAA0099		binding [goid 5488] [evidence IEA]; RNA binding [goid 3723] [evidence IEA]	regulation of translation [goid 6445] [evidence IEA]	ILMN_1783424	-	29511127-29511176	ILMN_1783424	GTCTAGCCTTGCCCGAGCTTTCCTTACAATCAGAGCCCCTCTCACCTTGT	5016	A	NP_055491.1	NM_014676.2	ILMN_2439	RefSeq	NM_014676.2	Homo sapiens	PUM1	HSPUM; PUMH; PUML1; PUMH1; KIAA0099	ILMN_2439
ILMN_1697906	0.00157924	1.50709	1.50709	SOX9 up vs Control2	NM_007187.3	5700592	13	13q14.11b	Homo sapiens WW domain binding protein 4 (formin binding protein 21) (WBP4), mRNA.	11193	WBP4	21536424	GO:0005634|GO:0005681|GO:0000398|GO:0008270|GO:0046872|GO:0003676|	FBP21; MGC117310	nucleus [goid 5634] [evidence IEA]; spliceosome complex [goid 5681] [evidence IEA]	zinc ion binding [goid 8270] [evidence IEA]; metal ion binding [goid 46872] [evidence IEA]; nucleic acid binding [goid 3676] [evidence IEA]	nuclear mRNA splicing, via spliceosome [goid 398] [evidence IEA]	ILMN_1697906	+	22458392-22458441	ILMN_1697906	CAGGAGTTCACATTCTAGCATATGCCTTTTTTCCCCCAGTCATGCACTCT	1943	S	NP_009118.1	NM_007187.3	ILMN_665	RefSeq	NM_007187.3	Homo sapiens	WBP4	FBP21; MGC117310	ILMN_665
ILMN_1750256	1.05163e-05	1.50683	1.50683	SOX9 up vs Control2	NM_020919.2	2140156	2	2q33.1f	Homo sapiens amyotrophic lateral sclerosis 2 (juvenile) (ALS2), mRNA.	57679	ALS2	40316934	GO:0005769|GO:0042598|GO:0005829|GO:0005622|GO:0035023|GO:0007032|GO:0005089|GO:0017112|GO:0005087|	KIAA1563; ALS2CR6; PLSJ; ALSJ; MGC87187; IAHSP	early endosome [goid 5769] [pmid 12837691] [evidence IDA]; vesicular fraction [goid 42598] [pmid 12837691] [evidence IDA]; cytosol [goid 5829] [pmid 12837691] [evidence IDA]; intracellular [goid 5622] [evidence IEA]	Rho guanyl-nucleotide exchange factor activity [goid 5089] [pmid 11586298] [evidence NAS]; Rab guanyl-nucleotide exchange factor activity [goid 17112] [pmid 12837691] [evidence IDA]; Ran guanyl-nucleotide exchange factor activity [goid 5087] [pmid 11586298] [evidence NAS]	regulation of Rho protein signal transduction [goid 35023] [evidence IEA]; endosome organization and biogenesis [goid 7032] [pmid 12837691] [evidence NAS]	ILMN_1750256	-	202273662-202273711	ILMN_1750256	CTCCTACACCGTGGTGAGCATACAGAGTGTCCTGATTTGTGTTAAGTGAC	6280	S	NP_065970.2	NM_020919.2	ILMN_3322	RefSeq	NM_020919.2	Homo sapiens	ALS2	MGC87187; IAHSP; KIAA1563; FLJ31851; ALS2CR6; PLSJ; ALSJ	ILMN_176940
ILMN_1783695	0.007715	1.50664	1.50664	SOX9 up vs Control2	NM_004446.2	5090088	1	1q41d	Homo sapiens glutamyl-prolyl-tRNA synthetase (EPRS), mRNA.	2058	EPRS	62241041	GO:0005625|GO:0005737|GO:0006412|GO:0006433|GO:0006424|GO:0006461|GO:0016874|GO:0000166|GO:0004818|GO:0005524|GO:0004827|	QPRS; EARS; PARS; PIG32; QARS; DKFZp313B047	soluble fraction [goid 5625] [pmid 8188258] [evidence TAS]; cytoplasm [goid 5737] [pmid 8188258] [evidence TAS]	ligase activity [goid 16874] [evidence IEA]; nucleotide binding [goid 166] [evidence IEA]; glutamate-tRNA ligase activity [goid 4818] [evidence IEA]; ATP binding [goid 5524] [evidence IEA]; proline-tRNA ligase activity [goid 4827] [evidence IEA]	protein biosynthesis [goid 6412] [evidence IEA]; prolyl-tRNA aminoacylation [goid 6433] [evidence IEA]; glutamyl-tRNA aminoacylation [goid 6424] [evidence IEA]; protein complex assembly [goid 6461] [pmid 8188258] [evidence TAS]	ILMN_1783695	-	190816853-190816874:190816875-190816902	ILMN_1783695	ACTACACCTTATTTGGTCGCAGCTACTGAGGGATGAACGAAAGCCCCCTC	4781	S	NP_004437.2	NM_004446.2	ILMN_11672	RefSeq	NM_004446.2	Homo sapiens	EPRS	QPRS; EARS; PARS; PIG32; QARS; DKFZp313B047	ILMN_11672
ILMN_2217935	0.000553158	1.50658	1.50658	SOX9 up vs Control2	NM_002913.3	6290110	4	4p14c	Homo sapiens replication factor C (activator 1) 1, 145kDa (RFC1), mRNA.	5981	RFC1	32528305	GO:0005663|GO:0005634|GO:0005622|GO:0006350|GO:0006355|GO:0006261|GO:0008047|GO:0017111|GO:0000166|GO:0003677|GO:0008270|GO:0046872|GO:0005524|GO:0005515|	RFC140; A1; RECC1; PO-GA; MHCBFB; MGC51786; RFC	DNA replication factor C complex [goid 5663] [pmid 8248204] [evidence TAS]; nucleus [goid 5634] [evidence IEA]; intracellular [goid 5622] [evidence IEA]	enzyme activator activity [goid 8047] [pmid 8954124] [evidence TAS]; nucleoside-triphosphatase activity [goid 17111] [evidence IEA]; nucleotide binding [goid 166] [evidence IEA]; DNA binding [goid 3677] [evidence IEA]; zinc ion binding [goid 8270] [evidence IEA]; metal ion binding [goid 46872] [evidence IEA]; ATP binding [goid 5524] [pmid 8248204] [evidence TAS]; protein binding [goid 5515] [pmid…	transcription [goid 6350] [evidence IEA]; regulation of transcription, DNA-dependent [goid 6355] [evidence IEA]; DNA-dependent DNA replication [goid 6261] [pmid 8248204] [evidence TAS]	ILMN_2217935	-	38965722-38965771	ILMN_2217935	TGGGTTATTCCTATAACTGTATGTGTTGAGTGGCCGTGAGGCTATGGACC	4582	S	NP_002904.3	NM_002913.3	ILMN_179656	RefSeq	NM_002913.3	Homo sapiens	RFC1	RECC1; RFC140; PO-GA; MHCBFB; MGC51786; A1; RFC	ILMN_179656
ILMN_1793017	0.00476679	1.50645	1.50645	SOX9 up vs Control2	NM_001347.2	7510356	4	4p16.3c	Homo sapiens diacylglycerol kinase, theta 110kDa (DGKQ), mRNA.	1609	DGKQ	40806174	GO:0007242|GO:0007205|GO:0016740|GO:0000166|GO:0008270|GO:0046872|GO:0019992|GO:0004143|	DAGK7; DAGK4; DAGK		transferase activity [goid 16740] [evidence IEA]; nucleotide binding [goid 166] [evidence IEA]; zinc ion binding [goid 8270] [evidence IEA]; metal ion binding [goid 46872] [evidence IEA]; diacylglycerol binding [goid 19992] [evidence IEA]; diacylglycerol kinase activity [goid 4143] [pmid 9099683] [evidence TAS]	intracellular signaling cascade [goid 7242] [evidence IEA]; protein kinase C activation [goid 7205] [evidence IEA]	ILMN_1793017	-	942813-942862	ILMN_1793017	CGCGAGCCCTGGTGTGGACTGTGGTCTGTATGAATCGTGTGTAACTGTGG	4448	S	NP_001338.2	NM_001347.2	ILMN_27065	RefSeq	NM_001347.2	Homo sapiens	DGKQ	DAGK7; DAGK4; DAGK	ILMN_27065
ILMN_1714461	0.00231061	1.50634	1.50634	SOX9 up vs Control2	NM_183399.1	4280725	5	5q31.3c	Homo sapiens ring finger protein 14 (RNF14), transcript variant 3, mRNA.	9604	RNF14	34577097	GO:0005634|GO:0005737|GO:0006512|GO:0045893|GO:0006350|GO:0006357|GO:0030521|GO:0007165|GO:0006118|GO:0003713|GO:0050681|GO:0016874|GO:0008270|GO:0046872|GO:0009055|GO:0005506|GO:0005515|	ARA54; HRIHFB2038; HFB30	nucleus [goid 5634] [pmid 11322894] [evidence IDA]; cytoplasm [goid 5737] [pmid 11322894] [evidence IDA]	transcription coactivator activity [goid 3713] [pmid 10085091] [evidence TAS]; androgen receptor binding [goid 50681] [pmid 15572661] [evidence NAS]; ligase activity [goid 16874] [evidence IEA]; zinc ion binding [goid 8270] [evidence IEA]; metal ion binding [goid 46872] [evidence IEA]; electron carrier activity [goid 9055] [evidence IEA]; iron ion binding [goid 5506] [evidence IEA]; protein bindi…	ubiquitin cycle [goid 6512] [pmid 11322894] [evidence IEP]; positive regulation of transcription, DNA-dependent [goid 45893] [pmid 15572661] [evidence NAS]; transcription [goid 6350] [evidence IEA]; regulation of transcription from RNA polymerase II promoter [goid 6357] [pmid 10085091] [evidence TAS]; androgen receptor signaling pathway [goid 30521] [pmid 15572661] [evidence NAS]; signal transduc…	ILMN_1714461	+	136511801-136511850	ILMN_1714461	TGGGAATTTGGCTTCATACTCTTTCTTTGCAACAGCAGTGTTCTGGGTGA	2508	A	NP_899646.1	NM_183399.1	ILMN_4655	RefSeq	NM_183399.1	Homo sapiens	RNF14	ARA54; HRIHFB2038; FLJ26004; TRIAD2; HFB30	ILMN_7292
ILMN_1677765	0.0391585	1.50631	1.50631	SOX9 up vs Control2	NM_017522.3	4780411	1	1p32.3c	Homo sapiens low density lipoprotein receptor-related protein 8, apolipoprotein e receptor (LRP8), transcript variant 3, mRNA.	7804	LRP8	61744466	GO:0005886|GO:0016021|GO:0016020|GO:0006897|GO:0019221|GO:0006629|GO:0007165|GO:0004888|GO:0004872|GO:0030227|GO:0008034|GO:0005509|	HSZ75190; APOER2	plasma membrane [goid 5886] [pmid 10380922] [evidence NAS]; integral to membrane [goid 16021] [pmid 11152697] [evidence IC ]; membrane [goid 16020] [evidence IEA]	transmembrane receptor activity [goid 4888] [pmid 8626535] [evidence TAS]; receptor activity [goid 4872] [evidence IEA]; apolipoprotein E receptor activity [goid 30227] [pmid 8626535] [evidence IDA]; lipoprotein binding [goid 8034] [pmid 11152697] [evidence IC ]; calcium ion binding [goid 5509] [evidence IEA]	endocytosis [goid 6897] [pmid 8626535] [evidence IDA]; cytokine and chemokine mediated signaling pathway [goid 19221] [pmid 11152697] [evidence NAS]; lipid metabolism [goid 6629] [pmid 11152697] [evidence NAS]; signal transduction [goid 7165] [pmid 10380922] [evidence TAS]	ILMN_1677765	-	53484120-53484169	ILMN_1677765	GAGACGTTTCCAGATCAGCCCAAGTTTACTATAGAGACTGGCCCAGGCAC	3353	A	NP_059992.3	NM_017522.3	ILMN_2030	RefSeq	NM_017522.3	Homo sapiens	LRP8	HSZ75190; APOER2; MCI1	ILMN_18319
ILMN_1693270	0.00263275	1.50585	1.50585	SOX9 up vs Control2	NM_019601.3	110592	22	22q11.23b	Homo sapiens sushi domain containing 2 (SUSD2), mRNA.	56241	SUSD2	55956886		BK65A6.2; FLJ22778				ILMN_1693270	+	7534110-7534159	ILMN_1693270	CGAACTCTTCTGGAAGGTCACTCAGGAACACCCTCCCTGCCTGTGCAAAG	3109	S	NP_062547.1	NM_019601.3	ILMN_13115	RefSeq	NM_019601.3	Homo sapiens	SUSD2	BK65A6.2; FLJ22778	ILMN_13115
ILMN_1677607	0.024914	1.50577	1.50577	SOX9 up vs Control2	NM_006918.4	6220397	11	11q23.3h	Homo sapiens sterol-C5-desaturase (ERG3 delta-5-desaturase homolog, S. cerevisiae)-like (SC5DL), transcript variant 1, mRNA.	6309	SC5DL	122939199	GO:0016021|GO:0016020|GO:0005783|GO:0008152|GO:0016126|GO:0006629|GO:0016491|GO:0005506|GO:0000248|	ERG3; SC5D	integral to membrane [goid 16021] [evidence IEA]; membrane [goid 16020] [evidence IEA]; endoplasmic reticulum [goid 5783] [evidence IEA]	oxidoreductase activity [goid 16491] [evidence IEA]; iron ion binding [goid 5506] [evidence IEA]; C-5 sterol desaturase activity [goid 248] [pmid 8976377] [evidence TAS]	metabolism [goid 8152] [evidence IEA]; sterol biosynthesis [goid 16126] [evidence IEA]; lipid metabolism [goid 6629] [pmid 8976377] [evidence TAS]	ILMN_1677607	+	120684354-120684403	ILMN_1677607	GGCCCATTGCTGACGATTAGTTCTAAAATCTTATTCCTCCTCTTCTCCCC	1971	A	NP_008849.2	NM_006918.4	ILMN_24287	RefSeq	NM_006918.4	Homo sapiens	SC5DL	ERG3; SC5D; S5DES	ILMN_24287
ILMN_1712019	0.000682191	1.50574	1.50574	SOX9 up vs Control2	NM_198889.1	6940520	4	4q13.3d	Homo sapiens ankyrin repeat domain 17 (ANKRD17), transcript variant 2, mRNA.	26057	ANKRD17	38683815	GO:0006298|GO:0005524|GO:0003684|GO:0003676|	KIAA0697; GTAR; FLJ22206; NY-BR-16		ATP binding [goid 5524] [evidence IEA]; damaged DNA binding [goid 3684] [evidence IEA]; nucleic acid binding [goid 3676] [evidence IEA]	mismatch repair [goid 6298] [evidence IEA]	ILMN_1712019	-	69747494-69747543	ILMN_1712019	CACTGTAATGGCTGCTACAGAGATGGACCATCTTCATCATCACCAGTGGT	8008	A	NP_942592.1	NM_198889.1	ILMN_3021	RefSeq	NM_198889.1	Homo sapiens	ANKRD17	KIAA0697; GTAR; FLJ22206; NY-BR-16	ILMN_3021
ILMN_2132809	0.00426651	1.50509	1.50509	SOX9 up vs Control2	NM_014629.2	6900703	8	8p23.3a	Homo sapiens Rho guanine nucleotide exchange factor (GEF) 10 (ARHGEF10), mRNA.	9639	ARHGEF10	62548863	GO:0005622|GO:0035023|GO:0005089|	GEF10; DKFZp686H0726; MGC131664	intracellular [goid 5622] [evidence IEA]	Rho guanyl-nucleotide exchange factor activity [goid 5089] [evidence IEA]	regulation of Rho protein signal transduction [goid 35023] [evidence IEA]	ILMN_2132809	+	1893956-1894005	ILMN_2132809	GTGAGCGCCATCCTGCTGAACGTGTATTTCAGTGTTTCACTTACTGGACG	5333	S	NP_055444.2	NM_014629.2	ILMN_11481	RefSeq	NM_014629.2	Homo sapiens	ARHGEF10	GEF10; DKFZp686H0726; MGC131664	ILMN_11481
ILMN_1755711	0.00122181	1.50434	1.50434	SOX9 up vs Control2	XM_938283.2	5310181		17p13.1c	PREDICTED: Homo sapiens chromosome 17 open reading frame 68 (C17orf68), mRNA.	80169	C17ORF68	113427258						ILMN_1755711			ILMN_1755711	ACAAGGCACCTGCATTCACAGGCGGCCCTGAGCACCTGGGTTCTGACTTT	3513	A	XP_943376.2	XM_938283.2	ILMN_34545	RefSeq	XM_938283.2	Homo sapiens	C17orf68		ILMN_34545
ILMN_1760201	0.00222999	1.50389	1.50389	SOX9 up vs Control2	NM_001379.1	1260162	19	19p13.2c	Homo sapiens DNA (cytosine-5-)-methyltransferase 1 (DNMT1), mRNA.	1786	DNMT1	4503350	GO:0005634|GO:0006350|GO:0006355|GO:0000122|GO:0006306|GO:0016740|GO:0003677|GO:0008270|GO:0046872|GO:0008168|GO:0008134|GO:0003886|	FLJ16293; DNMT; CXXC9; MCMT; MGC104992	nucleus [goid 5634] [pmid 8940105] [evidence TAS]	transferase activity [goid 16740] [evidence IEA]; DNA binding [goid 3677] [evidence IEA]; zinc ion binding [goid 8270] [evidence IEA]; metal ion binding [goid 46872] [evidence IEA]; methyltransferase activity [goid 8168] [evidence IEA]; transcription factor binding [goid 8134] [evidence IEA]; DNA (cytosine-5-)-methyltransferase activity [goid 3886] [pmid 8940105] [evidence TAS]	transcription [goid 6350] [evidence IEA]; regulation of transcription, DNA-dependent [goid 6355] [evidence IEA]; negative regulation of transcription from RNA polymerase II promoter [goid 122] [pmid 10888872] [evidence TAS]; DNA methylation [goid 6306] [pmid 10888872] [evidence TAS]	ILMN_1760201	-	10105197-10105246	ILMN_1760201	GTGGTACATGGTGTTTGTGGCCTTGGCTGACATGAAGCTGTTGTGTGAGG	5183	S	NP_001370.1	NM_001379.1	ILMN_17904	RefSeq	NM_001379.1	Homo sapiens	DNMT1	FLJ16293; DNMT; CXXC9; MCMT; MGC104992	ILMN_17904
ILMN_1753143	0.00504947	1.50389	1.50389	SOX9 up vs Control2	NM_033103.3	5960475	19	19q13.11a-q13.11b	Homo sapiens rhophilin, Rho GTPase binding protein 2 (RHPN2), mRNA.	85415	RHPN2	37059770	GO:0005622|GO:0007165|GO:0005515|	p76RBE; RhoBP	intracellular [goid 5622] [evidence IEA]	protein binding [goid 5515] [evidence IEA]	signal transduction [goid 7165] [evidence IEA]	ILMN_1753143	-	29972226-29972275	ILMN_1753143	CACCTTTGGGAAAGTGTATCTGCTGCTCCTAGGGCCATGCTTGTATACAT	3424	S	NP_149094.2	NM_033103.3	ILMN_19962	RefSeq	NM_033103.3	Homo sapiens	RHPN2	RhoBP; p76RBE	ILMN_19962
ILMN_1718297	0.0111329	1.50389	1.50389	SOX9 up vs Control2	NM_019063.2	110139	2	2p21f	Homo sapiens echinoderm microtubule associated protein like 4 (EML4), mRNA.	27436	EML4	19923496	GO:0005874|GO:0005737|GO:0007017|GO:0007067|	FLJ10942; C2orf2; ELP120; DKFZp686P18118; ROPP120; FLJ32318	microtubule [goid 5874] [evidence IEA]; cytoplasm [goid 5737] [pmid 10995578] [evidence NAS]		microtubule-based process [goid 7017] [pmid 10995578] [evidence NAS]; mitosis [goid 7067] [pmid 10995578] [evidence NAS]	ILMN_1718297	+	42412835-42412884	ILMN_1718297	GTGATCAGCAGGGAGTTTATTTGAGGACATCAGTCACCTTTGGGGTTGCC	5166	S	NP_061936.2	NM_019063.2	ILMN_21821	RefSeq	NM_019063.2	Homo sapiens	EML4	FLJ10942; C2orf2; ELP120; DKFZp686P18118; ROPP120; FLJ32318	ILMN_21821
ILMN_1668374	0.00359894	1.50386	1.50386	SOX9 up vs Control2	NM_002213.3	2650114	3	3q21.2a	Homo sapiens integrin, beta 5 (ITGB5), mRNA. XM_944688 XM_944693	3693	ITGB5	34147573	GO:0016021|GO:0008305|GO:0016020|GO:0007155|GO:0007160|GO:0007275|GO:0007229|GO:0004872|GO:0005515|		integral to membrane [goid 16021] [evidence IEA]; integrin complex [goid 8305] [evidence IEA]; membrane [goid 16020] [evidence IEA]	receptor activity [goid 4872] [evidence IEA]; protein binding [goid 5515] [evidence IEA]	cell adhesion [goid 7155] [evidence IEA]; cell-matrix adhesion [goid 7160] [evidence IEA]; development [goid 7275] [evidence IEA]; integrin-mediated signaling pathway [goid 7229] [evidence IEA]	ILMN_1668374	-	125964619-125964668	ILMN_1668374	GGCTATGCCTTGCACACAGGTGTTGGTGATGGGGCTGTTGAGATGCCTGT	3188	A	NP_002204.2	NM_002213.3	ILMN_138555	RefSeq	NM_002213.3	Homo sapiens	ITGB5	FLJ26658	ILMN_24189
ILMN_2383934	0.00825424	1.50328	1.50328	SOX9 up vs Control2	NM_033669.1	650066	10	10p11.22b	Homo sapiens integrin, beta 1 (fibronectin receptor, beta polypeptide, antigen CD29 includes MDF2, MSK12) (ITGB1), transcript variant 1C-2, mRNA.	3688	ITGB1	19743820		GPIIA; VLAB; MDF2; FNRB; CD29; MSK12				ILMN_2383934	-	33237387-33237436	ILMN_2383934	TGTAGCTGGTGTGGTTGCTGGAATTGTTCTTATTGGCCTTGCATTACTGC	2196	A	NP_391989.1	NM_033669.1	ILMN_24574	RefSeq	NM_033669.1	Homo sapiens	ITGB1	GPIIA; VLAB; MDF2; FNRB; CD29; MSK12	ILMN_24574
ILMN_2210386	0.0365462	1.50252	1.50252	SOX9 up vs Control2	NM_198276.1	4670577	2	2p15b	Homo sapiens transmembrane protein 17 (TMEM17), mRNA.	200728	TMEM17	38093646	GO:0016021|	FLJ34583	integral to membrane [goid 16021] [evidence IEA]			ILMN_2210386	-	62581366-62581415	ILMN_2210386	GTCTATATTTGTAAACCAAGAGACCGGCTGGGTGTGGTGGCTCACGCCTG	1241	S	NP_938017.1	NM_198276.1	ILMN_10173	RefSeq	NM_198276.1	Homo sapiens	TMEM17	FLJ34583	ILMN_10173
ILMN_1656129	0.000518834	1.5025	1.5025	SOX9 up vs Control2	NM_020342.1	5960332	2	2q32.3e	Homo sapiens solute carrier family 39 (zinc transporter), member 10 (SLC39A10), mRNA.	57181	SLC39A10	55741749	GO:0016020|GO:0030001|GO:0046873|	MGC126565; MGC138428; LZT-Hs2; DKFZp781L10106	membrane [goid 16020] [evidence IEA]	metal ion transporter activity [goid 46873] [evidence IEA]	metal ion transport [goid 30001] [evidence IEA]	ILMN_1656129	+	196310268-196310317	ILMN_1656129	GTTGGAGGTCATTAACGTTACTTGTACAATGCTGTCACTGTGTGACATCC	4832	S	NP_065075.1	NM_020342.1	ILMN_13415	RefSeq	NM_020342.1	Homo sapiens	SLC39A10	MGC126565; MGC138428; LZT-Hs2; DKFZp781L10106	ILMN_13415
ILMN_2108735	0.0177642	1.50226	1.50226	SOX9 up vs Control2	NM_001958.2	6370356	20	20q13.33e	Homo sapiens eukaryotic translation elongation factor 1 alpha 2 (EEF1A2), mRNA.	1917	EEF1A2	25453470	GO:0005634|GO:0005737|GO:0006412|GO:0006414|GO:0005525|GO:0000166|GO:0003746|	EEF1AL; STN; HS1; EF-1-alpha-2; EF1A	nucleus [goid 5634] [evidence IEA]; cytoplasm [goid 5737] [evidence IEA]	GTP binding [goid 5525] [evidence IEA]; nucleotide binding [goid 166] [evidence IEA]; translation elongation factor activity [goid 3746] [evidence IEA]	protein biosynthesis [goid 6412] [evidence IEA]; translational elongation [goid 6414] [evidence IEA]	ILMN_2108735	-		ILMN_2108735	AGCGCTCGCCACGCTCAGTGCCCGTTTTACCAATAAACTGAGCGACCCCA	1791	S	NP_001949.1	NM_001958.2	ILMN_2929	RefSeq	NM_001958.2	Homo sapiens	EEF1A2	EEF1AL; STN; HS1; EF-1-alpha-2; EF1A	ILMN_2929
ILMN_2063586	0.0257071	1.50205	1.50205	SOX9 up vs Control2	NM_013943.1	3890193	1	1p36.11c	Homo sapiens chloride intracellular channel 4 (CLIC4), nuclear gene encoding mitochondrial protein, mRNA.	25932	CLIC4	7330334	GO:0005902|GO:0016020|GO:0015629|GO:0005625|GO:0005737|GO:0005622|GO:0006811|GO:0030154|GO:0006821|GO:0030336|GO:0005247|GO:0005515|	p64H1; huH1; CLIC4L; H1; FLJ38640; DKFZP566G223	microvillus [goid 5902] [pmid 10793131] [evidence IDA]; membrane [goid 16020] [evidence IEA]; actin cytoskeleton [goid 15629] [pmid 12163372] [evidence TAS]; soluble fraction [goid 5625] [pmid 10793131] [evidence IDA]; cytoplasm [goid 5737] [pmid 10793131] [evidence IDA]; intracellular [goid 5622] [pmid 11256614] [evidence IDA]	voltage-gated chloride channel activity [goid 5247] [evidence IEA]; protein binding [goid 5515] [pmid 10793131] [evidence IPI]	ion transport [goid 6811] [evidence IEA]; cell differentiation [goid 30154] [pmid 12163372] [evidence TAS]; chloride transport [goid 6821] [pmid 10793131] [evidence NAS]; negative regulation of cell migration [goid 30336] [pmid 12163372] [evidence IDA]	ILMN_2063586	+	23423887-23423936	ILMN_2063586	TCTCTCCAGAGTTGCATGTAGATAGCATTTATTTCTGTGCCCTTAAACCC	3823	S	NP_039234.1	NM_013943.1	ILMN_3174	RefSeq	NM_013943.1	Homo sapiens	CLIC4	p64H1; CLIC4L; H1; FLJ38640; DKFZP566G223; huH1	ILMN_3174
ILMN_2103547	0.0216001	1.50196	1.50196	SOX9 up vs Control2	NM_001023567.2	5690671	15	15q14a	Homo sapiens golgi autoantigen, golgin subfamily a, 8B (GOLGA8B), mRNA.	440270	GOLGA8B	116875823		KIAA0855; GOLGA5				ILMN_2103547	-		ILMN_2103547	CTGAAAGAGGGCAGATATTGGGTCCTTGTGACTTCAACTGACTCTTCCGA	4248	S	NP_001018861.2	NM_001023567.2	ILMN_14405	RefSeq	NM_001023567.2	Homo sapiens	GOLGA8B	KIAA0855; GOLGA5	ILMN_14405
ILMN_2094106	0.00379239	1.50073	1.50073	SOX9 up vs Control2	NM_016142.1	6280050	11	11p11.2e	Homo sapiens hydroxysteroid (17-beta) dehydrogenase 12 (HSD17B12), mRNA.	51144	HSD17B12	7705854	GO:0005783|GO:0016021|GO:0016020|GO:0006694|GO:0008152|GO:0004303|GO:0016491|	KAR	endoplasmic reticulum [goid 5783] [evidence IEA]; integral to membrane [goid 16021] [evidence IEA]; membrane [goid 16020] [evidence IEA]	estradiol 17-beta-dehydrogenase activity [goid 4303] [evidence IEA]; oxidoreductase activity [goid 16491] [evidence IEA]	steroid biosynthesis [goid 6694] [evidence IEA]; metabolism [goid 8152] [evidence IEA]	ILMN_2094106	+	43834455-43834504	ILMN_2094106	TGCAGCAAGAAGATTGGTCTTTACCTAGGCTGTGTTTCCTAAGCTCTGAG	2093	S	NP_057226.1	NM_016142.1	ILMN_19305	RefSeq	NM_016142.1	Homo sapiens	HSD17B12	KAR	ILMN_19305
ILMN_2091123	0.0154996	1.50058	1.50058	SOX9 up vs Control2	NR_001318.1	4780470	6		Homo sapiens HLA complex group 2 pseudogene 7 (HCG2P7) on chromosome 6.		HCG2P7	30231216		HCGII-7; HCGII.2				ILMN_2091123	+	29978163-29978212	ILMN_2091123	AATTAGCCGGGCGTGGTGGCAGGCTCCTCGGGAGGCTGAGGCAGAAAAAT	3377	S		NR_001318.1	ILMN_5556	RefSeq	NR_001318.1	Homo sapiens	HCG2P7	HCGII.2; HCGII-7	ILMN_5556
ILMN_1726222	0.000670643	1.50019	1.50019	SOX9 up vs Control2	NM_004475.2	2450129	17	17q11.2a	Homo sapiens flotillin 2 (FLOT2), mRNA.	2319	FLOT2	94538361	GO:0005886|GO:0016021|GO:0009986|GO:0016600|GO:0007155|GO:0008544|GO:0005515|	ECS-1; ESA1; ESA; ECS1; M17S1	plasma membrane [goid 5886] [pmid 1769667] [evidence NAS]; integral to membrane [goid 16021] [evidence IEA]; cell surface [goid 9986] [pmid 12493773] [evidence IEP]; flotillin complex [goid 16600] [evidence IEA]	protein binding [goid 5515] [pmid 14667819] [evidence IPI]	cell adhesion [goid 7155] [pmid 8051082] [evidence NAS]; epidermis development [goid 8544] [pmid 8051082] [evidence TAS]	ILMN_1726222	-	23414683-23414732	ILMN_1726222	GGGGCTTGGATGTTGCACTGCCCCACTGCCTGTCCCTTCTGGTAAAATAA	2566	S	NP_004466.2	NM_004475.2	ILMN_15743	RefSeq	NM_004475.2	Homo sapiens	FLOT2	ECS-1; ESA1; ESA; ECS1; M17S1	ILMN_168007
ILMN_2187487	0.000540674	1.49895	1.49895	SOX9 up vs Control2	NM_019024.1	3290079	2	2p22.2b	Homo sapiens HEAT repeat containing 5B (HEATR5B), mRNA.	54497	HEATR5B	55749741	GO:0005488|	KIAA1414		binding [goid 5488] [evidence IEA]		ILMN_2187487	-	37062048-37062097	ILMN_2187487	GCCCCTAATTAGTGATGGCCACTGTATCATTCCAGGCTACCTATGGGTTC	6351	S	NP_061897.1	NM_019024.1	ILMN_183109	RefSeq	NM_019024.1	Homo sapiens	HEATR5B	KIAA1414	ILMN_183109
ILMN_1658926	0.0045426	1.49846	1.49846	SOX9 up vs Control2	NM_000435.1	2340692	19	19p13.12b	Homo sapiens Notch homolog 3 (Drosophila) (NOTCH3), mRNA.	4854	NOTCH3	4557798	GO:0016021|GO:0016020|GO:0005887|GO:0006355|GO:0009653|GO:0006350|GO:0007219|GO:0050793|GO:0030154|GO:0004872|GO:0005509|	CASIL; CADASIL	integral to membrane [goid 16021] [evidence IEA]; membrane [goid 16020] [evidence IEA]; integral to plasma membrane [goid 5887] [pmid 7835890] [evidence TAS]	receptor activity [goid 4872] [evidence IEA]; calcium ion binding [goid 5509] [evidence IEA]	regulation of transcription, DNA-dependent [goid 6355] [evidence IEA]; morphogenesis [goid 9653] [pmid 7698746] [evidence TAS]; transcription [goid 6350] [evidence IEA]; Notch signaling pathway [goid 7219] [evidence IEA]; regulation of development [goid 50793] [evidence IEA]; cell differentiation [goid 30154] [evidence IEA]	ILMN_1658926	-	15131475-15131524	ILMN_1658926	TCCCTGTGTAGCTGAATTCCCAAGCCCTGCATTGTACAGCCCCCCACTCC	7990	S	NP_000426.1	NM_000435.1	ILMN_12369	RefSeq	NM_000435.1	Homo sapiens	NOTCH3	CADASIL; CASIL	ILMN_12369
ILMN_2413650	0.00176839	1.49827	1.49827	SOX9 up vs Control2	NM_003035.2	6220050	1	1p33d	Homo sapiens SCL/TAL1 interrupting locus (STIL), transcript variant 2, mRNA.	6491	STIL	115298660	GO:0008283|	SIL; DKFZp686O09161			cell proliferation [goid 8283] [pmid 8825637] [evidence TAS]	ILMN_2413650	-	47488532-47488581	ILMN_2413650	CTCGAGATACAGCTTTTTGCAGTATGGTGGGTTGGTTTTGGTGTAACATC	4832	A	NP_003026.2	NM_003035.2	ILMN_170609	RefSeq	NM_003035.2	Homo sapiens	STIL	SIL; DKFZp686O09161	ILMN_170609
ILMN_1669252	0.00151119	1.49763	1.49763	SOX9 up vs Control2	NM_003591.2	2000193	10	10p11.21c	Homo sapiens cullin 2 (CUL2), mRNA.	8453	CUL2	19482173	GO:0000082|GO:0006512|GO:0008629|GO:0007049|GO:0007050|GO:0008285|GO:0005515|	MGC131970		protein binding [goid 5515] [pmid 12609982] [evidence IPI]	G1/S transition of mitotic cell cycle [goid 82] [pmid 8681378] [evidence TAS]; ubiquitin cycle [goid 6512] [evidence IEA]; induction of apoptosis by intracellular signals [goid 8629] [pmid 8681378] [evidence TAS]; cell cycle [goid 7049] [evidence IEA]; cell cycle arrest [goid 7050] [pmid 8681378] [evidence TAS]; negative regulation of cell proliferation [goid 8285] [pmid 8681378] [evidence TAS]	ILMN_1669252	-	35339124-35339173	ILMN_1669252	GCAGGACTGTGCCTCCATAATTTGGTCATTTGGCAGCCCCTGTTTTCTGC	2519	S	NP_003582.2	NM_003591.2	ILMN_26940	RefSeq	NM_003591.2	Homo sapiens	CUL2	MGC131970	ILMN_26940
ILMN_1755727	0.0276905	1.49763	1.49763	SOX9 up vs Control2	NM_006618.3	5870482	1	1q32.1d	Homo sapiens jumonji, AT rich interactive domain 1B (JARID1B), mRNA.	10765	JARID1B	57242795	GO:0005634|GO:0005622|GO:0045892|GO:0006355|GO:0006468|GO:0016564|GO:0003677|GO:0008270|GO:0005524|GO:0005515|GO:0004672|	FLJ23670; FLJ12491; RBBP2H1A; PLU-1; FLJ12459; FLJ10538; FLJ16281; PUT1	nucleus [goid 5634] [pmid 12657635] [evidence TAS]; intracellular [goid 5622] [evidence IEA]	transcriptional repressor activity [goid 16564] [pmid 12657635] [evidence IDA]; DNA binding [goid 3677] [pmid 15640446] [evidence IDA]; zinc ion binding [goid 8270] [evidence IEA]; ATP binding [goid 5524] [evidence IEA]; protein binding [goid 5515] [pmid 12657635] [evidence IPI]; protein kinase activity [goid 4672] [evidence IEA]	negative regulation of transcription, DNA-dependent [goid 45892] [pmid 12657635] [evidence IDA]; regulation of transcription, DNA-dependent [goid 6355] [evidence IEA]; protein amino acid phosphorylation [goid 6468] [evidence IEA]	ILMN_1755727	-	173862541-173862590	ILMN_1755727	AAGGGGTCTGTTCTGCAGTGGAGAAGACATTCTGGTGACCAGACTTTTGC	6147	S	NP_006609.3	NM_006618.3	ILMN_14812	RefSeq	NM_006618.3	Homo sapiens	JARID1B	FLJ23670; FLJ12491; RBBP2H1A; KDM5B; PLU-1; FLJ12459; FLJ10538; FLJ16281; PUT1	ILMN_14812
ILMN_1706531	0.00870267	1.49727	1.49727	SOX9 up vs Control2	NM_005688.2	6580553	3	3q27.1b	Homo sapiens ATP-binding cassette, sub-family C (CFTR/MRP), member 5 (ABCC5), transcript variant 1, mRNA.	10057	ABCC5	66529004	GO:0016021|GO:0005624|GO:0005887|GO:0016020|GO:0006810|GO:0042626|GO:0008514|GO:0016887|GO:0015239|GO:0000166|GO:0005524|	MOAT-C; pABC11; ABC33; MRP5; SMRP; EST277145; DKFZp686C1782; MOATC	integral to membrane [goid 16021] [evidence IEA]; membrane fraction [goid 5624] [pmid 15297306] [evidence IDA]; integral to plasma membrane [goid 5887] [pmid 9827529] [evidence TAS]; membrane [goid 16020] [evidence IEA]	ATPase activity, coupled to transmembrane movement of substances [goid 42626] [evidence IEA]; organic anion transporter activity [goid 8514] [pmid 9827529] [evidence TAS]; ATPase activity [goid 16887] [evidence IEA]; multidrug transporter activity [goid 15239] [evidence NR ]; nucleotide binding [goid 166] [evidence IEA]; ATP binding [goid 5524] [pmid 9325169] [evidence TAS]	transport [goid 6810] [pmid 9827529] [evidence TAS]	ILMN_1706531	-	185120565-185120614	ILMN_1706531	GTTTGGTGTGTTCCCGCAAACCCCCTTTGTGCTGTGGGGCTGGTAGCTCA	5646	I	NP_005679.2	NM_005688.2	ILMN_25223	RefSeq	NM_005688.2	Homo sapiens	ABCC5	ABC33; MRP5; SMRP; EST277145; DKFZp686C1782; MOAT-C; MOATC; pABC11	ILMN_25223
ILMN_1680134	0.00818926	1.49708	1.49708	SOX9 up vs Control2	NM_199141.1	460382	19	19p13.2b	Homo sapiens coactivator-associated arginine methyltransferase 1 (CARM1), mRNA.	10498	CARM1	40288287	GO:0005634|GO:0005737|GO:0016568|GO:0016571|GO:0006350|GO:0006355|GO:0003713|GO:0016740|GO:0008276|GO:0005515|GO:0008469|	PRMT4	nucleus [goid 5634] [pmid 15221992] [evidence IDA]; cytoplasm [goid 5737] [pmid 15221992] [evidence IDA]	transcription coactivator activity [goid 3713] [evidence ISS]; transferase activity [goid 16740] [evidence IEA]; protein methyltransferase activity [goid 8276] [evidence ISS]; protein binding [goid 5515] [evidence ISS]; histone-arginine N-methyltransferase activity [goid 8469] [evidence IEA]	chromatin modification [goid 16568] [evidence IEA]; histone methylation [goid 16571] [evidence ISS]; transcription [goid 6350] [evidence IEA]; regulation of transcription, DNA-dependent [goid 6355] [evidence ISS]	ILMN_1680134	+	10894286-10894335	ILMN_1680134	GGCCTGAGTAGCTCCCCTCCATCCTTGTAGACGCTCCAGTCCCTACTACT	2806	S	NP_954592.1	NM_199141.1	ILMN_5570	RefSeq	NM_199141.1	Homo sapiens	CARM1	PRMT4	ILMN_5570
ILMN_1741406	0.000710431	1.49681	1.49681	SOX9 up vs Control2	NM_015888.4	3120053	1	1p32.1c	Homo sapiens hook homolog 1 (Drosophila) (HOOK1), mRNA.	51361	HOOK1	95007031	GO:0005874|GO:0005856|GO:0005737|GO:0030154|GO:0000226|GO:0007283|GO:0008017|	HK1	microtubule [goid 5874] [evidence IEA]; cytoskeleton [goid 5856] [evidence IEA]; cytoplasm [goid 5737] [evidence IEA]	microtubule binding [goid 8017] [evidence IEA]	cell differentiation [goid 30154] [evidence IEA]; microtubule cytoskeleton organization and biogenesis [goid 226] [evidence IEA]; spermatogenesis [goid 7283] [evidence IEA]	ILMN_1741406	+	60111064-60111113	ILMN_1741406	TCCAGAAACTGGGGATGGAATCTAGACTTGTGAGCGGCGGTGGTGCCTGC	2283	S	NP_056972.1	NM_015888.4	ILMN_4311	RefSeq	NM_015888.4	Homo sapiens	HOOK1	MGC10642; HK1	ILMN_173692
ILMN_2306077	0.0102169	1.49657	1.49657	SOX9 up vs Control2	NM_201624.1	650022	1	1p31.1e	Homo sapiens ubiquitin specific peptidase 33 (USP33), transcript variant 2, mRNA.	23032	USP33	42516564	GO:0030891|GO:0005737|GO:0016579|GO:0006511|GO:0004221|GO:0008270|GO:0046872|GO:0005515|GO:0004197|	MGC16868; KIAA1097; VDU1	VCB complex [goid 30891] [pmid 11739384] [evidence TAS]; cytoplasm [goid 5737] [pmid 11739384] [evidence TAS]	ubiquitin thiolesterase activity [goid 4221] [evidence IEA]; zinc ion binding [goid 8270] [evidence IEA]; metal ion binding [goid 46872] [evidence IEA]; protein binding [goid 5515] [pmid 11739384] [evidence IPI]; cysteine-type endopeptidase activity [goid 4197] [evidence IEA]	protein deubiquitination [goid 16579] [pmid 11739384] [evidence IDA]; ubiquitin-dependent protein catabolism [goid 6511] [pmid 11739384] [evidence TAS]	ILMN_2306077	-	77963905-77963954	ILMN_2306077	TCGGCAAGCCCTCCTAAATCAGGCAATTTGTGGCCAGGATTGGCACCACC	1477	A	NP_963918.1	NM_201624.1	ILMN_2902	RefSeq	NM_201624.1	Homo sapiens	USP33	MGC16868; KIAA1097; VDU1	ILMN_2902
ILMN_1691927	0.00646784	1.49645	1.49645	SOX9 up vs Control2	NM_025238.3	4480008	15	15q25.2b	Homo sapiens BTB (POZ) domain containing 1 (BTBD1), transcript variant 1, mRNA.	53339	BTBD1	59814019	GO:0043234|GO:0005515|	C15orf1; NS5ATP8	protein complex [goid 43234] [pmid 11256614] [evidence IDA]	protein binding [goid 5515] [pmid 11179693] [evidence TAS]		ILMN_1691927	-	59952918-59952967	ILMN_1691927	GGATCTCTATAGTTGGATTTGGCTTGTATGGATCTATTCATGGCCCTACA	1276	I	NP_079514.1	NM_025238.3	ILMN_19868	RefSeq	NM_025238.3	Homo sapiens	BTBD1	C15orf1; NS5ATP8	ILMN_164375
ILMN_2348268	0.000381737	1.49623	1.49623	SOX9 up vs Control2	NM_080730.2	6620050	12	12p13.31d	Homo sapiens intermediate filament family orphan (IFFO), transcript variant 2, mRNA.	25900	IFFO	89213251	GO:0005198|	DKFZP586I2223; MGC117359; FLJ20703		structural molecule activity [goid 5198] [evidence IEA]		ILMN_2348268	-	6519029-6519078	ILMN_2348268	TCTTGGAAAAGCCTGGAGAAGCTGGGGAGATGCGGTTCACAATGCCTCGG	2545	A	NP_542768.1	NM_080730.2	ILMN_42149	RefSeq	NM_080730.2	Homo sapiens	IFFO	HOM-TES-103; DKFZP586I2223; MGC117359; FLJ20703	ILMN_42149
ILMN_2246510	0.000203013	1.49609	1.49609	SOX9 up vs Control2	NM_000368.3	4040373	9	9q34.13b	Homo sapiens tuberous sclerosis 1 (TSC1), transcript variant 1, mRNA.	7248	TSC1	56699466	GO:0007266|GO:0007049|GO:0007155|	TSC; LAM; KIAA0243; MGC86987			Rho protein signal transduction [goid 7266] [pmid 10806479] [evidence TAS]; cell cycle [goid 7049] [evidence IEA]; cell adhesion [goid 7155] [pmid 10806479] [evidence TAS]	ILMN_2246510	-	105260808-105260857	ILMN_2246510	ACTTTCCCGCCTCAATCCTAAAAGCATGTCAACAATCCACATCAGATGCC	8415	I	NP_000359.1	NM_000368.3	ILMN_182048	RefSeq	NM_000368.3	Homo sapiens	TSC1	TSC; LAM; MGC86987; KIAA0243	ILMN_182048
ILMN_1677534	0.0268055	1.4957	1.4957	SOX9 up vs Control2	NM_012235.2	3140382	3	3p21.31g	Homo sapiens SREBF chaperone (SCAP), mRNA.	22937	SCAP	66932901	GO:0016021|GO:0005794|GO:0016020|GO:0005783|GO:0045716|GO:0008203|GO:0006994|GO:0006629|GO:0008202|GO:0045541|GO:0051082|	KIAA0199	integral to membrane [goid 16021] [pmid 11726962] [evidence NAS]; Golgi apparatus [goid 5794] [pmid 11726962] [evidence NAS]; membrane [goid 16020] [evidence IEA]; endoplasmic reticulum [goid 5783] [pmid 11726962] [evidence NAS]	unfolded protein binding [goid 51082] [pmid 11726962] [evidence NAS]	positive regulation of low-density lipoprotein receptor biosynthesis [goid 45716] [pmid 11726974] [evidence NAS]; cholesterol metabolism [goid 8203] [evidence IEA]; sterol depletion response, SREBP target gene transcriptional activation [goid 6994] [pmid 11726962] [evidence IMP]; lipid metabolism [goid 6629] [evidence IEA]; steroid metabolism [goid 8202] [evidence IEA]; negative regulation of cho…	ILMN_1677534	-	47430247-47430296	ILMN_1677534	AATGCACTGAACCTGGACTTGGGGGAAAGAGCCGAGTATCTTCCAGCCGC	4146	S	NP_036367.2	NM_012235.2	ILMN_7502	RefSeq	NM_012235.2	Homo sapiens	SCAP	KIAA0199	ILMN_179214
ILMN_1678922	0.00167058	1.49419	1.49419	SOX9 up vs Control2	NM_022079.2	3830040	10	10q21.3d	Homo sapiens hect domain and RLD 4 (HERC4), transcript variant 1, mRNA.	26091	HERC4	145386556	GO:0005622|GO:0006512|GO:0004842|	KIAA1593; DKFZP564G092	intracellular [goid 5622] [evidence IEA]	ubiquitin-protein ligase activity [goid 4842] [evidence IEA]	ubiquitin cycle [goid 6512] [evidence IEA]	ILMN_1678922	-	63682375-63682424	ILMN_1678922	GTCATCCAGTCCACAGGAGGTGGTGAGGAGTATCTCCCAGTTTCCCATAC	3333	A	NP_071362.1	NM_022079.2	ILMN_5477	RefSeq	NM_022079.2	Homo sapiens	HERC4	KIAA1593; DKFZP564G092	ILMN_8869
ILMN_1726554	0.0168212	1.49404	1.49404	SOX9 up vs Control2	NM_004136.2	6020328	15	15q25.1a	Homo sapiens iron-responsive element binding protein 2 (IREB2), mRNA.	3658	IREB2	133925807	GO:0005737|GO:0008152|GO:0051539|GO:0003723|GO:0016829|GO:0003994|GO:0046872|GO:0005506|	IRP2AD; ACO3; FLJ23381; IRP2	cytoplasm [goid 5737] [pmid 7983023] [evidence NAS]	4 iron, 4 sulfur cluster binding [goid 51539] [evidence IEA]; RNA binding [goid 3723] [pmid 7983023] [evidence IDA]; lyase activity [goid 16829] [evidence IEA]; aconitate hydratase activity [goid 3994] [evidence IEA]; metal ion binding [goid 46872] [evidence IEA]; iron ion binding [goid 5506] [evidence IEA]	metabolism [goid 8152] [evidence IEA]	ILMN_1726554	+	76578249-76578298	ILMN_1726554	CATATTTCAGCAGTTTGCCACTGTGACTGTCTGGCAAGCCCCCAGATGGC	3763	S	NP_004127.1	NM_004136.2	ILMN_27178	RefSeq	NM_004136.2	Homo sapiens	IREB2	IRP2AD; FLJ23381; IRP2; ACO3	ILMN_27178
ILMN_1663145	0.0150238	1.49374	1.49374	SOX9 up vs Control2	NM_001004067.2	6370181	16	16p13.11a	Homo sapiens NODAL modulator 3 (NOMO3), mRNA.	408050	NOMO3	149193329	GO:0016020|GO:0016021|GO:0006725|GO:0008199|GO:0003824|	Nomo	membrane [goid 16020] [evidence IEA]; integral to membrane [goid 16021] [evidence IEA]	ferric iron binding [goid 8199] [evidence IEA]; catalytic activity [goid 3824] [evidence IEA]	aromatic compound metabolism [goid 6725] [evidence IEA]	ILMN_1663145	+	16263004-16263034:16264432-16264450	ILMN_1663145	TAAAGCAAACCCAGGGACTTACAAAGTGCAGGTGATGGTTCCTGAGGCAG	1500	S	NP_001004067.1	NM_001004067.2	ILMN_5042	RefSeq	NM_001004067.2	Homo sapiens	NOMO3	Nomo	ILMN_174515
ILMN_1726565	0.00234626	1.49326	1.49326	SOX9 up vs Control2	NM_005027.2	6420289	19	19p13.11c	Homo sapiens phosphoinositide-3-kinase, regulatory subunit 2 (beta) (PIK3R2), mRNA.	5296	PIK3R2	48976048	GO:0005942|GO:0005622|GO:0019987|GO:0007242|GO:0008286|GO:0042325|GO:0016303|GO:0035014|GO:0005515|	p85-BETA; P85B	phosphoinositide 3-kinase complex [goid 5942] [evidence ISS]; intracellular [goid 5622] [evidence IEA]	phosphatidylinositol 3-kinase activity [goid 16303] [evidence ISS]; phosphoinositide 3-kinase regulator activity [goid 35014] [evidence IEA]; protein binding [goid 5515] [pmid 12029088] [evidence IPI]	negative regulation of anti-apoptosis [goid 19987] [evidence ISS]; intracellular signaling cascade [goid 7242] [evidence IEA]; insulin receptor signaling pathway [goid 8286] [evidence ISS]; regulation of phosphorylation [goid 42325] [evidence ISS]	ILMN_1726565	+	18142222-18142271	ILMN_1726565	TTTGGGACAAGAGCCCTGGTTTTCTACGCTGCCCTTGGCCACCACACTGC	3817	S	NP_005018.1	NM_005027.2	ILMN_16775	RefSeq	NM_005027.2	Homo sapiens	PIK3R2	p85-BETA; P85B	ILMN_166328
ILMN_1702763	0.00311639	1.49324	1.49324	SOX9 up vs Control2	NM_024772.3	6350358	1	1p34.3e	Homo sapiens zinc finger, MYM-type 1 (ZMYM1), mRNA.	79830	ZMYM1	113205088	GO:0005634|GO:0008270|GO:0046872|GO:0046983|	MYM; RP11-181E22.4; FLJ23151	nucleus [goid 5634] [evidence IEA]	zinc ion binding [goid 8270] [evidence IEA]; metal ion binding [goid 46872] [evidence IEA]; protein dimerization activity [goid 46983] [evidence IEA]		ILMN_1702763	+	33698809-33698858	ILMN_1702763	GCCATCTATAAGGATTGTGCCAGTTTACAGTCCCACCCACAATGCATGAG	4095	S	NP_079048.3	NM_024772.3	ILMN_19863	RefSeq	NM_024772.3	Homo sapiens	ZMYM1	MYM; RP11-181E22.4; FLJ23151; FLJ43753	ILMN_19863
ILMN_1737314	0.00579016	1.49266	1.49266	SOX9 up vs Control2	NM_001706.2	6280458	3	3q27.3c	Homo sapiens B-cell CLL/lymphoma 6 (zinc finger protein 51) (BCL6), transcript variant 1, mRNA.	604	BCL6	21040323	GO:0000119|GO:0005634|GO:0005622|GO:0006350|GO:0006355|GO:0000122|GO:0006954|GO:0008284|GO:0003700|GO:0008270|GO:0046872|GO:0005515|	ZBTB27; ZNF51; LAZ3; BCL6A; BCL5	mediator complex [goid 119] [evidence NR ]; nucleus [goid 5634] [pmid 10898795] [evidence IDA]; intracellular [goid 5622] [evidence IEA]	transcription factor activity [goid 3700] [pmid 9171827] [evidence NAS]; zinc ion binding [goid 8270] [evidence IEA]; metal ion binding [goid 46872] [evidence IEA]; protein binding [goid 5515] [pmid 10898795] [evidence IPI]	transcription [goid 6350] [evidence IEA]; regulation of transcription, DNA-dependent [goid 6355] [pmid 8220427] [evidence TAS]; negative regulation of transcription from RNA polymerase II promoter [goid 122] [evidence NR ]; inflammatory response [goid 6954] [pmid 9171827] [evidence TAS]; positive regulation of cell proliferation [goid 8284] [pmid 9171827] [evidence TAS]	ILMN_1737314	-	188922032-188922081	ILMN_1737314	ATGGGCGAGCGTGCACCATCCCTTTTTGAAGTGTAGGCAGACACAGGGAC	3306	A	NP_001697.2	NM_001706.2	ILMN_540	RefSeq	NM_001706.2	Homo sapiens	BCL6	LAZ3; ZBTB27; ZNF51; BCL6A; BCL5	ILMN_540
ILMN_1729161	0.00226269	1.49174	1.49174	SOX9 up vs Control2	NM_017617.3	5080167	9	9q34.3d	Homo sapiens Notch homolog 1, translocation-associated (Drosophila) (NOTCH1), mRNA.	4851	NOTCH1	148833507	GO:0016021|GO:0005634|GO:0016020|GO:0006955|GO:0050793|GO:0045662|GO:0007219|GO:0030154|GO:0006355|GO:0004872|GO:0005509|GO:0005515|	TAN1; hN1	integral to membrane [goid 16021] [evidence NAS]; nucleus [goid 5634] [pmid 10713164] [evidence TAS]; membrane [goid 16020] [evidence IEA]	receptor activity [goid 4872] [evidence IEA]; calcium ion binding [goid 5509] [evidence IEA]; protein binding [goid 5515] [pmid 10713164] [evidence IPI]	immune response [goid 6955] [pmid 1831692] [evidence NAS]; regulation of development [goid 50793] [evidence IEA]; negative regulation of myoblast differentiation [goid 45662] [pmid 10713164] [evidence IMP]; Notch signaling pathway [goid 7219] [pmid 10713164] [evidence TAS]; cell differentiation [goid 30154] [evidence IEA]; regulation of transcription, DNA-dependent [goid 6355] [evidence IEA]	ILMN_1729161	-	108848234-108848283	ILMN_1729161	GTGGTGCCATCCCCAGGGGGCATGACCAGATGCGTCCCAAGATGTTGATT	9110	S	NP_060087.3	NM_017617.3	ILMN_4175	RefSeq	NM_017617.3	Homo sapiens	NOTCH1	TAN1; hN1	ILMN_173052
ILMN_1791912	0.0418008	1.49129	1.49129	SOX9 up vs Control2	NM_001040455.1	4890328	11	11q23.3b	Homo sapiens SID1 transmembrane family, member 2 (SIDT2), mRNA.	51092	SIDT2	94721339	GO:0016020|GO:0016021|	CGI-40; FLJ90656	membrane [goid 16020] [evidence IEA]; integral to membrane [goid 16021] [evidence IEA]			ILMN_1791912	+	113000849-113000898	ILMN_1791912	GGGCTGGGAGATGAGGTGGGTCTGGATCTTTTCTCAGAGCGTCTCCATGC	3809	S	NP_001035545.1	NM_001040455.1	ILMN_17616	RefSeq	NM_001040455.1	Homo sapiens	SIDT2	DKFZp686L17253; CGI-40; FLJ90656	ILMN_166785
ILMN_2103919	0.00101571	1.49119	1.49119	SOX9 up vs Control2	NM_024509.1	3840288	19	19q13.12a	Homo sapiens leucine rich repeat and fibronectin type III domain containing 3 (LRFN3), mRNA.	79414	LRFN3	13375645	GO:0016020|GO:0016021|GO:0016740|	MGC2656; SALM4	membrane [goid 16020] [evidence IEA]; integral to membrane [goid 16021] [evidence IEA]	transferase activity [goid 16740] [evidence IEA]		ILMN_2103919	+	32941187-32941236	ILMN_2103919	GGACCCGGACACCCTGTGGGACCTGGCCTCAAACTCACCAAATCGCTCAT	2385	S	NP_078785.1	NM_024509.1	ILMN_16840	RefSeq	NM_024509.1	Homo sapiens	LRFN3	FIGLER1; MGC2656; SALM4	ILMN_16840
ILMN_1810214	0.0105014	1.49118	1.49118	SOX9 up vs Control2	NM_005354.3	620280	19	19p13.11c	Homo sapiens jun D proto-oncogene (JUND), mRNA.	3727	JUND	102469036	GO:0005634|GO:0000785|GO:0006350|GO:0006357|GO:0003702|GO:0046983|GO:0043565|GO:0003700|		nucleus [goid 5634] [evidence IEA]; chromatin [goid 785] [pmid 1903194] [evidence TAS]	RNA polymerase II transcription factor activity [goid 3702] [pmid 1903194] [evidence TAS]; protein dimerization activity [goid 46983] [evidence IEA]; sequence-specific DNA binding [goid 43565] [evidence IEA]; transcription factor activity [goid 3700] [evidence IEA]	transcription [goid 6350] [evidence IEA]; regulation of transcription from RNA polymerase II promoter [goid 6357] [pmid 1903194] [evidence TAS]	ILMN_1810214	-	18251594-18251643	ILMN_1810214	GCTACGAGTCCACATTCCTGTTTGTAATCCTTGGTTCGCCCGGTTTTCTG	1789	S	NP_005345.3	NM_005354.3	ILMN_29325	RefSeq	NM_005354.3	Homo sapiens	JUND		ILMN_167042
ILMN_1743829	0.00506119	1.49092	1.49092	SOX9 up vs Control2	NM_002973.2	1090400	12	12q24.12a-q24.12b	Homo sapiens ataxin 2 (ATXN2), mRNA.	6311	ATXN2	51479159	GO:0005634|GO:0005737|GO:0005515|	FLJ46772; ATX2; TNRC13; SCA2	nucleus [goid 5634] [pmid 10973246] [evidence TAS]; cytoplasm [goid 5737] [pmid 10973246] [evidence TAS]	protein binding [goid 5515] [pmid 16713569] [evidence IPI]		ILMN_1743829	-	110374723-110374772	ILMN_1743829	GTTTCAGAGTCCCGCAGGTACCCCAGCTCTGCTTGCCGAAACTGGAAGTT	4330	S	NP_002964.2	NM_002973.2	ILMN_7278	RefSeq	NM_002973.2	Homo sapiens	ATXN2	FLJ46772; ATX2; TNRC13; SCA2	ILMN_164628
ILMN_2378100	0.00272122	1.49082	1.49082	SOX9 up vs Control2	NM_012161.2	6250497	4	4p15.33a	Homo sapiens F-box and leucine-rich repeat protein 5 (FBXL5), transcript variant 1, mRNA.	26234	FBXL5	21536438	GO:0000151|GO:0016567|GO:0016740|GO:0004842|	FBL4; FLR1; FBL5	ubiquitin ligase complex [goid 151] [pmid 10531035] [evidence NAS]	transferase activity [goid 16740] [evidence IEA]; ubiquitin-protein ligase activity [goid 4842] [pmid 10531035] [evidence NAS]	protein ubiquitination [goid 16567] [pmid 10531035] [evidence NAS]	ILMN_2378100	-	14957623-14957640:14957641-14957672	ILMN_2378100	GGTTTTCGAGCCTGCTGCCGCTCTGGCGAATGACCCTTGACTTCTGATCT	2147	A	NP_036293.1	NM_012161.2	ILMN_5227	RefSeq	NM_012161.2	Homo sapiens	FBXL5	FBL4; FLR1; FBL5	ILMN_5227
ILMN_2410742	0.00589029	1.49059	1.49059	SOX9 up vs Control2	NM_032776.1	6960523	10	10q21.2b-q21.3a	Homo sapiens jumonji domain containing 1C (JMJD1C), transcript variant 1, mRNA.	221037	JMJD1C	118600980	GO:0005634|GO:0005622|GO:0016568|GO:0006350|GO:0006355|GO:0016491|GO:0046966|GO:0016702|GO:0008270|GO:0046872|GO:0005506|	TRIP8; DKFZp761F0118; FLJ14374; RP11-10C13.2; KIAA1380	nucleus [goid 5634] [evidence IEA]; intracellular [goid 5622] [pmid 7776974] [evidence NAS]	oxidoreductase activity [goid 16491] [evidence IEA]; thyroid hormone receptor binding [goid 46966] [pmid 7776974] [evidence TAS]; oxidoreductase activity, acting on single donors with incorporation of molecular oxygen, incorporation of two atoms of oxygen [goid 16702] [evidence IEA]; zinc ion binding [goid 8270] [evidence IEA]; metal ion binding [goid 46872] [evidence IEA]; iron ion binding [goid…	chromatin modification [goid 16568] [evidence IEA]; transcription [goid 6350] [evidence IEA]; regulation of transcription, DNA-dependent [goid 6355] [pmid 7776974] [evidence TAS]	ILMN_2410742	-	58919963-58919967:58927698-58927742	ILMN_2410742	GTTCCTTGGTGATGCTATTGTTTTGCCAGCGGGAGCACTTCATCAGGTTC	7656	A	NP_116165.1	NM_032776.1	ILMN_164120	RefSeq	NM_032776.1	Homo sapiens	JMJD1C	TRIP8; DKFZp761F0118; KIAA1380; FLJ14374; RP11-10C13.2	ILMN_164120
ILMN_1670353	0.00672155	1.49033	1.49033	SOX9 up vs Control2	NM_006479.3	4150196	12	12p13.32a	Homo sapiens RAD51 associated protein 1 (RAD51AP1), mRNA.	10635	RAD51AP1	142383906	GO:0005634|GO:0000724|GO:0006281|GO:0003697|GO:0003723|GO:0003677|GO:0003690|GO:0005515|	PIR51	nucleus [goid 5634] [pmid 9396801] [evidence IC ]	single-stranded DNA binding [goid 3697] [pmid 9396801] [evidence IDA]; RNA binding [goid 3723] [pmid 9396801] [evidence IDA]; DNA binding [goid 3677] [evidence IEA]; double-stranded DNA binding [goid 3690] [pmid 9396801] [evidence IDA]; protein binding [goid 5515] [pmid 9396801] [evidence IPI]	double-strand break repair via homologous recombination [goid 724] [pmid 9396801] [evidence NAS]; DNA repair [goid 6281] [pmid 9396801] [evidence NAS]	ILMN_1670353	+	4525476-4525525	ILMN_1670353	CCCTTTTTCTTGATACCACTCATCCACGTGTTCCTGATTGTCCACATTTC	1692	S	NP_006470.1	NM_006479.3	ILMN_25046	RefSeq	NM_006479.3	Homo sapiens	RAD51AP1	PIR51	ILMN_25046
ILMN_2185984	0.0422061	1.49013	1.49013	SOX9 up vs Control2	NM_015278.3	5390102	6	6q24.3c	Homo sapiens SAM and SH3 domain containing 1 (SASH1), mRNA.	23328	SASH1	45935384	GO:0007049|	RP3-323M4.1; dJ323M4; KIAA0790; dJ323M4.1			cell cycle [goid 7049] [evidence IEA]	ILMN_2185984	+	148914439-148914488	ILMN_2185984	GCAGCAAAAAAGGTCAACTTGCCAAGTCACTGCTGCCATGTGTGTACTGT	7271	S	NP_056093.3	NM_015278.3	ILMN_181709	RefSeq	NM_015278.3	Homo sapiens	SASH1	RP3-323M4.1; dJ323M4; dJ323M4.1; KIAA0790; SH3D6A	ILMN_181709
ILMN_1708059	0.000393771	1.48987	1.48987	SOX9 up vs Control2	NM_003940.1	7160037	3	3q26.33a	Homo sapiens ubiquitin specific peptidase 13 (isopeptidase T-3) (USP13), mRNA.	8975	USP13	4507848	GO:0006511|GO:0008270|GO:0046872|GO:0004221|GO:0004197|	ISOT3; IsoT-3		zinc ion binding [goid 8270] [evidence IEA]; metal ion binding [goid 46872] [evidence IEA]; ubiquitin thiolesterase activity [goid 4221] [evidence IEA]; cysteine-type endopeptidase activity [goid 4197] [pmid 9827704] [evidence TAS]	ubiquitin-dependent protein catabolism [goid 6511] [evidence IEA]	ILMN_1708059	+	180966311-180966330:180982221-180982250	ILMN_1708059	GGCCAAGCCCGAAGGACCTAGAGTCAAGGATGGATCTGGAACATATGAGC	2467	S	NP_003931.1	NM_003940.1	ILMN_27336	RefSeq	NM_003940.1	Homo sapiens	USP13	ISOT3; IsoT-3	ILMN_27336
ILMN_1666004	4.55904e-05	1.48952	1.48952	SOX9 up vs Control2	NM_003941.2	6380138	7	7q31.32b	Homo sapiens Wiskott-Aldrich syndrome-like (WASL), mRNA.	8976	WASL	33946268	GO:0005634|GO:0015629|GO:0006928|GO:0006350|GO:0006355|GO:0008154|GO:0006461|GO:0005083|GO:0003779|	DKFZp779G0847; MGC48327; N-WASP	nucleus [goid 5634] [evidence IEA]; actin cytoskeleton [goid 15629] [pmid 9422512] [evidence TAS]	small GTPase regulator activity [goid 5083] [pmid 9422512] [evidence TAS]; actin binding [goid 3779] [evidence IEA]	cell motility [goid 6928] [pmid 9422512] [evidence TAS]; transcription [goid 6350] [evidence IEA]; regulation of transcription, DNA-dependent [goid 6355] [evidence IEA]; actin polymerization and/or depolymerization [goid 8154] [pmid 9422512] [evidence TAS]; protein complex assembly [goid 6461] [pmid 9422512] [evidence TAS]	ILMN_1666004	-	123109516-123109565	ILMN_1666004	CAGTCCTCTACCATCCTGCACTGTGAGCAGCACTATACCTGTGCGTTGTC	4089	S	NP_003932.3	NM_003941.2	ILMN_4756	RefSeq	NM_003941.2	Homo sapiens	WASL	DKFZp779G0847; NWASP; MGC48327; N-WASP	ILMN_4756
ILMN_1814113	0.000162898	1.48942	1.48942	SOX9 up vs Control2	NM_016107.3	6060215	5	5p13.3b	Homo sapiens zinc finger RNA binding protein (ZFR), mRNA.	51663	ZFR	38202203	GO:0005634|GO:0005622|GO:0008270|GO:0003676|	FLJ41312	nucleus [goid 5634] [evidence IEA]; intracellular [goid 5622] [evidence IEA]	zinc ion binding [goid 8270] [evidence IEA]; nucleic acid binding [goid 3676] [evidence IEA]		ILMN_1814113	-	32390526-32390575	ILMN_1814113	CTCCACACACCCCATCACCCAGATAATTTACAGTTCTGTTAACAGTGAGG	4352	S	NP_057191.2	NM_016107.3	ILMN_11954	RefSeq	NM_016107.3	Homo sapiens	ZFR	FLJ41312	ILMN_11954
ILMN_2120247	0.00413024	1.48917	1.48917	SOX9 up vs Control2	NM_030777.3	6520598	20	20q13.12c	Homo sapiens solute carrier family 2 (facilitated glucose transporter), member 10 (SLC2A10), mRNA.	81031	SLC2A10	39777591	GO:0016020|GO:0016021|GO:0015758|GO:0008643|GO:0005215|GO:0005351|	MGC126706; ATS; GLUT10	membrane [goid 16020] [evidence IEA]; integral to membrane [goid 16021] [pmid 11247674] [evidence NAS]	transporter activity [goid 5215] [evidence IEA]; sugar porter activity [goid 5351] [pmid 11247674] [evidence NAS]	glucose transport [goid 15758] [pmid 11247674] [evidence NAS]; carbohydrate transport [goid 8643] [evidence IEA]	ILMN_2120247	+	42105821-42105870	ILMN_2120247	ACCAGCATTCATGCCGAACCTATACCCATTCTTCAGTGCCTAGCTGTACA	3830	S	NP_110404.1	NM_030777.3	ILMN_1430	RefSeq	NM_030777.3	Homo sapiens	SLC2A10	MGC126706; ATS; GLUT10	ILMN_1430
ILMN_1703427	0.00685706	1.48907	1.48907	SOX9 up vs Control2	NM_138927.1	5130543	21	21q22.11c	Homo sapiens SON DNA binding protein (SON), transcript variant f, mRNA.	6651	SON	21040325	GO:0005634|GO:0005622|GO:0006916|GO:0003676|GO:0003677|GO:0003725|	FLJ21099; SON3; KIAA1019; BASS1; NREBP; C21orf50; DBP-5; FLJ33914	nucleus [goid 5634] [evidence IEA]; intracellular [goid 5622] [evidence IEA]	nucleic acid binding [goid 3676] [evidence IEA]; DNA binding [goid 3677] [pmid 8031013] [evidence TAS]; double-stranded RNA binding [goid 3725] [evidence IEA]	anti-apoptosis [goid 6916] [pmid 10509013] [evidence IDA]	ILMN_1703427	+	20407978-20408027	ILMN_1703427	GCTAAGGCTGGTGTCCCTTTACCACCAAACCTAAAGCCTGCACCTCCACC	6260	A	NP_620305.1	NM_138927.1	ILMN_8462	RefSeq	NM_138927.1	Homo sapiens	SON	FLJ21099; SON3; KIAA1019; BASS1; NREBP; C21orf50; DBP-5; FLJ33914	ILMN_12323
ILMN_1771026	7.17999e-05	1.48852	1.48852	SOX9 up vs Control2	NM_002047.2	5700278	7	7p15.1b	Homo sapiens glycyl-tRNA synthetase (GARS), mRNA.	2617	GARS	116805339	GO:0005625|GO:0005737|GO:0006426|GO:0006412|GO:0016874|GO:0004820|GO:0000166|GO:0005524|	SMAD1; DSMAV; GlyRS; CMT2D	soluble fraction [goid 5625] [pmid 7961834] [evidence TAS]; cytoplasm [goid 5737] [pmid 7961834] [evidence TAS]	ligase activity [goid 16874] [evidence IEA]; glycine-tRNA ligase activity [goid 4820] [pmid 7753621] [evidence TAS]; nucleotide binding [goid 166] [evidence IEA]; ATP binding [goid 5524] [evidence IEA]	glycyl-tRNA aminoacylation [goid 6426] [evidence IEA]; protein biosynthesis [goid 6412] [evidence IEA]	ILMN_1771026	+	30721561-30721610	ILMN_1771026	CTCTGGGTCAATCGGAAGGCGCTATGCCAGGACTGATGAGATTGGCGTGG	2307	S	NP_002038.2	NM_002047.2	ILMN_16659	RefSeq	NM_002047.2	Homo sapiens	GARS	SMAD1; DSMAV; GlyRS; CMT2D; HMN5	ILMN_174609
ILMN_2388142	0.000631001	1.48831	1.48831	SOX9 up vs Control2	NM_134445.2	5420358	X	Xq28c	Homo sapiens CD99 molecule-like 2 (CD99L2), transcript variant 3, mRNA.	83692	CD99L2	71067333		DKFZp761H2024; CD99B; MIC2L1				ILMN_2388142	-	149685503-149685552	ILMN_2388142	TCCCTGTACATCTGTTCACGTGCTTGTGTCCAGGTGTGACTTGTAAACTG	3303	A	NP_604394.1	NM_134445.2	ILMN_11518	RefSeq	NM_134445.2	Homo sapiens	CD99L2	DKFZp761H2024; CD99B; MIC2L1	ILMN_11518
ILMN_2313901	0.0020791	1.48815	1.48815	SOX9 up vs Control2	NM_138821.1	4210670	5	5q21.1d	Homo sapiens peptidylglycine alpha-amidating monooxygenase (PAM), transcript variant 3, mRNA.	5066	PAM	21070979	GO:0030141|GO:0016021|GO:0016020|GO:0006518|GO:0001519|GO:0006464|GO:0016829|GO:0004504|GO:0005507|GO:0008270|GO:0046872|GO:0031418|GO:0004497|GO:0005515|	PHM; PAL	secretory granule [goid 30141] [pmid 7999037] [evidence NAS]; integral to membrane [goid 16021] [evidence IEA]; membrane [goid 16020] [evidence IEA]	lyase activity [goid 16829] [evidence IEA]; peptidylglycine monooxygenase activity [goid 4504] [pmid 7999037] [evidence NAS]; copper ion binding [goid 5507] [evidence IEA]; zinc ion binding [goid 8270] [evidence IEA]; metal ion binding [goid 46872] [evidence IEA]; L-ascorbic acid binding [goid 31418] [evidence IEA]; monooxygenase activity [goid 4497] [evidence IEA]; protein binding [goid 5515] [p…	peptide metabolism [goid 6518] [pmid 7999037] [evidence NAS]; peptide amidation [goid 1519] [pmid 7590286] [evidence ISS]; protein modification [goid 6464] [pmid 2357221] [evidence TAS]	ILMN_2313901	+	97546383-97546432	ILMN_2313901	GCCAGTGTCTTTCTTTGGTGCCTTTCCTGTTCAGCATTCTTAGCCTGTGG	3339	A	NP_620176.1	NM_138821.1	ILMN_2475	RefSeq	NM_138821.1	Homo sapiens	PAM	PHM; PAL	ILMN_2475
ILMN_1703408	0.00162739	1.4881	1.4881	SOX9 up vs Control2	NM_017412.2	1470121	8	8p21.1c	Homo sapiens frizzled homolog 3 (Drosophila) (FZD3), mRNA.	7976	FZD3	22035685	GO:0005887|GO:0016020|GO:0007222|GO:0008283|GO:0007186|GO:0007275|GO:0004872|GO:0042813|GO:0004930|GO:0004926|	hFz3; Fz-3	integral to plasma membrane [goid 5887] [pmid 10491302] [evidence TAS]; membrane [goid 16020] [evidence IEA]	receptor activity [goid 4872] [evidence IEA]; Wnt receptor activity [goid 42813] [pmid 10777673] [evidence TAS]; G-protein coupled receptor activity [goid 4930] [evidence IEA]; non-G-protein coupled 7TM receptor activity [goid 4926] [evidence IEA]	frizzled signaling pathway [goid 7222] [evidence NR ]; cell proliferation [goid 8283] [pmid 10491302] [evidence TAS]; G-protein coupled receptor protein signaling pathway [goid 7186] [evidence IEA]; development [goid 7275] [evidence IEA]	ILMN_1703408	+	26966608-26966657	ILMN_1703408	GACCTTGGCTTCCAGGCCCTCCTGTAGTGAGTTGATTGTCTGCACTTGCC	3436	S	NP_059108.1	NM_017412.2	ILMN_18644	RefSeq	NM_017412.2	Homo sapiens	FZD3	hFz3; Fz-3	ILMN_18644
ILMN_1813775	0.00601529	1.48797	1.48797	SOX9 up vs Control2	NM_005255.1	7210767	4	4p16.3c	Homo sapiens cyclin G associated kinase (GAK), mRNA. XM_943600 XM_943603	2580	GAK	4885250	GO:0005634|GO:0007049|GO:0006468|GO:0016301|GO:0016740|GO:0000166|GO:0005524|GO:0031072|GO:0004674|GO:0004672|	MGC99654; FLJ40395	nucleus [goid 5634] [evidence IEA]	kinase activity [goid 16301] [evidence IEA]; transferase activity [goid 16740] [evidence IEA]; nucleotide binding [goid 166] [evidence IEA]; ATP binding [goid 5524] [evidence IEA]; heat shock protein binding [goid 31072] [evidence IEA]; protein serine/threonine kinase activity [goid 4674] [pmid 9299234] [evidence TAS]; protein kinase activity [goid 4672] [evidence IEA]	cell cycle [goid 7049] [evidence IEA]; protein amino acid phosphorylation [goid 6468] [evidence IEA]	ILMN_1813775	-	833106-833155	ILMN_1813775	ACGCTGCTGGCGCTCATGGGCCCTGGTGTTTGCACCGCACTTTGTAATCA	4241	I	NP_005246.1	NM_005255.1	ILMN_21151	RefSeq	NM_005255.1	Homo sapiens	GAK	MGC99654; FLJ40395	ILMN_21151
ILMN_1705261	0.00240397	1.48773	1.48773	SOX9 up vs Control2	NM_005186.2	1570672	11	11q13.1c	Homo sapiens calpain 1, (mu/I) large subunit (CAPN1), mRNA.	823	CAPN1	12408655	GO:0005622|GO:0008284|GO:0004198|GO:0005509|	CANPL1; muCANP; CANP; muCL	intracellular [goid 5622] [evidence IEA]	calpain activity [goid 4198] [evidence IEA]; calcium ion binding [goid 5509] [evidence IEA]	positive regulation of cell proliferation [goid 8284] [pmid 8702541] [evidence TAS]	ILMN_1705261	+	64735926-64735975	ILMN_1705261	AAAGGGGACTCTTCAGGGACTTGTGTACTGGTTATGGGGGTGCCAGAGGC	2881	S	NP_005177.2	NM_005186.2	ILMN_10477	RefSeq	NM_005186.2	Homo sapiens	CAPN1	CANPL1; CANP; muCL; muCANP	ILMN_10477
ILMN_1705907	0.00190459	1.48752	1.48752	SOX9 up vs Control2	NM_005124.2	3840131	6	6p22.3e	Homo sapiens nucleoporin 153kDa (NUP153), mRNA.	9972	NUP153	24430145	GO:0005634|GO:0005643|GO:0005622|GO:0006810|GO:0008270|GO:0046872|GO:0005215|GO:0003677|GO:0005515|	HNUP153; N153	nucleus [goid 5634] [evidence IEA]; nuclear pore [goid 5643] [pmid 8110839] [evidence TAS]; intracellular [goid 5622] [evidence IEA]	zinc ion binding [goid 8270] [evidence IEA]; metal ion binding [goid 46872] [evidence IEA]; transporter activity [goid 5215] [pmid 8110839] [evidence TAS]; DNA binding [goid 3677] [evidence IEA]; protein binding [goid 5515] [pmid 11896061] [evidence IPI]	transport [goid 6810] [evidence IEA]	ILMN_1705907	-	17560621-17560670	ILMN_1705907	CACTGATTTGACATAGTCTGGCTGTACCCAGGAATGGAGCCTGCACGGTG	4878	S	NP_005115.2	NM_005124.2	ILMN_11793	RefSeq	NM_005124.2	Homo sapiens	NUP153	HNUP153; N153	ILMN_11793
ILMN_1763612	0.00556801	1.48731	1.48731	SOX9 up vs Control2	NM_133448.1	7400647	12	12q24.32c-q24.33a	Homo sapiens transmembrane protein 132D (TMEM132D), mRNA.	121256	TMEM132D	42734372		MOLT; MGC138770; KIAA1944; MGC138771				ILMN_1763612	-	128122274-128122323	ILMN_1763612	CAGCCGCTGCCCGCTTCCAAATCCATCTGCGTGTAGAATGTACTGTAGAT	5678	S	NP_597705.1	NM_133448.1	ILMN_30092	RefSeq	NM_133448.1	Homo sapiens	TMEM132D	MOLT; MGC138770; KIAA1944; MGC138771	ILMN_30092
ILMN_1705111	0.00388808	1.48728	1.48728	SOX9 up vs Control2	NM_001079673.1	7200358	13	13q14.2c	Homo sapiens fibronectin type III domain containing 3A (FNDC3A), transcript variant 1, mRNA.	22862	FNDC3A	118918394	GO:0016020|GO:0016021|	KIAA0970; bA203I16.5; FNDC3; RP11-203I16.5; bA203I16.1; FLJ31509	membrane [goid 16020] [evidence IEA]; integral to membrane [goid 16021] [evidence IEA]			ILMN_1705111	+	48681292-48681341	ILMN_1705111	GTGCCACATTTGGCAGTACAAATGAGTCTGAGTGTAATAGCCCAGAGATT	5662	S	NP_001073141.1	NM_001079673.1	ILMN_12040	RefSeq	NM_001079673.1	Homo sapiens	FNDC3A	KIAA0970; bA203I16.5; FNDC3; RP11-203I16.5; bA203I16.1; FLJ31509	ILMN_167386
ILMN_1772686	0.0119957	1.48679	1.48679	SOX9 up vs Control2	NM_033086.2	5270619	9	9q22.31b	Homo sapiens FYVE, RhoGEF and PH domain containing 3 (FGD3), transcript variant 2, mRNA.	89846	FGD3	134133264	GO:0030027|GO:0001726|GO:0005856|GO:0005794|GO:0005737|GO:0005622|GO:0043088|GO:0046847|GO:0008360|GO:0035023|GO:0030036|GO:0007010|GO:0005515|GO:0031267|GO:0005089|GO:0008270|GO:0046872|	MGC117260; FLJ00004; ZFYVE5	lamellipodium [goid 30027] [evidence ISS]; ruffle [goid 1726] [evidence ISS]; cytoskeleton [goid 5856] [evidence IEA]; Golgi apparatus [goid 5794] [evidence ISS]; cytoplasm [goid 5737] [evidence ISS]; intracellular [goid 5622] [evidence IEA]	protein binding [goid 5515] [evidence ISS]; small GTPase binding [goid 31267] [evidence ISS]; Rho guanyl-nucleotide exchange factor activity [goid 5089] [evidence IEA]; zinc ion binding [goid 8270] [evidence IEA]; metal ion binding [goid 46872] [evidence IEA]	regulation of Cdc42 GTPase activity [goid 43088] [evidence ISS]; filopodium formation [goid 46847] [evidence ISS]; regulation of cell shape [goid 8360] [evidence ISS]; regulation of Rho protein signal transduction [goid 35023] [evidence IEA]; actin cytoskeleton organization and biogenesis [goid 30036] [evidence ISS]; cytoskeleton organization and biogenesis [goid 7010] [evidence ISS]	ILMN_1772686	+	65475372-65475421	ILMN_1772686	CTGAGTGGCAGGCGCATGAGATTTGTGGCTGTTCCTGATGCTAGTGGCAC	3262	S	NP_149077.2	NM_033086.2	ILMN_6304	RefSeq	NM_033086.2	Homo sapiens	FGD3	MGC117260; FLJ00004; ZFYVE5	ILMN_6304
ILMN_2074258	0.000964563	1.48642	1.48642	SOX9 up vs Control2	NM_000465.1	5080561	2	2q35a	Homo sapiens BRCA1 associated RING domain 1 (BARD1), mRNA.	580	BARD1	4557348	GO:0031436|GO:0000151|GO:0005634|GO:0005737|GO:0005622|GO:0043065|GO:0045732|GO:0042325|GO:0046826|GO:0031441|GO:0016567|GO:0043066|GO:0001894|GO:0006974|GO:0007050|GO:0003723|GO:0042803|GO:0046982|GO:0005515|GO:0004842|GO:0008270|GO:0046872|GO:0019900|		BRCA1-BARD1 complex [goid 31436] [pmid 15265711] [evidence IDA]; ubiquitin ligase complex [goid 151] [pmid 14976165] [evidence NAS]; nucleus [goid 5634] [pmid 15632137] [evidence IMP]; cytoplasm [goid 5737] [pmid 15265711] [evidence IDA]; intracellular [goid 5622] [evidence IEA]	RNA binding [goid 3723] [pmid 12419249] [evidence IDA]; protein homodimerization activity [goid 42803] [pmid 15265711] [evidence IPI]; protein heterodimerization activity [goid 46982] [pmid 15265711] [evidence IPI]; protein binding [goid 5515] [pmid 15782130] [evidence IPI]; ubiquitin-protein ligase activity [goid 4842] [pmid 15905410] [evidence NAS]; zinc ion binding [goid 8270] [evidence IEA]; …	positive regulation of apoptosis [goid 43065] [pmid 15782130] [evidence IMP]; positive regulation of protein catabolism [goid 45732] [pmid 15905410] [evidence NAS]; regulation of phosphorylation [goid 42325] [pmid 15782130] [evidence IMP]; negative regulation of protein export from nucleus [goid 46826] [pmid 15265711] [evidence IDA]; negative regulation of mRNA 3'-end processing [goid 31441] [pmi…	ILMN_2074258	-	215301702-215301751	ILMN_2074258	TGTAATTATCACCCAGAGAGGGTTCGGCAGGGCAAAGTCTGGAAGGCTCC	2300	S	NP_000456.1	NM_000465.1	ILMN_1301	RefSeq	NM_000465.1	Homo sapiens	BARD1		ILMN_1301
ILMN_2399503	0.00566272	1.48631	1.48631	SOX9 up vs Control2	NM_001079514.1	7160433	16	16p13.3b	Homo sapiens ubinuclein 1 (UBN1), transcript variant 2, mRNA.	29855	UBN1	118572602	GO:0005634|	VT4; VT	nucleus [goid 5634] [evidence IEA]			ILMN_2399503	+	4872218-4872267	ILMN_2399503	TCTGAGCACTTACCGGGCGTGACCGTTTCTTAGGTGTGAGAGGGGCTGTG	5828	A	NP_001072982.1	NM_001079514.1	ILMN_172742	RefSeq	NM_001079514.1	Homo sapiens	UBN1	VT4; VT	ILMN_172742
ILMN_1815705	0.00258616	1.48523	1.48523	SOX9 up vs Control2	NM_020347.2	6250154	3	3p21.31j	Homo sapiens leucine zipper transcription factor-like 1 (LZTFL1), mRNA.	54585	LZTFL1	56676319		FLJ36386				ILMN_1815705	-	45840675-45840724	ILMN_1815705	GGTGGTTTGAGCCTTGATTAGACTTTTGATGTGCTAAGCCAGACAGGCAG	3123	S	NP_065080.1	NM_020347.2	ILMN_27007	RefSeq	NM_020347.2	Homo sapiens	LZTFL1	FLJ36386	ILMN_27007
ILMN_1735827	0.00662956	1.48512	1.48512	SOX9 up vs Control2	NM_007184.3	5960678	3	3p21.1d	Homo sapiens nischarin (NISCH), mRNA.	11188	NISCH	144953896	GO:0007242|GO:0016740|GO:0004872|GO:0035091|GO:0005515|	FLJ40413; IRAS; FLJ14425; I-1; FLJ90519; KIAA0975		transferase activity [goid 16740] [evidence IEA]; receptor activity [goid 4872] [evidence IEA]; phosphoinositide binding [goid 35091] [evidence IEA]; protein binding [goid 5515] [evidence IEA]	intracellular signaling cascade [goid 7242] [evidence IEA]	ILMN_1735827	+	52501931-52501980	ILMN_1735827	GCTGCTAATCCTGAGGCTGGTAGCAGAATGCACATTGGAAGCTCCCACCC	5042	S	NP_009115.2	NM_007184.3	ILMN_18778	RefSeq	NM_007184.3	Homo sapiens	NISCH	FLJ40413; IRAS; FLJ14425; I-1; FLJ90519; KIAA0975	ILMN_18778
ILMN_2189605	0.000245283	1.48467	1.48467	SOX9 up vs Control2	NM_145284.3	4610577	X	Xq26.3a	Homo sapiens family with sequence similarity 122B (FAM122B), mRNA.	159090	FAM122B	40255093		MGC131814; DKFZp686L20116; RP11-308B5.5				ILMN_2189605	-	133731798-133731847	ILMN_2189605	CTGTCTTCTTTGCCTTAAAGGGACACTTGGCCATCATTTTTAGGCTCGAA	3154	S	NP_660327.2	NM_145284.3	ILMN_22712	RefSeq	NM_145284.3	Homo sapiens	FAM122B	MGC131814; DKFZp686L20116; RP11-308B5.5	ILMN_22712
ILMN_2350357	0.000859021	1.48395	1.48395	SOX9 up vs Control2	NM_004876.2	540095		19p12b	Homo sapiens zinc finger protein 254 (ZNF254), transcript variant 2, mRNA.	9534	ZNF254	116256442	GO:0005622|GO:0005634|GO:0000122|GO:0006355|GO:0006350|GO:0003676|GO:0046872|GO:0008270|GO:0003677|	ZNF91L; BMZF-5; HD-ZNF1; ZNF539	intracellular [goid 5622] [evidence IEA]; nucleus [goid 5634] [evidence IEA]	nucleic acid binding [goid 3676] [evidence IEA]; metal ion binding [goid 46872] [evidence IEA]; zinc ion binding [goid 8270] [evidence IEA]; DNA binding [goid 3677] [evidence IEA]	negative regulation of transcription from RNA polymerase II promoter [goid 122] [pmid 10585455] [evidence TAS]; regulation of transcription, DNA-dependent [goid 6355] [evidence IEA]; transcription [goid 6350] [evidence IEA]	ILMN_2350357			ILMN_2350357	ATGGGAAAAATTTGGCAAAGCCTTTAATCGGTCCTCGCACCTCACCACAG	1103	A	NP_004867.2	NM_004876.2	ILMN_29120	RefSeq	NM_004876.2	Homo sapiens	ZNF254	BMZF-5; HD-ZNF1; ZNF539; ZNF91L	ILMN_29120
ILMN_1803941	0.000274115	1.48362	1.48362	SOX9 up vs Control2	NM_022771.3	240019	12	12q21.1a	Homo sapiens TBC1 domain family, member 15 (TBC1D15), mRNA.	64786	TBC1D15	37059748	GO:0005096|	DKFZp761D0223; DKFZp686M1379; FLJ12085		GTPase activator activity [goid 5096] [evidence IEA]		ILMN_1803941	+	70603169-70603218	ILMN_1803941	CACTCTCTGCCAGTGGAGCCAGAAATGACAGCCCAACACAGATACCAGTG	2017	S	NP_073608.2	NM_022771.3	ILMN_20610	RefSeq	NM_022771.3	Homo sapiens	TBC1D15	DKFZp761D0223; DKFZp686M1379; FLJ12085	ILMN_20610
ILMN_1781942	0.0101105	1.48317	1.48317	SOX9 up vs Control2	NM_012485.1	4060064	5	5q34c	Homo sapiens hyaluronan-mediated motility receptor (RHAMM) (HMMR), transcript variant 2, mRNA.	3161	HMMR	7108350	GO:0006928|GO:0005540|	RHAMM; MGC119495; IHABP; MGC119494; CD168		hyaluronic acid binding [goid 5540] [evidence IEA]	cell motility [goid 6928] [evidence NR ]	ILMN_1781942	+	158018172-158018221	ILMN_1781942	CCCCAGATTCTTCAGCTTGATCCTGGAGGTCTTTTCTAGTCTGAGCTTCT	2489	A	NP_036617.1	NM_012485.1	ILMN_16900	RefSeq	NM_012485.1	Homo sapiens	HMMR	RHAMM; MGC119495; IHABP; MGC119494; CD168	ILMN_16900
ILMN_1707649	0.0217703	1.483	1.483	SOX9 up vs Control2	NM_003829.3	5270326	9	9p23a	Homo sapiens multiple PDZ domain protein (MPDZ), mRNA.	8777	MPDZ	148746188	GO:0045202|GO:0016020|GO:0019717|GO:0005923|GO:0005515|	FLJ25909; FLJ34626; MUPP1; FLJ90240; DKFZp781P216	synapse [goid 45202] [evidence IEA]; membrane [goid 16020] [evidence IEA]; synaptosome [goid 19717] [evidence IEA]; tight junction [goid 5923] [evidence IEA]	protein binding [goid 5515] [pmid 16192269] [evidence IPI]		ILMN_1707649	-	13096890-13096939	ILMN_1707649	CCCAACCCCTAGCTCACCTCCTACTGTAAAGAGAATGCACTGGTCCTGAC	6201	S	NP_003820.2	NM_003829.3	ILMN_8353	RefSeq	NM_003829.3	Homo sapiens	MPDZ	FLJ25909; DKFZp781P216; FLJ34626; MUPP1; FLJ90240	ILMN_8353
ILMN_2401344	0.0124408	1.48282	1.48282	SOX9 up vs Control2	NM_181876.2	3450047	4	4p16.1f	Homo sapiens protein phosphatase 2 (formerly 2A), regulatory subunit B, gamma isoform (PPP2R2C), transcript variant 2, mRNA.	5522	PPP2R2C	109255253	GO:0000159|GO:0007165|GO:0008601|	PR55G; MGC33570; IMYPNO; IMYPNO1; PR52	protein phosphatase type 2A complex [goid 159] [pmid 10945473] [evidence NAS]	protein phosphatase type 2A regulator activity [goid 8601] [pmid 10945473] [evidence NAS]	signal transduction [goid 7165] [evidence NAS]	ILMN_2401344	-	6373317-6373366	ILMN_2401344	TGGTGGTCAAGTTGTCAGCCCTGATCAGTTTGGACTCTGTAACTCATAGG	3931	A	NP_870991.1	NM_181876.2	ILMN_15268	RefSeq	NM_181876.2	Homo sapiens	PPP2R2C	PR55G; MGC33570; IMYPNO; IMYPNO1; PR52	ILMN_15268
ILMN_1695719	0.0130571	1.48233	1.48233	SOX9 up vs Control2	NM_012154.2	290468	8	8q24.3c	Homo sapiens eukaryotic translation initiation factor 2C, 2 (EIF2C2), mRNA.	27161	EIF2C2	29171733	GO:0006412|GO:0003743|GO:0005515|	MGC3183; Q10; AGO2		translation initiation factor activity [goid 3743] [pmid 10534406] [evidence NAS]; protein binding [goid 5515] [pmid 14749716] [evidence IPI]	protein biosynthesis [goid 6412] [pmid 10534406] [evidence NAS]	ILMN_1695719	-	141610650-141610699	ILMN_1695719	GGCCCCGTGTGTTTACAGCATTTCCAGGTCCAGAGAGGTTGGCAGACAAG	3245	S	NP_036286.2	NM_012154.2	ILMN_25413	RefSeq	NM_012154.2	Homo sapiens	EIF2C2	MGC3183; Q10; AGO2	ILMN_25413
ILMN_2365549	0.0426024	1.48233	1.48233	SOX9 up vs Control2	NM_004634.2	6940242	3	3p25.3c	Homo sapiens bromodomain and PHD finger containing, 1 (BRPF1), transcript variant 2, mRNA.	7862	BRPF1	51173721	GO:0005634|GO:0005622|GO:0006350|GO:0006355|GO:0003677|GO:0008270|GO:0046872|GO:0003676|GO:0005515|	BR140	nucleus [goid 5634] [pmid 7906940] [evidence TAS]; intracellular [goid 5622] [evidence IEA]	DNA binding [goid 3677] [evidence IEA]; zinc ion binding [goid 8270] [evidence IEA]; metal ion binding [goid 46872] [evidence IEA]; nucleic acid binding [goid 3676] [evidence IEA]; protein binding [goid 5515] [evidence IEA]	transcription [goid 6350] [evidence IEA]; regulation of transcription, DNA-dependent [goid 6355] [evidence IEA]	ILMN_2365549	+	9725854-9725903	ILMN_2365549	TATTCTCATTTGTAACTGCGTTTCCGGGTCGCGCCAGAGTCATTTGGTAC	4518	A	NP_004625.2	NM_004634.2	ILMN_17537	RefSeq	NM_004634.2	Homo sapiens	BRPF1	BR140	ILMN_17537
ILMN_1660582	0.010221	1.48203	1.48203	SOX9 up vs Control2	NM_013975.2	3460431	17	17q12a	Homo sapiens ligase III, DNA, ATP-dependent (LIG3), nuclear gene encoding mitochondrial protein, transcript variant alpha, mRNA.	3980	LIG3	73747828	GO:0005634|GO:0005622|GO:0006260|GO:0006310|GO:0007283|GO:0007131|GO:0006281|GO:0007049|GO:0051301|GO:0016874|GO:0000166|GO:0003677|GO:0008270|GO:0046872|GO:0005524|GO:0003910|		nucleus [goid 5634] [pmid 7565692] [evidence TAS]; intracellular [goid 5622] [evidence IEA]	ligase activity [goid 16874] [evidence IEA]; nucleotide binding [goid 166] [evidence IEA]; DNA binding [goid 3677] [pmid 7565692] [evidence TAS]; zinc ion binding [goid 8270] [evidence IEA]; metal ion binding [goid 46872] [evidence IEA]; ATP binding [goid 5524] [evidence IEA]; DNA ligase (ATP) activity [goid 3910] [evidence IEA]	DNA replication [goid 6260] [evidence IEA]; DNA recombination [goid 6310] [evidence IEA]; spermatogenesis [goid 7283] [pmid 7565692] [evidence TAS]; meiotic recombination [goid 7131] [pmid 7565692] [evidence TAS]; DNA repair [goid 6281] [pmid 7565692] [evidence TAS]; cell cycle [goid 7049] [evidence IEA]; cell division [goid 51301] [evidence IEA]	ILMN_1660582	+	30356015-30356064	ILMN_1660582	GTCCACAAAGCCTTCTCTCCCATCCTTGCCTGTTCCTTTGTACTTCCAGG	3515	I	NP_039269.2	NM_013975.2	ILMN_10021	RefSeq	NM_013975.2	Homo sapiens	LIG3		ILMN_177502
ILMN_1782579	0.00172614	1.48185	1.48185	SOX9 up vs Control2	NM_001100169.1	3190059	2	2p11.2f	Homo sapiens inner membrane protein, mitochondrial (mitofilin) (IMMT), nuclear gene encoding mitochondrial protein, transcript variant 2, mRNA.	10989	IMMT	154354961	GO:0016020|GO:0005739|GO:0016021|GO:0005743|GO:0005515|	DKFZp779P1653; HMP; PIG4; P87/89; P89; MGC111146; P87	membrane [goid 16020] [evidence IEA]; mitochondrion [goid 5739] [evidence IEA]; integral to membrane [goid 16021] [evidence IEA]; mitochondrial inner membrane [goid 5743] [pmid 9168817] [evidence IEP]	protein binding [goid 5515] [pmid 16169070] [evidence IPI]		ILMN_1782579	-	86224817-86224866	ILMN_1782579	GTCAAAGGAAATCAGCAGTGATAGATGAAGGGTTCGCAGCGAGAGTCCCG	2697	S	NP_001093639.1	NM_001100169.1	ILMN_30019	RefSeq	NM_001100169.1	Homo sapiens	IMMT	PIG4; P87/89; P89; DKFZp779P1653; MGC111146; P87; HMP	ILMN_307749
ILMN_1730816	0.0207905	1.48149	1.48149	SOX9 up vs Control2	NM_019858.1	3520598	12	12p13.31d	Homo sapiens G protein-coupled receptor 162 (GPR162), transcript variant A-2, mRNA.	27239	GPR162	9951912	GO:0016020|GO:0016021|GO:0007186|GO:0007165|GO:0004872|GO:0001584|	GRCA; A-2	membrane [goid 16020] [evidence IEA]; integral to membrane [goid 16021] [evidence IEA]	receptor activity [goid 4872] [evidence IEA]; rhodopsin-like receptor activity [goid 1584] [evidence IEA]	G-protein coupled receptor protein signaling pathway [goid 7186] [evidence IEA]; signal transduction [goid 7165] [evidence IEA]	ILMN_1730816	+	6806759-6806808	ILMN_1730816	GCTCTCTCCCATCCAAGTGACCAGATGCCCTACTCAGCTTCCATCACCCC	2431	A	NP_062832.1	NM_019858.1	ILMN_4999	RefSeq	NM_019858.1	Homo sapiens	GPR162	GRCA; A-2	ILMN_27943
ILMN_2410428	0.0023659	1.48139	1.48139	SOX9 up vs Control2	NM_003631.2	4210364	10	10q11.23b	Homo sapiens poly (ADP-ribose) glycohydrolase (PARG), mRNA.	8505	PARG	70610135	GO:0005634|GO:0005737|GO:0016787|GO:0004649|	PARG99	nucleus [goid 5634] [evidence IEA]; cytoplasm [goid 5737] [pmid 9925755] [evidence TAS]	hydrolase activity [goid 16787] [evidence IEA]; poly(ADP-ribose) glycohydrolase activity [goid 4649] [pmid 15450800] [evidence IDA]		ILMN_2410428	+	51377537-51377586	ILMN_2410428	TTTTGTTGGAGGTGGTGTAACCAGTGCAGGACTTGTGCAAGAAGAAATCC	2484	A	NP_003622.2	NM_003631.2	ILMN_179567	RefSeq	NM_003631.2	Homo sapiens	PARG	PARG99	ILMN_179567
ILMN_1796240	0.0042177	1.48132	1.48132	SOX9 up vs Control2	NM_014939.2	3990504	18	18q12.1d-q12.1e	Homo sapiens KIAA1012 (KIAA1012), mRNA.	22878	KIAA1012	42476075	GO:0005795|GO:0006810|GO:0005478|GO:0005488|	MGC71660; HsT2706	Golgi stack [goid 5795] [evidence IEA]	intracellular transporter activity [goid 5478] [evidence NAS]; binding [goid 5488] [evidence IEA]	transport [goid 6810] [evidence IEA]	ILMN_1796240	-	27664314-27664363	ILMN_1796240	GGCCTTGTTGGCAGTACTCCTGTTAAGCCATTAGTCTCTAAATTCCAGCT	5002	S	NP_055754.2	NM_014939.2	ILMN_20638	RefSeq	NM_014939.2	Homo sapiens	KIAA1012	HsT2706; MGC71660	ILMN_20638
ILMN_2399300	0.0290174	1.48101	1.48101	SOX9 up vs Control2	NM_145117.3	4230195	11	11p15.1b	Homo sapiens neuron navigator 2 (NAV2), transcript variant 2, mRNA.	89797	NAV2	58651739	GO:0005524|GO:0000166|GO:0017111|	STEERIN2; HELAD1; RAINB1; FLJ10633; FLJ23707; FLJ11030; POMFIL2; KIAA1419		ATP binding [goid 5524] [evidence IEA]; nucleotide binding [goid 166] [evidence IEA]; nucleoside-triphosphatase activity [goid 17111] [evidence IEA]		ILMN_2399300	+	20099593-20099642	ILMN_2399300	TTGTCATGAGGTTTTTGGATTTGCCAATGATCTGCTGGACATCATGCCCC	10833	A	NP_660093.2	NM_145117.3	ILMN_8536	RefSeq	NM_145117.3	Homo sapiens	NAV2	STEERIN2; HELAD1; RAINB1; FLJ10633; FLJ23707; FLJ11030; POMFIL2; KIAA1419	ILMN_8536
ILMN_1696591	0.021369	1.48004	1.48004	SOX9 up vs Control2	NM_000321.2	6280474	13	13q14.2b	Homo sapiens retinoblastoma 1 (including osteosarcoma) (RB1), mRNA.	5925	RB1	108773786	GO:0005634|GO:0000785|GO:0030308|GO:0006469|GO:0000279|GO:0006355|GO:0000075|GO:0051318|GO:0045893|GO:0006350|GO:0000122|GO:0030521|GO:0050681|GO:0003700|GO:0005515|GO:0003713|GO:0019900|	RB; OSRC	nucleus [goid 5634] [pmid 3413073] [evidence NAS]; chromatin [goid 785] [pmid 3657987] [evidence TAS]	androgen receptor binding [goid 50681] [pmid 15572661] [evidence NAS]; transcription factor activity [goid 3700] [pmid 3657987] [evidence TAS]; protein binding [goid 5515] [pmid 7542657] [evidence IPI]; transcription coactivator activity [goid 3713] [pmid 15572661] [evidence NAS]; kinase binding [goid 19900] [pmid 16286473] [evidence IDA]	negative regulation of cell growth [goid 30308] [pmid 7542657] [evidence TAS]; negative regulation of protein kinase activity [goid 6469] [pmid 9858607] [evidence IPI]; M phase [goid 279] [pmid 7542657] [evidence NAS]; regulation of transcription, DNA-dependent [goid 6355] [pmid 3413073] [evidence NAS]; cell cycle checkpoint [goid 75] [pmid 10825186] [evidence TAS]; G1 phase [goid 51318] [pmid 75…	ILMN_1696591	+	47952504-47952553	ILMN_1696591	TGGCCCTAGAGTGGGAGTCCTGATAACCCAGGCCTGTCTGACTACTTTGC	3249	S	NP_000312.2	NM_000321.2	ILMN_4636	RefSeq	NM_000321.2	Homo sapiens	RB1	RB; OSRC	ILMN_4636
ILMN_1748770	0.00836561	1.47992	1.47992	SOX9 up vs Control2	NM_001008938.1	630333	11	11p11.2b	Homo sapiens cytoskeleton associated protein 5 (CKAP5), transcript variant 1, mRNA.	9793	CKAP5	57164941	GO:0005813|GO:0000930|GO:0050658|GO:0005488|GO:0005515|	KIAA0097; TOGp; FLJ35359; TOG; ch-TOG	centrosome [goid 5813] [pmid 14718566] [evidence IDA]; gamma-tubulin complex [goid 930] [pmid 14718566] [evidence IDA]	binding [goid 5488] [evidence IEA]; protein binding [goid 5515] [pmid 14603251] [evidence IPI]	RNA transport [goid 50658] [pmid 15703215] [evidence ISS]	ILMN_1748770	-	46721938-46721987	ILMN_1748770	ACTCTGCTTCTCTCTGTCAGCGTCCTGCTGCTCTAGAAGACTGTCCGTGG	6370	A	NP_001008938.1	NM_001008938.1	ILMN_12487	RefSeq	NM_001008938.1	Homo sapiens	CKAP5	KIAA0097; TOG; TOGp; FLJ35359; ch-TOG	ILMN_12487
ILMN_1738742	0.0181759	1.47974	1.47974	SOX9 up vs Control2	NM_000930.2	3710044	8	8p11.21a	Homo sapiens plasminogen activator, tissue (PLAT), transcript variant 1, mRNA.	5327	PLAT	14702165	GO:0005576|GO:0006464|GO:0007596|GO:0008233|GO:0004252|GO:0008243|	T-PA; DKFZp686I03148; TPA	extracellular region [goid 5576] [evidence IEA]	peptidase activity [goid 8233] [evidence IEA]; serine-type endopeptidase activity [goid 4252] [evidence IEA]; plasminogen activator activity [goid 8243] [evidence IEA]	protein modification [goid 6464] [pmid 3087818] [evidence TAS]; blood coagulation [goid 7596] [pmid 3839198] [evidence TAS]	ILMN_1738742	-	42152339-42152388	ILMN_1738742	CATGCCACCCTGTTTTCAGCTAAAGCCCAACCTCCTGACCTGTCACCGTG	2177	A	NP_000921.1	NM_000930.2	ILMN_1289	RefSeq	NM_000930.2	Homo sapiens	PLAT	T-PA; DKFZp686I03148; TPA	ILMN_1289
ILMN_1720511	0.0484861	1.47944	1.47944	SOX9 up vs Control2	NM_020873.5	6510762	3	3p26.2b	Homo sapiens leucine rich repeat neuronal 1 (LRRN1), mRNA.	57633	LRRN1	153791329	GO:0016020|GO:0016021|GO:0016740|	KIAA1497; NLRR-1	membrane [goid 16020] [evidence IEA]; integral to membrane [goid 16021] [evidence IEA]	transferase activity [goid 16740] [evidence IEA]		ILMN_1720511	+	3823862-3823911	ILMN_1720511	GACAGGATGGGGTTCCCCTGTGCTTTTACCAGTAGCATGACCCCTTCTGA	3237	S	NP_065924.3	NM_020873.5	ILMN_12616	RefSeq	NM_020873.5	Homo sapiens	LRRN1	KIAA1497; FIGLER3; NLRR-1	ILMN_12616
ILMN_1765204	1.2481e-05	1.47906	1.47906	SOX9 up vs Control2	NM_003932.3	4560762	22	22q13.2a	Homo sapiens suppression of tumorigenicity 13 (colon carcinoma) (Hsp70 interacting protein) (ST13), mRNA.	6767	ST13	21237722	GO:0005737|GO:0006457|GO:0005488|GO:0030674|	HOP; FLJ27260; AAG2; SNC6; HSPABP; PRO0786; P48; HIP; MGC129952; FAM10A4; HSPABP1; FAM10A1	cytoplasm [goid 5737] [pmid 8721986] [evidence TAS]	binding [goid 5488] [evidence IEA]; protein binding, bridging [goid 30674] [pmid 8721986] [evidence TAS]	protein folding [goid 6457] [pmid 8721986] [evidence TAS]	ILMN_1765204	-	24182740-24182789	ILMN_1765204	GTGTAGAGTTCTCCTTTCTCGAAATTGCCAGTGTGTACTTGGCTTAACTC	3040	S	NP_003923.2	NM_003932.3	ILMN_18263	RefSeq	NM_003932.3	Homo sapiens	ST13	HOP; FLJ27260; AAG2; SNC6; HSPABP; PRO0786; MGC129952; FAM10A4; P48; HSPABP1; HIP; FAM10A1	ILMN_18263
ILMN_1731206	0.0478573	1.47833	1.47833	SOX9 up vs Control2	NM_033120.2	7210647	5	5p15.33d	Homo sapiens naked cuticle homolog 2 (Drosophila) (NKD2), mRNA.	85409	NKD2	31543291	GO:0005509|			calcium ion binding [goid 5509] [evidence IEA]		ILMN_1731206	+	1021412-1021461	ILMN_1731206	GGCGGTGAACACATCTGAAGCCACTATGTTTCCTGGCTCTAAGGCTCGTC	1587	S	NP_149111.1	NM_033120.2	ILMN_23021	RefSeq	NM_033120.2	Homo sapiens	NKD2	Naked2	ILMN_23021
ILMN_1768969	0.0112373	1.47791	1.47791	SOX9 up vs Control2	NM_002296.2	5080524	1	1q42.12b	Homo sapiens lamin B receptor (LBR), transcript variant 1, mRNA.	3930	LBR	37595749	GO:0005634|GO:0016020|GO:0016021|GO:0005639|GO:0004872|GO:0005521|GO:0003677|	PRO0650; PHA; MGC9041; LMN2R; DHCR14B	nucleus [goid 5634] [evidence IEA]; membrane [goid 16020] [evidence IEA]; integral to membrane [goid 16021] [pmid 15698635] [evidence IDA]; integral to nuclear inner membrane [goid 5639] [pmid 8157662] [evidence TAS]	receptor activity [goid 4872] [evidence IEA]; lamin binding [goid 5521] [pmid 8157662] [evidence TAS]; DNA binding [goid 3677] [pmid 8157662] [evidence TAS]		ILMN_1768969	-	223657779-223657788:223658729-223658768	ILMN_1768969	GGGTGATCTCATCATGGCCTTGGCGTGGTCCCTCCCATGTGGTTTTAACC	1790	A	NP_002287.2	NM_002296.2	ILMN_7414	RefSeq	NM_002296.2	Homo sapiens	LBR	PHA; MGC9041; PRO0650; LMN2R; DHCR14B	ILMN_7414
ILMN_2380999	0.00483059	1.4767	1.4767	SOX9 up vs Control2	NM_032941.1	3890750	12	12p12.1e	Homo sapiens RecQ protein-like (DNA helicase Q1-like) (RECQL), transcript variant 2, mRNA.	5965	RECQL	14591901	GO:0005634|GO:0006310|GO:0006281|GO:0004003|GO:0016787|GO:0000166|GO:0003677|GO:0005524|GO:0005515|	RecQ1; RECQL1	nucleus [goid 5634] [pmid 7961977] [evidence TAS]	ATP-dependent DNA helicase activity [goid 4003] [pmid 7961977] [evidence TAS]; hydrolase activity [goid 16787] [evidence IEA]; nucleotide binding [goid 166] [evidence IEA]; DNA binding [goid 3677] [evidence IEA]; ATP binding [goid 5524] [evidence IEA]; protein binding [goid 5515] [pmid 15886194] [evidence IPI]	DNA recombination [goid 6310] [evidence IEA]; DNA repair [goid 6281] [pmid 7961977] [evidence TAS]	ILMN_2380999	-	21515692-21515741	ILMN_2380999	TTGGATGGGAAAGGGTGCAGCAAAACTGAGAGTAGCAGGTGTTGTGGCTC	1828	A	NP_116559.1	NM_032941.1	ILMN_26852	RefSeq	NM_032941.1	Homo sapiens	RECQL	RecQ1; RECQL1	ILMN_26852
ILMN_1762678	0.0302309	1.47639	1.47639	SOX9 up vs Control2	NM_021079.3	6280037	17	17q21.31d	Homo sapiens N-myristoyltransferase 1 (NMT1), mRNA.	4836	NMT1	39725674	GO:0009249|GO:0006498|GO:0006499|GO:0008415|GO:0016740|GO:0004379|	NMT		acyltransferase activity [goid 8415] [evidence IEA]; transferase activity [goid 16740] [evidence IEA]; glycylpeptide N-tetradecanoyltransferase activity [goid 4379] [evidence IEA]	protein-lipoylation [goid 9249] [pmid 9506952] [evidence TAS]; N-terminal protein lipidation [goid 6498] [evidence NAS]; N-terminal protein myristoylation [goid 6499] [evidence NAS]	ILMN_1762678	+	38949389-38949438	ILMN_1762678	GCAGGTGCCATGTCTGGGAACAGGGACGGGGGAGCTTCACCTTTTTGTCT	4715	S	NP_066565.1	NM_021079.3	ILMN_21962	RefSeq	NM_021079.3	Homo sapiens	NMT1	NMT	ILMN_164138
ILMN_2081988	0.0245529	1.47635	1.47635	SOX9 up vs Control2	NM_006055.1	4150138	2	2q34b	Homo sapiens LanC lantibiotic synthetase component C-like 1 (bacterial) (LANCL1), mRNA.	10314	LANCL1	5174444	GO:0005887|GO:0007186|GO:0050750|GO:0004930|	p40; GPR69A	integral to plasma membrane [goid 5887] [pmid 9512664] [evidence TAS]	low-density lipoprotein receptor binding [goid 50750] [pmid 15082773] [evidence IDA]; G-protein coupled receptor activity [goid 4930] [pmid 9512664] [evidence TAS]	G-protein coupled receptor protein signaling pathway [goid 7186] [pmid 9512664] [evidence TAS]	ILMN_2081988	-	211004389-211004438	ILMN_2081988	CTTCCGCTAAGTAAGAGCACCTCATTCCTGTGTTTTCTCTACTATTGAGC	4321	S	NP_006046.1	NM_006055.1	ILMN_168179	RefSeq	NM_006055.1	Homo sapiens	LANCL1	p40; GPR69A	ILMN_168179
ILMN_1797342	0.00190222	1.47512	1.47512	SOX9 up vs Control2	NM_015033.2	5270435	9	9q34.11d	Homo sapiens formin binding protein 1 (FNBP1), mRNA.	23048	FNBP1	68348705	GO:0005840|GO:0005622|GO:0006412|GO:0003723|GO:0003735|	FBP17; MGC126804; KIAA0554	ribosome [goid 5840] [evidence IEA]; intracellular [goid 5622] [evidence IEA]	RNA binding [goid 3723] [evidence IEA]; structural constituent of ribosome [goid 3735] [evidence IEA]	protein biosynthesis [goid 6412] [evidence IEA]	ILMN_1797342	-	131689400-131689449	ILMN_1797342	TGGAGGCATTTTGCTGTGTGAGGCCGATCGCCACTGTAAAGGTCCTAGAG	5262	S	NP_055848.1	NM_015033.2	ILMN_16114	RefSeq	NM_015033.2	Homo sapiens	FNBP1	FBP17; MGC126804; KIAA0554	ILMN_16114
ILMN_1721978	0.0253481	1.47499	1.47499	SOX9 up vs Control2	NM_032415.2	4670279	7	7p22.2b	Homo sapiens caspase recruitment domain family, member 11 (CARD11), mRNA.	84433	CARD11	16507951		BIMP3; CARMA1; MGC133069				ILMN_1721978	-	2912325-2912374	ILMN_1721978	CCCAGGCAGGACAGATCGGGGAAGGGGTGTGTACCAGGCTATGATTTCTC	4191	S	NP_115791.2	NM_032415.2	ILMN_14357	RefSeq	NM_032415.2	Homo sapiens	CARD11	BIMP3; CARMA1; MGC133069	ILMN_14357
ILMN_1763260	0.0161866	1.47435	1.47435	SOX9 up vs Control2	NM_001530.2	6220543	14	14q23.2a	Homo sapiens hypoxia-inducible factor 1, alpha subunit (basic helix-loop-helix transcription factor) (HIF1A), transcript variant 1, mRNA.	3091	HIF1A	31077212	GO:0005634|GO:0045941|GO:0006355|GO:0042592|GO:0007165|GO:0001666|GO:0003700|GO:0046982|GO:0035035|GO:0004871|GO:0003705|GO:0005515|	HIF-1alpha; MOP1; PASD8; HIF1-ALPHA	nucleus [goid 5634] [pmid 15261140] [evidence IDA]	transcription factor activity [goid 3700] [evidence IEA]; protein heterodimerization activity [goid 46982] [pmid 15261140] [evidence TAS]; histone acetyltransferase binding [goid 35035] [pmid 15261140] [evidence IPI]; signal transducer activity [goid 4871] [evidence IEA]; RNA polymerase II transcription factor activity, enhancer binding [goid 3705] [pmid 9079689] [evidence TAS]; protein binding […	positive regulation of transcription [goid 45941] [pmid 9887100] [evidence IDA]; regulation of transcription, DNA-dependent [goid 6355] [pmid 11782478] [evidence IDA]; homeostasis [goid 42592] [pmid 15261140] [evidence TAS]; signal transduction [goid 7165] [pmid 15261140] [evidence NAS]; response to hypoxia [goid 1666] [pmid 15261140] [evidence IDA]	ILMN_1763260	+	61282171-61282220	ILMN_1763260	TTACAGCAGCCAGACGATCATGCAGCTACTACATCACTTTCTTGGAAACG	2496	I	NP_001521.1	NM_001530.2	ILMN_16330	RefSeq	NM_001530.2	Homo sapiens	HIF1A	HIF1; HIF-1alpha; MOP1; PASD8; HIF1-ALPHA	ILMN_166425
ILMN_1765274	0.0126818	1.47411	1.47411	SOX9 up vs Control2	NM_007058.2	2810136	6	6p21.1b	Homo sapiens calpain 11 (CAPN11), mRNA.	11131	CAPN11	45446753	GO:0005622|GO:0004198|GO:0005509|	calpain11	intracellular [goid 5622] [evidence IEA]	calpain activity [goid 4198] [pmid 10409436] [evidence TAS]; calcium ion binding [goid 5509] [evidence IEA]		ILMN_1765274	+	44259990-44260039	ILMN_1765274	GCCCGTTTCTTACCCTCCATGCTTGCTGTCCTGCTCACACCTACCTGCTG	2601	S	NP_008989.1	NM_007058.2	ILMN_2790	RefSeq	NM_007058.2	Homo sapiens	CAPN11	calpain11	ILMN_181000
ILMN_2371433	0.0050946	1.47354	1.47354	SOX9 up vs Control2	NM_000381.1	6940392	X	Xp22.2	Homo sapiens midline 1 (Opitz/BBB syndrome) (MID1), transcript variant 1, mRNA.	4281	MID1	4557752	GO:0005622|GO:0005874|GO:0005875|GO:0000226|GO:0007389|GO:0006512|GO:0009653|GO:0005515|GO:0046872|GO:0008270|GO:0016874|	RNF59; OGS1; TRIM18; FXY; OS; XPRF; GBBB1; OSX; BBBG1; ZNFXY	intracellular [goid 5622] [evidence IEA]; microtubule [goid 5874] [evidence IEA]; microtubule associated complex [goid 5875] [pmid 10077590] [evidence TAS]	protein binding [goid 5515] [pmid 10077590] [evidence TAS]; metal ion binding [goid 46872] [evidence IEA]; zinc ion binding [goid 8270] [evidence IEA]; ligase activity [goid 16874] [evidence IEA]	microtubule cytoskeleton organization and biogenesis [goid 226] [pmid 10077590] [evidence TAS]; pattern specification [goid 7389] [pmid 9354791] [evidence TAS]; ubiquitin cycle [goid 6512] [evidence IEA]; morphogenesis [goid 9653] [evidence NR ]	ILMN_2371433	-	10377448-10377497	ILMN_2371433	CCCCACCTTCACCGTGTGGAACAAGTGTCTGACGATTATCACTGGGCTCC	2100	A	NP_000372.1	NM_000381.1	ILMN_3719	RefSeq	NM_000381.1	Homo sapiens	MID1	RNF59; OGS1; TRIM18; FXY; OS; XPRF; GBBB1; OSX; BBBG1; ZNFXY	ILMN_3719
ILMN_1716071	0.0126025	1.47232	1.47232	SOX9 up vs Control2	NM_001040202.1	6960019	4	4q21.21a	Homo sapiens progestin and adipoQ receptor family member III (PAQR3), mRNA.	152559	PAQR3	94158914	GO:0016020|GO:0016021|GO:0004872|		membrane [goid 16020] [evidence IEA]; integral to membrane [goid 16021] [evidence IEA]	receptor activity [goid 4872] [evidence IEA]		ILMN_1716071	-	75585334-75585383	ILMN_1716071	CTTCTGTATGTCAGTCAGCATTTAATGACCACCTACTGTGTGCACAGCAC	3272	S	NP_001035292.1	NM_001040202.1	ILMN_20371	RefSeq	NM_001040202.1	Homo sapiens	PAQR3	RKTG	ILMN_180841
ILMN_1778561	0.00180622	1.47182	1.47182	SOX9 up vs Control2	NM_003390.2	2970332	11	11p15.4a	Homo sapiens WEE1 homolog (S. pombe) (WEE1), mRNA.	7465	WEE1	19718775	GO:0005634|GO:0007067|GO:0007049|GO:0006468|GO:0051301|GO:0016740|GO:0004713|GO:0000166|GO:0005524|GO:0000287|GO:0004674|GO:0005515|	WEE1hu; FLJ16446; DKFZp686I18166	nucleus [goid 5634] [pmid 8348613] [evidence TAS]	transferase activity [goid 16740] [evidence IEA]; protein-tyrosine kinase activity [goid 4713] [pmid 7774574] [evidence TAS]; nucleotide binding [goid 166] [evidence IEA]; ATP binding [goid 5524] [evidence IEA]; magnesium ion binding [goid 287] [evidence IEA]; protein serine/threonine kinase activity [goid 4674] [evidence IEA]; protein binding [goid 5515] [pmid 15070733] [evidence IPI]	mitosis [goid 7067] [evidence IEA]; cell cycle [goid 7049] [evidence IEA]; protein amino acid phosphorylation [goid 6468] [evidence IEA]; cell division [goid 51301] [evidence IEA]	ILMN_1778561	+	9567197-9567246	ILMN_1778561	CCCACTGGGAGCACTTTGTAGGCATTGCATGAACCATGGGATGATGATTC	3554	S	NP_003381.1	NM_003390.2	ILMN_28737	RefSeq	NM_003390.2	Homo sapiens	WEE1	FLJ16446; WEE1hu; DKFZp686I18166	ILMN_28737
ILMN_1805161	0.00982944	1.47003	1.47003	SOX9 up vs Control2	NM_006767.3	290086	22	22q11.21e	Homo sapiens leucine-zipper-like transcription regulator 1 (LZTR1), mRNA.	8216	LZTR1	122939136	GO:0009653|GO:0003700|GO:0005515|	MGC21205; TCFL2; LZTR-1		transcription factor activity [goid 3700] [pmid 7633402] [evidence TAS]; protein binding [goid 5515] [evidence IEA]	morphogenesis [goid 9653] [pmid 7633402] [evidence TAS]	ILMN_1805161	+	4621466-4621515	ILMN_1805161	GAGGGGCCTACCCAGAAGCCTCCTTGAACCAGTCTGCAACCCTGCTCTAT	4183	S	NP_006758.2	NM_006767.3	ILMN_18977	RefSeq	NM_006767.3	Homo sapiens	LZTR1	TCFL2; LZTR-1; MGC21205	ILMN_18977
ILMN_1697200	0.00141218	1.4696	1.4696	SOX9 up vs Control2	NM_015026.1	2640100	12	12q14.1d	Homo sapiens MON2 homolog (yeast) (MON2), mRNA.	23041	MON2	55741668	GO:0005739|GO:0016020|GO:0016469|GO:0015986|GO:0046933|GO:0046961|GO:0005488|	MGC35493; KIAA1040	mitochondrion [goid 5739] [evidence IEA]; membrane [goid 16020] [evidence IEA]; proton-transporting two-sector ATPase complex [goid 16469] [evidence IEA]	hydrogen-transporting ATP synthase activity, rotational mechanism [goid 46933] [evidence IEA]; hydrogen-transporting ATPase activity, rotational mechanism [goid 46961] [evidence IEA]; binding [goid 5488] [evidence IEA]	ATP synthesis coupled proton transport [goid 15986] [evidence IEA]	ILMN_1697200	+	61272894-61272943	ILMN_1697200	TCTTGGCAGCTGTTGTTGGCCTCCTTTAAATTCTACTTACCTGAGTTCAG	5640	S	NP_055841.1	NM_015026.1	ILMN_19004	RefSeq	NM_015026.1	Homo sapiens	MON2	MGC35493; KIAA1040	ILMN_19004
ILMN_2409642	0.0399747	1.46927	1.46927	SOX9 up vs Control2	NM_001039705.1	5260561	X	Xp11.21a	Homo sapiens trophinin (TRO), transcript variant 6, mRNA.	7216	TRO	89276765	GO:0005886|GO:0005887|GO:0007156|GO:0007566|GO:0007155|GO:0005515|	KIAA1114; MAGE-d3; MAGED3	plasma membrane [goid 5886] [pmid 7758945] [evidence TAS]; integral to plasma membrane [goid 5887] [pmid 7758945] [evidence TAS]	protein binding [goid 5515] [evidence IEA]	homophilic cell adhesion [goid 7156] [pmid 7758945] [evidence TAS]; embryo implantation [goid 7566] [pmid 7758945] [evidence TAS]; cell adhesion [goid 7155] [evidence IEA]	ILMN_2409642	+	52009529-52009578	ILMN_2409642	TCCCCATGTTTACAGATACCGCTAATAAATTGCAGTAGTCCTTCCCATGG	4421	A	NP_001034794.1	NM_001039705.1	ILMN_32618	RefSeq	NM_001039705.1	Homo sapiens	TRO	KIAA1114; MAGE-d3; MAGED3	ILMN_32618
ILMN_2404085	0.00709532	1.46915	1.46915	SOX9 up vs Control2	NM_002956.2	2260066	12	12q24.31c	Homo sapiens CAP-GLY domain containing linker protein 1 (CLIP1), transcript variant 1, mRNA.	6249	CLIP1	38016917	GO:0005874|GO:0005882|GO:0000776|GO:0005768|GO:0007067|GO:0008017|GO:0042803|GO:0008270|GO:0046872|GO:0003676|GO:0005515|	CYLN1; MGC131604; RSN; CLIP-170; CLIP170; CLIP	microtubule [goid 5874] [evidence IEA]; intermediate filament [goid 5882] [pmid 1600942] [evidence TAS]; kinetochore [goid 776] [pmid 15928712] [evidence TAS]; endosome [goid 5768] [pmid 1356075] [evidence TAS]	microtubule binding [goid 8017] [pmid 10052454] [evidence TAS]; protein homodimerization activity [goid 42803] [pmid 15928712] [evidence TAS]; zinc ion binding [goid 8270] [evidence IEA]; metal ion binding [goid 46872] [pmid 15928712] [evidence NAS]; nucleic acid binding [goid 3676] [evidence IEA]; protein binding [goid 5515] [pmid 11940666] [evidence IPI]	mitosis [goid 7067] [pmid 15928712] [evidence TAS]	ILMN_2404085	-	121322072-121322121	ILMN_2404085	GCCTTTGATGTATTTTCCCCTCAAGATTATCAACTGTGTGTTCGACAGTG	5692	A	NP_002947.1	NM_002956.2	ILMN_179647	RefSeq	NM_002956.2	Homo sapiens	CLIP1	CYLN1; MGC131604; RSN; CLIP-170; CLIP170; CLIP	ILMN_179647
ILMN_1782609	0.013162	1.46913	1.46913	SOX9 up vs Control2	NM_001042750.1	620180	X	Xq25b-q25c	Homo sapiens stromal antigen 2 (STAG2), transcript variant 2, mRNA.	10735	STAG2	112789527	GO:0005634|GO:0007067|GO:0007126|GO:0007049|GO:0007059|GO:0051301|GO:0005488|	DKFZp686P168; DKFZp781H1753; SA-2; bA517O1.1; SA2	nucleus [goid 5634] [pmid 9305759] [evidence TAS]	binding [goid 5488] [evidence IEA]	mitosis [goid 7067] [evidence IEA]; meiosis [goid 7126] [evidence IEA]; cell cycle [goid 7049] [evidence IEA]; chromosome segregation [goid 7059] [evidence IEA]; cell division [goid 51301] [evidence IEA]	ILMN_1782609	+	112617873-112617922	ILMN_1782609	GTGGCTACTTGCCATTTTGACATCAACTCATTTTGCGAGGCTTAGGCAGC	5374	S	NP_001036215.1	NM_001042750.1	ILMN_14082	RefSeq	NM_001042750.1	Homo sapiens	STAG2	bA517O1.1; FLJ25871; DKFZp686P168; SA2; DKFZp781H1753; SA-2	ILMN_166444
ILMN_1777325	0.00665152	1.46866	1.46866	SOX9 up vs Control2	NM_007315.2	4810187	2	2q32.2b	Homo sapiens signal transducer and activator of transcription 1, 91kDa (STAT1), transcript variant alpha, mRNA.	6772	STAT1	21536299	GO:0005634|GO:0005737|GO:0006366|GO:0007260|GO:0006355|GO:0006919|GO:0007262|GO:0006350|GO:0009615|GO:0007242|GO:0007249|GO:0003700|GO:0005062|GO:0004871|GO:0005515|GO:0005509|	ISGF-3; STAT91; DKFZp686B04100	nucleus [goid 5634] [pmid 10820245] [evidence TAS]; cytoplasm [goid 5737] [pmid 10820245] [evidence TAS]	transcription factor activity [goid 3700] [pmid 10820245] [evidence TAS]; hematopoietin/interferon-class (D200-domain) cytokine receptor signal transducer activity [goid 5062] [pmid 8608597] [evidence TAS]; signal transducer activity [goid 4871] [evidence IEA]; protein binding [goid 5515] [pmid 12867595] [evidence IPI]; calcium ion binding [goid 5509] [evidence IEA]	transcription from RNA polymerase II promoter [goid 6366] [pmid 9630226] [evidence TAS]; tyrosine phosphorylation of STAT protein [goid 7260] [pmid 10692450] [evidence TAS]; regulation of transcription, DNA-dependent [goid 6355] [evidence IEA]; caspase activation [goid 6919] [pmid 10692450] [evidence TAS]; STAT protein nuclear translocation [goid 7262] [evidence NR ]; transcription [goid 6350] [e…	ILMN_1777325	-	191542215-191542264	ILMN_1777325	GCACACAGTGCTTTCCGTGGCACTGCATACAATCTGAGGCCTCCTCTCTC	4010	I	NP_009330.1	NM_007315.2	ILMN_29640	RefSeq	NM_007315.2	Homo sapiens	STAT1	ISGF-3; STAT91; DKFZp686B04100	ILMN_163602
ILMN_1696419	0.00843756	1.46825	1.46825	SOX9 up vs Control2	NM_004099.4	6290519	9	9q33.2a	Homo sapiens stomatin (STOM), transcript variant 1, mRNA.	2040	STOM	38016910	GO:0005887|GO:0016020|GO:0005856|	EPB7; EPB72; BND7	integral to plasma membrane [goid 5887] [pmid 7592848] [evidence TAS]; membrane [goid 16020] [evidence IEA]; cytoskeleton [goid 5856] [pmid 7592848] [evidence TAS]			ILMN_1696419	-	93728117-93728166	ILMN_1696419	CTCTGGATGATGCCACTGATGCCTGGGGAATAAAGGTGGAGCGTGTGGAA	610	I	NP_004090.4	NM_004099.4	ILMN_17469	RefSeq	NM_004099.4	Homo sapiens	STOM	EPB7; EPB72; BND7	ILMN_183628
ILMN_1659564	0.0269148	1.46817	1.46817	SOX9 up vs Control2	NM_013336.3	1030471	3	3q21.3b	Homo sapiens Sec61 alpha 1 subunit (S. cerevisiae) (SEC61A1), mRNA.	29927	SEC61A1	60218911	GO:0016020|GO:0016021|GO:0005783|GO:0009306|GO:0006605|GO:0015031|GO:0015450|	HSEC61; SEC61A; SEC61	membrane [goid 16020] [evidence IEA]; integral to membrane [goid 16021] [evidence IEA]; endoplasmic reticulum [goid 5783] [evidence IEA]	protein translocase activity [goid 15450] [evidence IEA]	protein secretion [goid 9306] [evidence IEA]; protein targeting [goid 6605] [evidence IEA]; protein transport [goid 15031] [evidence IEA]	ILMN_1659564	+	129273117-129273166	ILMN_1659564	GCTGACCCCAGCTTCCAGGGGACTGTCACTGTGGACGCCAAAATGGCATA	3537	S	NP_037468.1	NM_013336.3	ILMN_9397	RefSeq	NM_013336.3	Homo sapiens	SEC61A1	HSEC61; SEC61A; SEC61	ILMN_9397
ILMN_1803143	0.00703131	1.46801	1.46801	SOX9 up vs Control2	NM_032431.2	2680064	11	11q13.1c	Homo sapiens synovial apoptosis inhibitor 1, synoviolin (SYVN1), transcript variant 1, mRNA.	84447	SYVN1	51317310	GO:0005783|GO:0008270|GO:0046872|GO:0005515|	KIAA1810; MGC40372; HRD1	endoplasmic reticulum [goid 5783] [pmid 11256614] [evidence IDA]	zinc ion binding [goid 8270] [evidence IEA]; metal ion binding [goid 46872] [evidence IEA]; protein binding [goid 5515] [evidence IEA]		ILMN_1803143	-	64651487-64651536	ILMN_1803143	GCCAGACTCCTGGTCTTTCCAGTTTAGAAAAGGCTCTGTGCCAAGGAGGG	2838	A	NP_115807.1	NM_032431.2	ILMN_10424	RefSeq	NM_032431.2	Homo sapiens	SYVN1	KIAA1810; MGC40372; HRD1	ILMN_10424
ILMN_1683538	0.015854	1.46758	1.46758	SOX9 up vs Control2	NM_001007553.1	7510114	1	1p13.2a	Homo sapiens cold shock domain containing E1, RNA-binding (CSDE1), transcript variant 1, mRNA.	7812	CSDE1	56117851	GO:0008584|GO:0006355|GO:0003723|GO:0003677|	D1S155E; FLJ26882; UNR; DKFZp779B0247; DKFZp779J1455; RP5-1000E10.3		RNA binding [goid 3723] [evidence IEA]; DNA binding [goid 3677] [evidence IEA]	male gonad development [goid 8584] [pmid 2204029] [evidence TAS]; regulation of transcription, DNA-dependent [goid 6355] [evidence IEA]	ILMN_1683538	-	115081654-115081703	ILMN_1683538	GTGTGCGCTGTTCCTCACAACTTAGAGAGTAAATCTCCAGCTGCCCCGGG	779	I	NP_001007554.1	NM_001007553.1	ILMN_3664	RefSeq	NM_001007553.1	Homo sapiens	CSDE1	D1S155E; FLJ26882; UNR; DKFZp779B0247; DKFZp779J1455; RP5-1000E10.3	ILMN_3664
ILMN_2174394	0.0110619	1.46673	1.46673	SOX9 up vs Control2	NM_022362.2	2230528	10	10q24.1b	Homo sapiens MMS19-like (MET18 homolog, S. cerevisiae) (MMS19L), mRNA.	64210	MMS19L	31543206	GO:0005634|GO:0006355|GO:0006281|GO:0006350|GO:0005488|	MMS19; MGC99604; MET18; hMMS19	nucleus [goid 5634] [evidence IEA]	binding [goid 5488] [evidence IEA]	regulation of transcription, DNA-dependent [goid 6355] [evidence IEA]; DNA repair [goid 6281] [evidence IEA]; transcription [goid 6350] [evidence IEA]	ILMN_2174394	-	99208306-99208355	ILMN_2174394	CCACTGGTCTCTGACTGCCTTTCCCACAGACACAGCACAAATGCTAGGCC	3200	S	NP_071757.2	NM_022362.2	ILMN_6965	RefSeq	NM_022362.2	Homo sapiens	MMS19L	MMS19; MGC99604; MET18; hMMS19	ILMN_6965
ILMN_1698139	0.00296832	1.4662	1.4662	SOX9 up vs Control2	NM_006756.2	4210189	8	8q11.23d	Homo sapiens transcription elongation factor A (SII), 1 (TCEA1), transcript variant 1, mRNA.	6917	TCEA1	45439353	GO:0005634|GO:0006357|GO:0006952|GO:0006354|GO:0003746|GO:0003677|GO:0008270|GO:0046872|GO:0016251|	SII; GTF2S; TF2S; TCEA; TFIIS	nucleus [goid 5634] [evidence IEA]	translation elongation factor activity [goid 3746] [evidence IEA]; DNA binding [goid 3677] [evidence IEA]; zinc ion binding [goid 8270] [evidence IEA]; metal ion binding [goid 46872] [evidence IEA]; general RNA polymerase II transcription factor activity [goid 16251] [pmid 1708494] [evidence TAS]	regulation of transcription from RNA polymerase II promoter [goid 6357] [evidence NR ]; defense response [goid 6952] [evidence IEA]; RNA elongation [goid 6354] [evidence IEA]	ILMN_1698139	-	50365254-50365303	ILMN_1698139	AAGAAAGAACCTGCAATTACATCGCAGAACAGCCCTGAGGCAAGAGAAGA	591	A	NP_006747.1	NM_006756.2	ILMN_15877	RefSeq	NM_006756.2	Homo sapiens	TCEA1	SII; TCEA; TFIIS; GTF2S; TF2S	ILMN_15877
ILMN_1815154	0.00536099	1.4662	1.4662	SOX9 up vs Control2	NM_005964.1	1770685	17	17p13.1c	Homo sapiens myosin, heavy chain 10, non-muscle (MYH10), mRNA.	4628	MYH10	41406063	GO:0016459|GO:0008360|GO:0000910|GO:0000166|GO:0005516|GO:0005524|GO:0003774|GO:0003779|GO:0005515|	MGC134914; MGC134913; NMMHCB	myosin [goid 16459] [pmid 7499478] [evidence NAS]	nucleotide binding [goid 166] [evidence IEA]; calmodulin binding [goid 5516] [evidence IEA]; ATP binding [goid 5524] [pmid 7782316] [evidence NAS]; motor activity [goid 3774] [evidence IEA]; actin binding [goid 3779] [pmid 7782316] [evidence NAS]; protein binding [goid 5515] [pmid 7542763] [evidence IPI]	regulation of cell shape [goid 8360] [evidence IEA]; cytokinesis [goid 910] [evidence NAS]	ILMN_1815154	-	8276875-8276924	ILMN_1815154	TTCCCCCTTTATGAACTGTACTGGCTGTTGACCACCAGACACCTGACCGC	7414	S	NP_005955.1	NM_005964.1	ILMN_23305	RefSeq	NM_005964.1	Homo sapiens	MYH10	NMMHCB; MGC134914; MGC134913	ILMN_23305
ILMN_1691942	0.00446984	1.46596	1.46596	SOX9 up vs Control2	NM_006835.2	5810605	4	4q21.1b	Homo sapiens cyclin I (CCNI), mRNA.	10983	CCNI	17738314	GO:0007283|	CYC1; CYI			spermatogenesis [goid 7283] [pmid 9705831] [evidence NAS]	ILMN_1691942	-	73721201-73721250	ILMN_1691942	GAGGGACATGCTTCCCCTTGTCCACCTTTGCAGCCTGTTTCTGTCATGTA	1628	S	NP_006826.1	NM_006835.2	ILMN_22215	RefSeq	NM_006835.2	Homo sapiens	CCNI	CYC1; CYI	ILMN_22215
ILMN_2388507	0.0220763	1.46546	1.46546	SOX9 up vs Control2	NM_001014432.1	2470619	14	14q32.33b	Homo sapiens v-akt murine thymoma viral oncogene homolog 1 (AKT1), transcript variant 2, mRNA.	207	AKT1	62241014	GO:0005634|GO:0005737|GO:0048009|GO:0005978|GO:0006915|GO:0007165|GO:0009408|GO:0006809|GO:0006810|GO:0006445|GO:0006916|GO:0005975|GO:0007186|GO:0006006|GO:0006468|GO:0008286|GO:0016740|GO:0004702|GO:0005524|GO:0004672|GO:0000166|GO:0005351|	RAC; MGC99656; PRKBA; RAC-ALPHA; PKB; AKT	nucleus [goid 5634] [evidence IEA]; cytoplasm [goid 5737] [evidence ISS]	transferase activity [goid 16740] [evidence IEA]; receptor signaling protein serine/threonine kinase activity [goid 4702] [evidence NR ]; ATP binding [goid 5524] [evidence IEA]; protein kinase activity [goid 4672] [evidence IEA]; nucleotide binding [goid 166] [evidence IEA]; sugar porter activity [goid 5351] [evidence IEA]	insulin-like growth factor receptor signaling pathway [goid 48009] [pmid 8978681] [evidence IMP]; glycogen biosynthesis [goid 5978] [evidence IEA]; apoptosis [goid 6915] [evidence IEA]; signal transduction [goid 7165] [pmid 10748004] [evidence TAS]; response to heat [goid 9408] [pmid 10958679] [evidence TAS]; nitric oxide biosynthesis [goid 6809] [pmid 10376602] [evidence TAS]; transport [goid 68…	ILMN_2388507	-	104306815-104306864	ILMN_2388507	CACGCCTCCTGGCCAGACGCTGCCGCTGCCGCTGCACCACGGCGTTTTTT	2724	A	NP_001014432.1	NM_001014432.1	ILMN_4841	RefSeq	NM_001014432.1	Homo sapiens	AKT1	RAC; MGC99656; PRKBA; RAC-ALPHA; PKB; AKT	ILMN_4841
ILMN_1771987	0.00544231	1.4651	1.4651	SOX9 up vs Control2	NM_020428.2	1980521	19	19p13.2b	Homo sapiens solute carrier family 44, member 2 (SLC44A2), mRNA.	57153	SLC44A2	31377726	GO:0016020|GO:0016021|GO:0043123|GO:0006810|GO:0004871|	FLJ44586; DKFZp666A071; PP1292; CTL2	membrane [goid 16020] [evidence IEA]; integral to membrane [goid 16021] [evidence IEA]	signal transducer activity [goid 4871] [pmid 12761501] [evidence IMP]	positive regulation of I-kappaB kinase/NF-kappaB cascade [goid 43123] [pmid 12761501] [evidence IMP]; transport [goid 6810] [evidence IEA]	ILMN_1771987	+	10616176-10616225	ILMN_1771987	GCACACCCCTGCGTGTAACTGCATTCCAACCACTAATAAAGTGCCTATTG	3317	S	NP_065161.2	NM_020428.2	ILMN_5176	RefSeq	NM_020428.2	Homo sapiens	SLC44A2	FLJ44586; DKFZp666A071; PP1292; CTL2	ILMN_5176
ILMN_1775573	0.00149354	1.46496	1.46496	SOX9 up vs Control2	NM_181787.1	2190544	8	8q22.1c	Homo sapiens dpy-19-like 4 (C. elegans) (DPY19L4), mRNA.	286148	DPY19L4	32401442		MGC131885				ILMN_1775573	+	91011712-91011761	ILMN_1775573	TGCAGGCAGTGTACCTCAGGTTGACTCTGTACATCTGAATAGTGAGTCAC	3818	S	NP_861452.1	NM_181787.1	ILMN_3433	RefSeq	NM_181787.1	Homo sapiens	DPY19L4	MGC131885	ILMN_3433
ILMN_1810962	0.00176095	1.4648	1.4648	SOX9 up vs Control2	NM_002844.2	6280201	6	6q22.33b-q22.33c	Homo sapiens protein tyrosine phosphatase, receptor type, K (PTPRK), mRNA.	5796	PTPRK	18860901	GO:0005887|GO:0016020|GO:0006470|GO:0005001|GO:0004872|GO:0016787|GO:0004725|	DKFZp779N1045; DKFZp686C2268; R-PTP-kappa	integral to plasma membrane [goid 5887] [pmid 9047348] [evidence TAS]; membrane [goid 16020] [evidence IEA]	transmembrane receptor protein tyrosine phosphatase activity [goid 5001] [pmid 9047348] [evidence TAS]; receptor activity [goid 4872] [evidence IEA]; hydrolase activity [goid 16787] [evidence IEA]; protein tyrosine phosphatase activity [goid 4725] [evidence IEA]	protein amino acid dephosphorylation [goid 6470] [evidence IEA]	ILMN_1810962	-	128331966-128332015	ILMN_1810962	GAGTTTTTCAGCCTGTGGCCCAGCACTGGTCAAGAAAACAAGATGGCAAC	5592	S	NP_002835.2	NM_002844.2	ILMN_5715	RefSeq	NM_002844.2	Homo sapiens	PTPRK	DKFZp779N1045; DKFZp686C2268; R-PTP-kappa	ILMN_5715
ILMN_1703074	0.0108336	1.46437	1.46437	SOX9 up vs Control2	NM_001304.3	6020543	17	17q11.2c	Homo sapiens carboxypeptidase D (CPD), mRNA.	1362	CPD	22202610	GO:0016021|GO:0005624|GO:0016020|GO:0008237|GO:0004182|GO:0008270|GO:0046872|GO:0004187|GO:0004180|GO:0008472|		integral to membrane [goid 16021] [evidence IEA]; membrane fraction [goid 5624] [pmid 9064476] [evidence TAS]; membrane [goid 16020] [evidence IEA]	metallopeptidase activity [goid 8237] [evidence IEA]; carboxypeptidase A activity [goid 4182] [evidence IEA]; zinc ion binding [goid 8270] [evidence IEA]; metal ion binding [goid 46872] [evidence IEA]; carboxypeptidase D activity [goid 4187] [pmid 9064476] [evidence TAS]; carboxypeptidase activity [goid 4180] [evidence IEA]; metallocarboxypeptidase D activity [goid 8472] [evidence IEA]		ILMN_1703074	+	25005473-25005522	ILMN_1703074	CTCCCAGTTCTAGAGCAATCTACAGCTGTTTATGTGAGGTGCCCAACACC	7770	S	NP_001295.2	NM_001304.3	ILMN_5541	RefSeq	NM_001304.3	Homo sapiens	CPD		ILMN_163103
ILMN_1701314	0.00422879	1.46419	1.46419	SOX9 up vs Control2	NM_001013667.1	4490594	11	11q12.3a	Homo sapiens hypothetical gene supported by AK093779 (LOC399900), mRNA.	399900	LOC399900	61966788						ILMN_1701314	+	61493398-61493447	ILMN_1701314	ACGGAGATTAGCCGGGCGTGGTGGCATGCGCCTGTGGTCCTAGCTATTCT	1557	S	NP_001013689.1	NM_001013667.1	ILMN_15719	RefSeq	NM_001013667.1	Homo sapiens	LOC399900		ILMN_15719
ILMN_1712705	0.00313917	1.4641	1.4641	SOX9 up vs Control2	NM_021168.2	7050193	16	16p13.3f	Homo sapiens RAB40C, member RAS oncogene family (RAB40C), mRNA.	57799	RAB40C	46195788	GO:0016020|GO:0015031|GO:0007264|GO:0000166|GO:0005525|	RASL8C; RARL	membrane [goid 16020] [evidence IEA]	nucleotide binding [goid 166] [evidence IEA]; GTP binding [goid 5525] [evidence IEA]	protein transport [goid 15031] [evidence IEA]; small GTPase mediated signal transduction [goid 7264] [evidence IEA]	ILMN_1712705	+	619191-619240	ILMN_1712705	TACCCGCGCTGCTGTTAGACACTCCGCCATTCCTGGTTCTCTCCGAACCG	2530	S	NP_066991.2	NM_021168.2	ILMN_22367	RefSeq	NM_021168.2	Homo sapiens	RAB40C	RASL8C; RARL	ILMN_22367
ILMN_1681118	0.0233546	1.46392	1.46392	SOX9 up vs Control2	NM_001002259.1	1980202	12	12p11.21b	Homo sapiens caprin family member 2 (CAPRIN2), transcript variant 1, mRNA.	65981	CAPRIN2	50428932	GO:0005739|GO:0005737|	MGC134848; MGC102894; MGC134847; FLJ11391; caprin-2; C1QDC1; EEG-1; FLJ22569; EEG1	mitochondrion [goid 5739] [pmid 14593112] [evidence IDA]; cytoplasm [goid 5737] [pmid 14593112] [evidence IDA]			ILMN_1681118	-	30754160-30754209	ILMN_1681118	CAGCTCTTCCAGGGAGACCAGATATGGTTACGTCTGCACAGGGGAGCAAT	4028	A	NP_001002259.1	NM_001002259.1	ILMN_1116	RefSeq	NM_001002259.1	Homo sapiens	CAPRIN2	MGC134848; MGC102894; MGC134847; FLJ11391; caprin-2; C1QDC1; EEG-1; FLJ22569; EEG1	ILMN_2903
ILMN_1733248	0.00892858	1.46368	1.46368	SOX9 up vs Control2	NM_178564.2	4490142	8	8q24.3g	Homo sapiens nuclear receptor binding protein 2 (NRBP2), mRNA.	340371	NRBP2	31341683	GO:0006468|GO:0005524|GO:0000166|GO:0004672|	pp9320; TRG16; MGC138699; DKFZp434P086		ATP binding [goid 5524] [evidence IEA]; nucleotide binding [goid 166] [evidence NAS]; protein kinase activity [goid 4672] [evidence NAS]	protein amino acid phosphorylation [goid 6468] [evidence NAS]	ILMN_1733248	-	140169149-140169198	ILMN_1733248	ACCTCTTTTGTTGGGGAAGGGTGGCATTCTGCTGACCACAGCACTCCAAC	3171	S	NP_848659.1	NM_178564.2	ILMN_27830	RefSeq	NM_178564.2	Homo sapiens	NRBP2	pp9320; MGC138699; TRG16; DKFZp434P086	ILMN_27830
ILMN_2209578	0.000472382	1.46031	1.46031	SOX9 up vs Control2	NM_001077665.1	770424		10q11.23b	Homo sapiens centaurin, gamma-like family, member 3 (CTGLF3), mRNA.	414189	CTGLF3	117940052		bA324H6.1				ILMN_2209578			ILMN_2209578	CCTTCTGCCAAGGTGGATTTGTTAGTCTCAGGCCCTCCTGGCCACATTGC	2298	S	NP_001071133.1	NM_001077665.1	ILMN_179425	RefSeq	NM_001077665.1	Homo sapiens	CTGLF3	bA324H6.1	ILMN_179425
ILMN_1810729	0.0293334	1.45973	1.45973	SOX9 up vs Control2	NM_007106.2	1230544	13	13q12.3b	Homo sapiens ubiquitin-like 3 (UBL3), mRNA.	5412	UBL3	40254846	GO:0016020|GO:0005622|GO:0006464|	DKFZP434K151; PNSC1; HCG-1; FLJ32018	membrane [goid 16020] [evidence IEA]; intracellular [goid 5622] [pmid 11256614] [evidence IDA]		protein modification [goid 6464] [evidence IEA]	ILMN_1810729	-	11153098-11153147	ILMN_1810729	GCCTGAATGATGAGCCTATGTCCCTGCCTAACACTGGTGTCTCACTCATC	3338	S	NP_009037.1	NM_007106.2	ILMN_25010	RefSeq	NM_007106.2	Homo sapiens	UBL3	DKFZP434K151; PNSC1; HCG-1; FLJ32018	ILMN_25010
ILMN_2156267	0.00304917	1.45953	1.45953	SOX9 up vs Control2	NM_014413.2	1070242	7	7p22.1b	Homo sapiens eukaryotic translation initiation factor 2-alpha kinase 1 (EIF2AK1), mRNA.	27102	EIF2AK1	11125767	GO:0005737|GO:0009605|GO:0046986|GO:0045993|GO:0006950|GO:0016740|GO:0020037|GO:0042803|GO:0000166|GO:0004694|GO:0005524|	KIAA1369; HRI	cytoplasm [goid 5737] [pmid 11256614] [evidence IDA]	transferase activity [goid 16740] [evidence IEA]; heme binding [goid 20037] [evidence ISS]; protein homodimerization activity [goid 42803] [evidence ISS]; nucleotide binding [goid 166] [evidence IEA]; eukaryotic translation initiation factor 2alpha kinase activity [goid 4694] [pmid 11036079] [evidence IDA]; ATP binding [goid 5524] [evidence IEA]	response to external stimulus [goid 9605] [pmid 11036079] [evidence IEP]; negative regulation of hemoglobin biosynthesis [goid 46986] [evidence ISS]; negative regulation of translational initiation by iron [goid 45993] [pmid 11036079] [evidence NAS]; response to stress [goid 6950] [pmid 11036079] [evidence IEP]	ILMN_2156267	-	6109843-6109892	ILMN_2156267	ATCCCAGAAAGGGTCTGCCATGGAGTTGGCAGTCATCACGGTAGATGGCG	2711	S	NP_055228.2	NM_014413.2	ILMN_29193	RefSeq	NM_014413.2	Homo sapiens	EIF2AK1	KIAA1369; HRI	ILMN_29193
ILMN_2143155	0.0114871	1.45862	1.45862	SOX9 up vs Control2	NM_004523.2	1110022	10	10q23.33a	Homo sapiens kinesin family member 11 (KIF11), mRNA.	3832	KIF11	13699823	GO:0005875|GO:0005874|GO:0005876|GO:0000922|GO:0005871|GO:0007018|GO:0007052|GO:0007067|GO:0007049|GO:0051301|GO:0003777|GO:0000166|GO:0005524|	KNSL1; EG5; HKSP; TRIP5	microtubule associated complex [goid 5875] [evidence IEA]; microtubule [goid 5874] [evidence IEA]; spindle microtubule [goid 5876] [pmid 14718566] [evidence IDA]; spindle pole [goid 922] [pmid 14718566] [evidence IDA]; kinesin complex [goid 5871] [pmid 8548803] [evidence TAS]	microtubule motor activity [goid 3777] [pmid 8548803] [evidence TAS]; nucleotide binding [goid 166] [evidence IEA]; ATP binding [goid 5524] [evidence IEA]	microtubule-based movement [goid 7018] [evidence IEA]; mitotic spindle organization and biogenesis [goid 7052] [pmid 8548803] [evidence TAS]; mitosis [goid 7067] [pmid 8548803] [evidence TAS]; cell cycle [goid 7049] [evidence IEA]; cell division [goid 51301] [evidence IEA]	ILMN_2143155	+	94404779-94404828	ILMN_2143155	CCCTTAGGACTCTGGTATTTTTGATCTGGCAACCATATTTCTGGAAGTTG	4559	S	NP_004514.2	NM_004523.2	ILMN_182103	RefSeq	NM_004523.2	Homo sapiens	KIF11	KNSL1; EG5; HKSP; TRIP5	ILMN_182103
ILMN_1788160	0.0250413	1.45826	1.45826	SOX9 up vs Control2	NM_004521.1	2710017	10	10p11.22c	Homo sapiens kinesin family member 5B (KIF5B), mRNA.	3799	KIF5B	4758647	GO:0005874|GO:0005871|GO:0007018|GO:0005524|GO:0003777|GO:0000166|	KINH; U-KHC; KNS; UKHC; KNS1	microtubule [goid 5874] [evidence IEA]; kinesin complex [goid 5871] [pmid 1607388] [evidence TAS]	ATP binding [goid 5524] [evidence IEA]; microtubule motor activity [goid 3777] [pmid 8606779] [evidence TAS]; nucleotide binding [goid 166] [evidence IEA]	microtubule-based movement [goid 7018] [pmid 7514426] [evidence TAS]	ILMN_1788160	-	32340281-32340330	ILMN_1788160	CCTGGCCTGTACAGCTGTTTCCTACCTACTCTTCTTGTAAACTCTGCTGC	3346	S	NP_004512.1	NM_004521.1	ILMN_7777	RefSeq	NM_004521.1	Homo sapiens	KIF5B	UKHC; KINH; U-KHC; KNS1; KNS	ILMN_7777
ILMN_1722522	0.000326623	1.45792	1.45792	SOX9 up vs Control2	NM_058241.1	3520382	2	2q21.3a	Homo sapiens cyclin T2 (CCNT2), transcript variant b, mRNA.	905	CCNT2	17978468	GO:0005634|GO:0006355|GO:0007049|GO:0051301|GO:0006366|GO:0019901|	FLJ90560; MGC134840	nucleus [goid 5634] [evidence IEA]	protein kinase binding [goid 19901] [evidence IEA]	regulation of transcription, DNA-dependent [goid 6355] [evidence IEA]; cell cycle [goid 7049] [evidence IEA]; cell division [goid 51301] [evidence IEA]; transcription from RNA polymerase II promoter [goid 6366] [pmid 9499409] [evidence TAS]	ILMN_1722522	+	135430382-135430431	ILMN_1722522	TTGGGGTACTTAGGAGCCTCTTTGTAGGGACTGTGCCTAGGTAGCATGTC	3919	A	NP_490595.1	NM_058241.1	ILMN_11186	RefSeq	NM_058241.1	Homo sapiens	CCNT2	FLJ90560; MGC134840	ILMN_17698
ILMN_1736585	0.0018827	1.45718	1.45718	SOX9 up vs Control2	NM_006827.5	4070037	14	14q24.3b	Homo sapiens transmembrane emp24-like trafficking protein 10 (yeast) (TMED10), mRNA.	10972	TMED10	98986463	GO:0005886|GO:0005793|GO:0005624|GO:0042589|GO:0005887|GO:0005792|GO:0006886|GO:0006903|	TMP21; P24(DELTA)	plasma membrane [goid 5886] [pmid 8663407] [evidence TAS]; ER-Golgi intermediate compartment [goid 5793] [pmid 15308636] [evidence IDA]; membrane fraction [goid 5624] [pmid 8663407] [evidence TAS]; zymogen granule membrane [goid 42589] [evidence ISS]; integral to plasma membrane [goid 5887] [pmid 8663407] [evidence TAS]; microsome [goid 5792] [evidence ISS]		intracellular protein transport [goid 6886] [evidence ISS]; vesicle targeting [goid 6903] [evidence ISS]	ILMN_1736585	-	74668984-74669033	ILMN_1736585	GCCATCTGCTGTTGAGAATTGGTAGGTACTGCTTCTGAGAACCTGGCTGC	3034	S	NP_006818.3	NM_006827.5	ILMN_4416	RefSeq	NM_006827.5	Homo sapiens	TMED10	TMP21; S31III125; Tmp-21-I; P24(DELTA); S31I125	ILMN_170211
ILMN_1711823	0.0196326	1.45639	1.45639	SOX9 up vs Control2	NM_025161.3	4540064	17	17q25.3f	Homo sapiens chromosome 17 open reading frame 70 (C17orf70), mRNA.	80233	C17ORF70	52851424		FLJ22175				ILMN_1711823	-	77117408-77117457	ILMN_1711823	CGATGAGTGCGGGTAGGAGCCGTGAGGTGCTTCTCTGCTGTGACAAACGA	3750	S	NP_079437.3	NM_025161.3	ILMN_8983	RefSeq	NM_025161.3	Homo sapiens	C17orf70	FAAP100; FLJ30151; FLJ22175	ILMN_178717
ILMN_1664010	0.0251865	1.45615	1.45615	SOX9 up vs Control2	NM_172373.2	4010020	13	13q14.11a	Homo sapiens E74-like factor 1 (ets domain transcription factor) (ELF1), mRNA.	1997	ELF1	34222093	GO:0005634|GO:0045944|GO:0006350|GO:0006355|GO:0016563|GO:0043565|GO:0003700|GO:0005515|		nucleus [goid 5634] [pmid 14970218] [evidence IC ]	transcriptional activator activity [goid 16563] [pmid 1527846] [evidence NAS]; sequence-specific DNA binding [goid 43565] [evidence IEA]; transcription factor activity [goid 3700] [pmid 14970218] [evidence IDA]; protein binding [goid 5515] [pmid 10207087] [evidence IPI]	positive regulation of transcription from RNA polymerase II promoter [goid 45944] [pmid 14970218] [evidence IDA]; transcription [goid 6350] [evidence IEA]; regulation of transcription, DNA-dependent [goid 6355] [evidence IEA]	ILMN_1664010	-	22306415-22306464	ILMN_1664010	GGGCCAAGAAAGCAACTTGAGCCTTGGGCTAATCTGGCTGAGTAGTCAGT	3077	S	NP_758961.1	NM_172373.2	ILMN_24709	RefSeq	NM_172373.2	Homo sapiens	ELF1		ILMN_24709
ILMN_1654773	0.0173736	1.45579	1.45579	SOX9 up vs Control2	NM_003688.1	1660424	X	Xp11.4b-p11.4a	Homo sapiens calcium/calmodulin-dependent serine protein kinase (MAGUK family) (CASK), mRNA.	8573	CASK	4502566	GO:0005886|GO:0015629|GO:0007155|GO:0006468|GO:0016301|GO:0016740|GO:0004385|GO:0000166|GO:0005516|GO:0005524|GO:0004674|GO:0005515|	LIN2	plasma membrane [goid 5886] [pmid 9660868] [evidence TAS]; actin cytoskeleton [goid 15629] [pmid 9660868] [evidence TAS]	kinase activity [goid 16301] [evidence IEA]; transferase activity [goid 16740] [evidence IEA]; guanylate kinase activity [goid 4385] [pmid 9660868] [evidence TAS]; nucleotide binding [goid 166] [evidence IEA]; calmodulin binding [goid 5516] [evidence IEA]; ATP binding [goid 5524] [evidence IEA]; protein serine/threonine kinase activity [goid 4674] [evidence IEA]; protein binding [goid 5515] [evid…	cell adhesion [goid 7155] [pmid 9660868] [evidence TAS]; protein amino acid phosphorylation [goid 6468] [evidence IEA]	ILMN_1654773	-	39111034-39111083	ILMN_1654773	TGTGGAAAAGCCTCTTTGTTATCGGCCTTGTGTCAGCAGGTCATGGTCCC	2836	S	NP_003679.1	NM_003688.1	ILMN_14654	RefSeq	NM_003688.1	Homo sapiens	CASK	LIN2	ILMN_14654
ILMN_1791593	0.000232067	1.45552	1.45552	SOX9 up vs Control2	NM_144973.3	1190047	12	12p11.21b	Homo sapiens hypothetical protein MGC24039 (MGC24039), mRNA.	160518	MGC24039	122891861	GO:0003676|	DKFZp686P1174; FLJ43333		nucleic acid binding [goid 3676] [evidence IEA]		ILMN_1791593	-	31429419-31429468	ILMN_1791593	CACCAGGCTGCATGAGACTGACCTTCCGGCATTCTTACTAATAGTCTTTC	6346	S	NP_659410.3	NM_144973.3	ILMN_24291	RefSeq	NM_144973.3	Homo sapiens	MGC24039	FLJ41648; DKFZp686P1174; FLJ43333	ILMN_171454
ILMN_1724376	0.0392872	1.45504	1.45504	SOX9 up vs Control2	NM_015701.2	4920274	2	2p16.2a	Homo sapiens chromosome 2 open reading frame 30 (C2orf30), mRNA.	27248	C2ORF30	20070263		CL24936; CL25084; XTP3TPB				ILMN_1724376	+	53899120-53899169	ILMN_1724376	ACTAGAAACTGGGCACATGGTAGAGGCTCACATGGGAGTTGTCCTCACCC	2093	S	NP_056516.2	NM_015701.2	ILMN_22881	RefSeq	NM_015701.2	Homo sapiens	C2orf30	CL24936; CL25084; XTP3TPB	ILMN_22881
ILMN_1703379	0.0109442	1.45501	1.45501	SOX9 up vs Control2	NM_014396.2	6560484	7	7p14.1d	Homo sapiens vacuolar protein sorting 41 (yeast) (VPS41), transcript variant 1, mRNA.	27072	VPS41	18105059	GO:0000151|GO:0016021|GO:0016567|GO:0007034|GO:0046872|GO:0005478|GO:0004842|GO:0008270|	hVps41p; HVSP41; HVPS41	ubiquitin ligase complex [goid 151] [evidence IEA]; integral to membrane [goid 16021] [pmid 7596406] [evidence TAS]	metal ion binding [goid 46872] [evidence IEA]; intracellular transporter activity [goid 5478] [pmid 9159129] [evidence TAS]; ubiquitin-protein ligase activity [goid 4842] [evidence IEA]; zinc ion binding [goid 8270] [evidence IEA]	protein ubiquitination [goid 16567] [evidence IEA]; vacuolar transport [goid 7034] [pmid 9159129] [evidence TAS]	ILMN_1703379	-	38731719-38731768	ILMN_1703379	GTTCTGTGTGCTGTGACGACTGTCAAAGAGTATCTGGCCATGGCGGACAC	3193	A	NP_055211.1	NM_014396.2	ILMN_2386	RefSeq	NM_014396.2	Homo sapiens	VPS41	HVSP41	ILMN_2386
ILMN_2155719	0.0275179	1.4548	1.4548	SOX9 up vs Control2	NM_001039703.1	1510681			Homo sapiens neuroblastoma breakpoint family, member 10 (NBPF10), mRNA. XM_930727 XM_930739 XM_930751 XM_930759 XM_930766 XM_930776 XM_930785 XM_930797 XM_930808 XM_930830 XM_930841 XM_930850 XM_930862 XM_930872 XM_930880 XM_930889 XM_930897 XM_930903 XM_930910 XM_930917 XM_930926 XM_930936 XM_930943 XM_930951 XM_930954 XM_930961 XM_930967 XM_930975 XM_930985 XM_930993 XM_931003 XM_931009 XM_9310…	440673	NBPF10	89257339		AG1; AB6				ILMN_2155719			ILMN_2155719	GGGCCTGAAGTCTTGCAGGACTCACTGGATAGATGTTATTCGACTCCTTC	1954	S	NP_001034792.1	NM_001039703.1	ILMN_45673	RefSeq	NM_001039703.1	Homo sapiens	NBPF10	AG1; AB6	ILMN_45673
ILMN_1658885	0.000140435	1.45441	1.45441	SOX9 up vs Control2	NM_139179.1	2680020	7	7p22.1b	Homo sapiens diacylglycerol lipase, beta (DAGLB), mRNA.	221955	DAGLB	21040276	GO:0016020|GO:0016021|GO:0016042|GO:0016787|GO:0004806|GO:0005509|	FLJ33624; DAGLBETA; FLJ33909; KCCR13L	membrane [goid 16020] [evidence IEA]; integral to membrane [goid 16021] [evidence IEA]	hydrolase activity [goid 16787] [evidence IEA]; triacylglycerol lipase activity [goid 4806] [evidence IEA]; calcium ion binding [goid 5509] [evidence IEA]	lipid catabolism [goid 16042] [evidence IEA]	ILMN_1658885	-	6495052-6495101	ILMN_1658885	CTGGCTCTGGGGTCGGCCAGTGGATTCAGGAGTTGAAACAATAAAGCGCG	2781	S	NP_631918.1	NM_139179.1	ILMN_1764	RefSeq	NM_139179.1	Homo sapiens	DAGLB	FLJ33624; DAGLBETA; FLJ33909; KCCR13L	ILMN_1764
ILMN_1674380	0.0270562	1.45402	1.45402	SOX9 up vs Control2	NM_003304.4	4180008	3	3q23d	Homo sapiens transient receptor potential cation channel, subfamily C, member 1 (TRPC1), mRNA.	7220	TRPC1	93141224	GO:0005886|GO:0005887|GO:0006811|GO:0006816|GO:0005216|GO:0005509|GO:0015279|	HTRP-1; TRP1	plasma membrane [goid 5886] [pmid 8663995] [evidence NAS]; integral to plasma membrane [goid 5887] [pmid 7568191] [evidence TAS]	ion channel activity [goid 5216] [evidence IEA]; calcium ion binding [goid 5509] [evidence IEA]; store-operated calcium channel activity [goid 15279] [pmid 8663995] [evidence TAS]	ion transport [goid 6811] [evidence IEA]; calcium ion transport [goid 6816] [pmid 8646775] [evidence TAS]	ILMN_1674380	+	144009042-144009091	ILMN_1674380	CCACAGGGTGCAGGTAACCCTTGGTCTGTAAGCACCACCGATCCAGGGAT	3691	S	NP_003295.1	NM_003304.4	ILMN_10020	RefSeq	NM_003304.4	Homo sapiens	TRPC1	HTRP-1; MGC133335; TRP1; MGC133334	ILMN_182033
ILMN_1758146	0.000183263	1.45395	1.45395	SOX9 up vs Control2	NM_001040023.1	1940129	20	20p13d	Homo sapiens signal-regulatory protein alpha (SIRPA), transcript variant 2, mRNA.	140885	SIRPA	91105766	GO:0005886|GO:0016021|GO:0007155|	SIRPalpha2; BIT; SHPS1; MFR; SIRP; SHPS-1; CD172A; SIRP-ALPHA-1; SIRPalpha; SIRPA; P84; MYD-1	plasma membrane [goid 5886] [pmid 9070220] [evidence TAS]; integral to membrane [goid 16021] [evidence IEA]		cell adhesion [goid 7155] [pmid 9070220] [evidence TAS]	ILMN_1758146	+	1868371-1868420	ILMN_1758146	GAACCCCAGGAAAAGGAAGAGGTCGAACCAACCCTGCGGAAGGAGCATGG	3940	S	NP_001035112.1	NM_001040023.1	ILMN_1639	RefSeq	NM_001040023.1	Homo sapiens	SIRPA	SIRPalpha2; BIT; SHPS1; MFR; SIRP; SHPS-1; CD172A; SIRP-ALPHA-1; SIRPalpha; PTPNS1; P84; MYD-1	ILMN_166179
ILMN_1749829	0.00148581	1.45382	1.45382	SOX9 up vs Control2	NM_014750.3	240221	14	14q22.3a	Homo sapiens discs, large homolog 7 (Drosophila) (DLG7), mRNA.	9787	DLG7	21361644	GO:0005634|GO:0000087|GO:0007267|GO:0007079|GO:0008283|GO:0045842|GO:0007049|GO:0004721|GO:0005515|	DLG1; HURP; KIAA0008	nucleus [goid 5634] [pmid 12527899] [evidence IDA]	phosphoprotein phosphatase activity [goid 4721] [pmid 15145941] [evidence IDA]; protein binding [goid 5515] [pmid 15145941] [evidence IPI]	M phase of mitotic cell cycle [goid 87] [pmid 12527899] [evidence IDA]; cell-cell signaling [goid 7267] [evidence IEA]; mitotic chromosome movement towards spindle pole [goid 7079] [pmid 12527899] [evidence NAS]; cell proliferation [goid 8283] [pmid 12527899] [evidence NAS]; positive regulation of mitotic metaphase/anaphase transition [goid 45842] [pmid 12527899] [evidence NAS]; cell cycle [goid …	ILMN_1749829	-	54684927-54684944:54687270-54687301	ILMN_1749829	AGTCTCACTACTGAATGCCACCTTCTTGATTCACCAGGTCTAAACTGCAG	2603	S	NP_055565.2	NM_014750.3	ILMN_4880	RefSeq	NM_014750.3	Homo sapiens	DLG7	DLG1; HURP; KIAA0008	ILMN_4880
ILMN_2380946	0.0383083	1.45285	1.45285	SOX9 up vs Control2	NM_001418.3	2260095	11	11p15.3e	Homo sapiens eukaryotic translation initiation factor 4 gamma, 2 (EIF4G2), transcript variant 1, mRNA.	1982	EIF4G2	111494227	GO:0016281|GO:0045946|GO:0006446|GO:0008219|GO:0007050|GO:0003723|GO:0003743|GO:0005515|	AAG1; NAT1; p97; DAP5	eukaryotic translation initiation factor 4F complex [goid 16281] [pmid 11943866] [evidence IDA]	RNA binding [goid 3723] [evidence IEA]; translation initiation factor activity [goid 3743] [pmid 11943866] [evidence IDA]; protein binding [goid 5515] [pmid 16166382] [evidence IPI]	positive regulation of translation [goid 45946] [pmid 16289705] [evidence IDA]; regulation of translational initiation [goid 6446] [pmid 11943866] [evidence IDA]; cell death [goid 8219] [pmid 9032289] [evidence TAS]; cell cycle arrest [goid 7050] [pmid 9032289] [evidence TAS]	ILMN_2380946	-	10775398-10775447	ILMN_2380946	ATGGGCTTTATGTGCTAGATTTTAATATCCTTGAGCCTGGGCAAGTGCAC	3632	A	NP_001409.1	NM_001418.3	ILMN_19314	RefSeq	NM_001418.3	Homo sapiens	EIF4G2	AAG1; NAT1; p97; FLJ41344; DAP5	ILMN_19314
ILMN_1812618	0.00662102	1.4528	1.4528	SOX9 up vs Control2	NM_022481.5	7380255	5	5q31.3c	Homo sapiens centaurin, delta 3 (CENTD3), mRNA.	64411	CENTD3	58331234	GO:0030027|GO:0001726|GO:0005737|GO:0005622|GO:0016192|GO:0035024|GO:0007165|GO:0008360|GO:0043087|GO:0030336|GO:0007010|GO:0008060|GO:0043325|GO:0005547|GO:0005100|GO:0008270|GO:0046872|GO:0030675|	FLJ21065; ARAP3; DRAG1	lamellipodium [goid 30027] [evidence ISS]; ruffle [goid 1726] [evidence ISS]; cytoplasm [goid 5737] [pmid 11804589] [evidence IC ]; intracellular [goid 5622] [evidence IEA]	ARF GTPase activator activity [goid 8060] [evidence ISS]; phosphatidylinositol-3,4-bisphosphate binding [goid 43325] [pmid 11804589] [evidence IDA]; phosphatidylinositol-3,4,5-triphosphate binding [goid 5547] [pmid 11804589] [evidence IDA]; Rho GTPase activator activity [goid 5100] [evidence ISS]; zinc ion binding [goid 8270] [evidence IEA]; metal ion binding [goid 46872] [evidence IEA]; Rac GTPa…	vesicle-mediated transport [goid 16192] [pmid 15569923] [evidence TAS]; negative regulation of Rho protein signal transduction [goid 35024] [evidence ISS]; signal transduction [goid 7165] [evidence IEA]; regulation of cell shape [goid 8360] [evidence ISS]; regulation of GTPase activity [goid 43087] [evidence IEA]; negative regulation of cell migration [goid 30336] [evidence ISS]; cytoskeleton org…	ILMN_1812618	-	136177534-136177583	ILMN_1812618	CATTCTGGGACTACCGTGAAGCCTGGAGTAGGGAGAGCGAGTTTGGGAGC	5153	S	NP_071926.4	NM_022481.5	ILMN_5090	RefSeq	NM_022481.5	Homo sapiens	CENTD3	FLJ21065; ARAP3; DRAG1	ILMN_5090
ILMN_1685122	0.030605	1.4527	1.4527	SOX9 up vs Control2	NM_001852.3	6380040	1	1p34.2d	Homo sapiens collagen, type IX, alpha 2 (COL9A2), mRNA.	1298	COL9A2	31083125	GO:0005594|GO:0005578|GO:0005737|GO:0001501|GO:0006817|GO:0005198|	DJ39G22.4; MED; EDM2	collagen type IX [goid 5594] [pmid 10364514] [evidence TAS]; extracellular matrix (sensu Metazoa) [goid 5578] [evidence IEA]; cytoplasm [goid 5737] [evidence IEA]	structural molecule activity [goid 5198] [evidence IEA]	skeletal development [goid 1501] [pmid 10364514] [evidence TAS]; phosphate transport [goid 6817] [evidence IEA]	ILMN_1685122	-	38884870-38884919	ILMN_1685122	GCCAGTTCCTGATCCCATCTCACTCTCTGGACCTACCAGGTGACTGCTGC	2568	S	NP_001843.1	NM_001852.3	ILMN_24828	RefSeq	NM_001852.3	Homo sapiens	COL9A2	DJ39G22.4; MED; EDM2	ILMN_24828
ILMN_2151541	0.0114165	1.4525	1.4525	SOX9 up vs Control2	NM_018981.1	4250452	2	2q32.1a	Homo sapiens DnaJ (Hsp40) homolog, subfamily C, member 10 (DNAJC10), mRNA.	54431	DNAJC10	24308126	GO:0006457|GO:0009055|GO:0031072|GO:0051082|GO:0015035|	DKFZp434J1813; JPDI; ERdj5; MGC104194		electron carrier activity [goid 9055] [evidence IEA]; heat shock protein binding [goid 31072] [evidence IEA]; unfolded protein binding [goid 51082] [evidence IEA]; protein disulfide oxidoreductase activity [goid 15035] [evidence IEA]	protein folding [goid 6457] [evidence IEA]	ILMN_2151541	+	183351215-183351264	ILMN_2151541	CTGTAGTTATTCCAGTTACTAGTTTACTGTCAGAGGGCTGCCTTTTTCAG	3908	S	NP_061854.1	NM_018981.1	ILMN_19735	RefSeq	NM_018981.1	Homo sapiens	DNAJC10	DKFZp434J1813; JPDI; ERdj5; MGC104194	ILMN_19735
ILMN_2189027	0.00439578	1.45211	1.45211	SOX9 up vs Control2	NM_006033.2	7210681	18	18q21.1f	Homo sapiens lipase, endothelial (LIPG), mRNA.	9388	LIPG	62422575	GO:0006629|GO:0016042|GO:0004465|GO:0016787|GO:0008970|GO:0004806|GO:0008201|GO:0003824|GO:0005515|	EL; PRO719; EDL		lipoprotein lipase activity [goid 4465] [evidence IEA]; hydrolase activity [goid 16787] [evidence IEA]; phospholipase A1 activity [goid 8970] [pmid 10318835] [evidence TAS]; triacylglycerol lipase activity [goid 4806] [evidence IEA]; heparin binding [goid 8201] [evidence IEA]; catalytic activity [goid 3824] [evidence IEA]; protein binding [goid 5515] [pmid 15231747] [evidence IPI]	lipid metabolism [goid 6629] [evidence IEA]; lipid catabolism [goid 16042] [evidence IEA]	ILMN_2189027	+	45372988-45373037	ILMN_2189027	GGTTGCTCAACCCATATTATTGGCTGTACATCCTGGTCACTTCTGACTTC	3853	S	NP_006024.1	NM_006033.2	ILMN_13411	RefSeq	NM_006033.2	Homo sapiens	LIPG	EL; PRO719; EDL	ILMN_13411
ILMN_1725417	0.000861485	1.45187	1.45187	SOX9 up vs Control2	NM_006159.1	7550358	12	12q12g	Homo sapiens NEL-like 2 (chicken) (NELL2), mRNA.	4753	NELL2	5453765	GO:0005576|GO:0007155|GO:0005198|GO:0005509|GO:0005515|	NRP2	extracellular region [goid 5576] [evidence NAS]	structural molecule activity [goid 5198] [evidence NAS]; calcium ion binding [goid 5509] [evidence NAS]; protein binding [goid 5515] [pmid 16713569] [evidence IPI]	cell adhesion [goid 7155] [evidence NAS]	ILMN_1725417	-	43188674-43188723	ILMN_1725417	CCGTGACATCCTGAACCCTGGATAGAAAGCCTGAGCCCATTGGATCTGTG	2804	S	NP_006150.1	NM_006159.1	ILMN_26383	RefSeq	NM_006159.1	Homo sapiens	NELL2	NRP2	ILMN_26383
ILMN_1715173	0.00606345	1.45136	1.45136	SOX9 up vs Control2	NM_002953.3	4730739	1	1p36.11b	Homo sapiens ribosomal protein S6 kinase, 90kDa, polypeptide 1 (RPS6KA1), transcript variant 1, mRNA.	6195	RPS6KA1	56243479	GO:0006468|GO:0007165|GO:0005524|GO:0016740|GO:0000287|GO:0004674|GO:0000166|	HU-1; MAPKAPK1A; RSK; S6K-alpha 1; RSK1		ATP binding [goid 5524] [evidence IEA]; transferase activity [goid 16740] [evidence IEA]; magnesium ion binding [goid 287] [evidence IEA]; protein serine/threonine kinase activity [goid 4674] [pmid 8141249] [evidence TAS]; nucleotide binding [goid 166] [evidence IEA]	protein amino acid phosphorylation [goid 6468] [evidence IEA]; signal transduction [goid 7165] [pmid 8141249] [evidence TAS]	ILMN_1715173	+	26773985-26774034	ILMN_1715173	AGAGTTCACAGGAGGCCAGTGGGCGGGCCATGAGGGACAGGGTCTTTTTT	3077	A	NP_002944.2	NM_002953.3	ILMN_2604	RefSeq	NM_002953.3	Homo sapiens	RPS6KA1	HU-1; S6K-alpha 1; MAPKAPK1A; RSK1; RSK	ILMN_21741
ILMN_1789233	0.0114954	1.45132	1.45132	SOX9 up vs Control2	NM_017966.4	6510528	11	11q12.2b	Homo sapiens vacuolar protein sorting 37 homolog C (S. cerevisiae) (VPS37C), mRNA.	55048	VPS37C	57863313		FLJ20847				ILMN_1789233	-	60654351-60654400	ILMN_1789233	CTAATGGACTCTACTGGTTTGAGTGCTTCTGAGCTGGATGACCGACCGCC	2595	S	NP_060436.4	NM_017966.4	ILMN_919	RefSeq	NM_017966.4	Homo sapiens	VPS37C	FLJ20847	ILMN_919
ILMN_2137536	0.0150034	1.45118	1.45118	SOX9 up vs Control2	NM_015534.3	4120753	1	1p31.1e	Homo sapiens zinc finger, ZZ-type containing 3 (ZZZ3), mRNA.	26009	ZZZ3	40254867	GO:0005634|GO:0045449|GO:0003677|GO:0008270|	DKFZP564I052; FLJ10362; DKFZp313N0119	nucleus [goid 5634] [evidence IEA]	DNA binding [goid 3677] [evidence IEA]; zinc ion binding [goid 8270] [evidence IEA]	regulation of transcription [goid 45449] [evidence IEA]	ILMN_2137536	-	77802908-77802957	ILMN_2137536	TTAGTCTGCACAGTGAGCAAGGGTTCACATGCATTCTTTTATACTGCTGG	4143	S	NP_056349.1	NM_015534.3	ILMN_14976	RefSeq	NM_015534.3	Homo sapiens	ZZZ3	DKFZP564I052; FLJ10362; DKFZp313N0119	ILMN_14976
ILMN_1706502	0.00175669	1.45035	1.45035	SOX9 up vs Control2	NM_002759.1	2120079	2	2p22.2b	Homo sapiens eukaryotic translation initiation factor 2-alpha kinase 2 (EIF2AK2), mRNA.	5610	EIF2AK2	4506102	GO:0005622|GO:0006955|GO:0006915|GO:0006355|GO:0007049|GO:0009615|GO:0008285|GO:0006468|GO:0016740|GO:0004694|GO:0005524|GO:0004674|GO:0003725|GO:0005515|GO:0000166|GO:0008601|	PRKR; PKR; MGC126524; EIF2AK1	intracellular [goid 5622] [evidence IEA]	transferase activity [goid 16740] [evidence IEA]; eukaryotic translation initiation factor 2alpha kinase activity [goid 4694] [pmid 10866685] [evidence TAS]; ATP binding [goid 5524] [evidence IEA]; protein serine/threonine kinase activity [goid 4674] [evidence IEA]; double-stranded RNA binding [goid 3725] [pmid 1351683] [evidence TAS]; protein binding [goid 5515] [pmid 8576172] [evidence IPI]; nu…	immune response [goid 6955] [evidence IEA]; apoptosis [goid 6915] [evidence NR ]; regulation of transcription, DNA-dependent [goid 6355] [evidence NR ]; cell cycle [goid 7049] [evidence NR ]; response to virus [goid 9615] [evidence IEA]; negative regulation of cell proliferation [goid 8285] [pmid 1351683] [evidence TAS]; protein amino acid phosphorylation [goid 6468] [pmid 1695551] [evidence TAS]	ILMN_1706502	-	37187233-37187282	ILMN_1706502	CGTTCTCTGCCTCACATAGCTTACAAGCCAGCTGGAGAAATATGGTACTC	2728	S	NP_002750.1	NM_002759.1	ILMN_20636	RefSeq	NM_002759.1	Homo sapiens	EIF2AK2	PRKR; PKR; MGC126524; EIF2AK1	ILMN_168435
ILMN_2334303	0.000650234	1.45017	1.45017	SOX9 up vs Control2	NM_001042734.1	150048	4	4q25c	Homo sapiens SEC24 related gene family, member B (S. cerevisiae) (SEC24B), transcript variant 2, mRNA.	10427	SEC24B	112382213	GO:0030127|GO:0016020|GO:0005783|GO:0016192|GO:0006886|GO:0006810|GO:0005215|GO:0008270|GO:0005515|	MGC48822; SEC24	COPII vesicle coat [goid 30127] [evidence IEA]; membrane [goid 16020] [pmid 10075675] [evidence TAS]; endoplasmic reticulum [goid 5783] [evidence IEA]	transporter activity [goid 5215] [pmid 10075675] [evidence TAS]; zinc ion binding [goid 8270] [evidence IEA]; protein binding [goid 5515] [pmid 10075675] [evidence IPI]	vesicle-mediated transport [goid 16192] [pmid 10075675] [evidence TAS]; intracellular protein transport [goid 6886] [evidence IEA]; transport [goid 6810] [evidence IEA]	ILMN_2334303	+	106193944-106193993	ILMN_2334303	TCTGGACTTGAACTCTGGCAAGAGATGCCAAAAGGCATTGGTACCGTGTT	4126	A	NP_001036199.1	NM_001042734.1	ILMN_174527	RefSeq	NM_001042734.1	Homo sapiens	SEC24B	MGC48822; SEC24	ILMN_174527
ILMN_1748109	0.00317032	1.44993	1.44993	SOX9 up vs Control2	NM_000466.1	130647	7	7q21.2b	Homo sapiens peroxisome biogenesis factor 1 (PEX1), mRNA.	5189	PEX1	4505724	GO:0005777|GO:0016020|GO:0007031|GO:0015031|GO:0000166|GO:0017111|GO:0042623|GO:0005524|	ZWS1	peroxisome [goid 5777] [pmid 9398848] [evidence TAS]; membrane [goid 16020] [evidence IEA]	nucleotide binding [goid 166] [evidence IEA]; nucleoside-triphosphatase activity [goid 17111] [evidence IEA]; ATPase activity, coupled [goid 42623] [evidence NR ]; ATP binding [goid 5524] [evidence IEA]	peroxisome organization and biogenesis [goid 7031] [pmid 9398847] [evidence TAS]; protein transport [goid 15031] [evidence IEA]	ILMN_1748109	-	91957031-91957080	ILMN_1748109	GCCTCCAGTGTTAAGGACAGCTTCACAAGAGGGTTGCCAAGAACTTACAC	3579	S	NP_000457.1	NM_000466.1	ILMN_5904	RefSeq	NM_000466.1	Homo sapiens	PEX1	ZWS1	ILMN_5904
ILMN_2120965	0.000573017	1.4497	1.4497	SOX9 up vs Control2	NM_002519.1	2940754	11	11q22.3c	Homo sapiens nuclear protein, ataxia-telangiectasia locus (NPAT), mRNA.	4863	NPAT	4505430	GO:0005634|	E14	nucleus [goid 5634] [evidence IEA]			ILMN_2120965	-	107537201-107537250	ILMN_2120965	AGGCTTGCTGATAGTAGTGATTTACCTGTGCCCCGGACACCTGGCTCAGG	3806	S	NP_002510.1	NM_002519.1	ILMN_2928	RefSeq	NM_002519.1	Homo sapiens	NPAT	E14	ILMN_2928
ILMN_2150294	0.0286449	1.44956	1.44956	SOX9 up vs Control2	NM_017946.2	4150753	7	7p15.1b	Homo sapiens FK506 binding protein 14, 22 kDa (FKBP14), mRNA.	55033	FKBP14	51593093	GO:0005783|GO:0006457|GO:0003755|GO:0005509|GO:0016853|	FLJ20731; FKBP22	endoplasmic reticulum [goid 5783] [evidence IEA]	peptidyl-prolyl cis-trans isomerase activity [goid 3755] [evidence IEA]; calcium ion binding [goid 5509] [evidence IEA]; isomerase activity [goid 16853] [evidence IEA]	protein folding [goid 6457] [evidence IEA]	ILMN_2150294	-	30102968-30103017	ILMN_2150294	TTCTGTCTCATCAAAAACTGAAGTTAGCTGGGTGTGGTGGCTCATGCCTG	1942	S	NP_060416.1	NM_017946.2	ILMN_18132	RefSeq	NM_017946.2	Homo sapiens	FKBP14	FLJ20731; FKBP22	ILMN_18132
ILMN_1678504	0.00919676	1.44928	1.44928	SOX9 up vs Control2	NM_001033566.1	4010411	17	17q11.2d	Homo sapiens ras homolog gene family, member T1 (RHOT1), transcript variant 2, mRNA.	55288	RHOT1	75750475	GO:0016021|GO:0019867|GO:0016020|GO:0005739|GO:0006915|GO:0019725|GO:0007264|GO:0016787|GO:0000166|GO:0005525|GO:0005509|	ARHT1; MIRO-1; FLJ12633; FLJ11040	integral to membrane [goid 16021] [evidence IEA]; outer membrane [goid 19867] [evidence IEA]; membrane [goid 16020] [evidence IEA]; mitochondrion [goid 5739] [evidence IEA]	hydrolase activity [goid 16787] [evidence IEA]; nucleotide binding [goid 166] [evidence IEA]; GTP binding [goid 5525] [evidence IEA]; calcium ion binding [goid 5509] [evidence IEA]	apoptosis [goid 6915] [pmid 12482879] [evidence IMP]; cell homeostasis [goid 19725] [pmid 12482879] [evidence IMP]; small GTPase mediated signal transduction [goid 7264] [evidence IEA]	ILMN_1678504	+	27576400-27576449	ILMN_1678504	GTGGTAGGCCAGCCTTGAAGCCATCGCACAGTCTAGAAACTTGTGTAGCT	2754	A	NP_001028738.1	NM_001033566.1	ILMN_6709	RefSeq	NM_001033566.1	Homo sapiens	RHOT1	ARHT1; MIRO-1; FLJ12633; FLJ11040	ILMN_6821
ILMN_2201678	0.00548455	1.44909	1.44909	SOX9 up vs Control2	NM_007085.3	2650220	3	3q13.33b	Homo sapiens follistatin-like 1 (FSTL1), mRNA.	11167	FSTL1	34304366	GO:0005615|GO:0008201|GO:0005509|	FRP; FSL1	extracellular space [goid 5615] [pmid 9786430] [evidence TAS]	heparin binding [goid 8201] [pmid 7957230] [evidence TAS]; calcium ion binding [goid 5509] [evidence IEA]		ILMN_2201678	-	121596168-121596217	ILMN_2201678	ACTAGGTTTGGTTCCTTCAGCCCTCTAAAAGCATAGGGCTTAGCCTGCAG	3280	S	NP_009016.1	NM_007085.3	ILMN_15510	RefSeq	NM_007085.3	Homo sapiens	FSTL1	FRP; FSL1	ILMN_15510
ILMN_2307032	0.00347198	1.44904	1.44904	SOX9 up vs Control2	NM_145638.1	2450246	11	11p15.4d	Homo sapiens oxysterol binding protein-like 5 (OSBPL5), transcript variant 2, mRNA.	114879	OSBPL5	22035608	GO:0005829|GO:0030301|GO:0006893|GO:0008203|GO:0006869|GO:0008202|GO:0008142|	ORP5; FLJ42929; OBPH1	cytosol [goid 5829] [pmid 10588946] [evidence NAS]	oxysterol binding [goid 8142] [pmid 10588946] [evidence NAS]	cholesterol transport [goid 30301] [pmid 10588946] [evidence NAS]; Golgi to plasma membrane transport [goid 6893] [pmid 10588946] [evidence NAS]; cholesterol metabolism [goid 8203] [pmid 10588946] [evidence NAS]; lipid transport [goid 6869] [evidence IEA]; steroid metabolism [goid 8202] [evidence IEA]	ILMN_2307032	-	3065003-3065052	ILMN_2307032	ACATCGTGGCGGTGCCGTCTGAGCTGTAGCGGGTGGCTTTGTTTCCAGTT	3503	A	NP_663613.1	NM_145638.1	ILMN_20040	RefSeq	NM_145638.1	Homo sapiens	OSBPL5	ORP5; FLJ42929; OBPH1	ILMN_20040
ILMN_2049766	0.0461582	1.44891	1.44891	SOX9 up vs Control2	NM_004289.5	5820035	7	7p15.2b	Homo sapiens nuclear factor (erythroid-derived 2)-like 3 (NFE2L3), mRNA.	9603	NFE2L3	46358355	GO:0005634|GO:0006355|GO:0006350|GO:0006366|GO:0003713|GO:0046983|GO:0043565|GO:0003700|	NRF3	nucleus [goid 5634] [evidence IEA]	transcription coactivator activity [goid 3713] [pmid 10037736] [evidence TAS]; protein dimerization activity [goid 46983] [evidence IEA]; sequence-specific DNA binding [goid 43565] [evidence IEA]; transcription factor activity [goid 3700] [pmid 10037736] [evidence TAS]	regulation of transcription, DNA-dependent [goid 6355] [evidence IEA]; transcription [goid 6350] [evidence IEA]; transcription from RNA polymerase II promoter [goid 6366] [pmid 10037736] [evidence TAS]	ILMN_2049766	+	26192199-26192248	ILMN_2049766	CCCAGTAAGACTTTCCATCTTGGCAGCCATCCTTTTTAAGAGTAAGTTGG	2615	S	NP_004280.4	NM_004289.5	ILMN_183192	RefSeq	NM_004289.5	Homo sapiens	NFE2L3	NRF3	ILMN_183192
ILMN_2216815	0.0106924	1.44886	1.44886	SOX9 up vs Control2	NM_003980.3	3120475	6	6q23.3b	Homo sapiens microtubule-associated protein 7 (MAP7), mRNA.	9053	MAP7	45594308	GO:0005875|GO:0000226|GO:0007163|GO:0005198|	E-MAP-115; EMAP115	microtubule associated complex [goid 5875] [pmid 8408219] [evidence TAS]	structural molecule activity [goid 5198] [pmid 8408219] [evidence TAS]	microtubule cytoskeleton organization and biogenesis [goid 226] [pmid 8408219] [evidence TAS]; establishment and/or maintenance of cell polarity [goid 7163] [pmid 8408219] [evidence TAS]	ILMN_2216815	-	136705950-136705999	ILMN_2216815	CTTCACTTTTGCTGCTGAGCCTAGCTGTACAAACTTGCACTTTCATTTGC	3555	S	NP_003971.1	NM_003980.3	ILMN_163499	RefSeq	NM_003980.3	Homo sapiens	MAP7	E-MAP-115; EMAP115	ILMN_163499
ILMN_1695687	0.0020159	1.44804	1.44804	SOX9 up vs Control2	NM_020436.2	5050270	20	20q13.2a	Homo sapiens sal-like 4 (Drosophila) (SALL4), mRNA.	57167	SALL4	37595567	GO:0005634|GO:0005622|GO:0006350|GO:0006355|GO:0003677|GO:0008270|GO:0046872|GO:0003676|	MGC133050; ZNF797; HSAL4; dJ1112F19.1; DRRS	nucleus [goid 5634] [evidence IEA]; intracellular [goid 5622] [evidence IEA]	DNA binding [goid 3677] [evidence IEA]; zinc ion binding [goid 8270] [evidence IEA]; metal ion binding [goid 46872] [evidence IEA]; nucleic acid binding [goid 3676] [evidence IEA]	transcription [goid 6350] [evidence IEA]; regulation of transcription, DNA-dependent [goid 6355] [evidence IEA]	ILMN_1695687	-	47148115-47148153:47148154-47148164	ILMN_1695687	GCGGTCAGCTAAGGGAGAACTTGCGTGGAAGGAGCAATGCAGACACAGTG	3218	S	NP_065169.1	NM_020436.2	ILMN_18424	RefSeq	NM_020436.2	Homo sapiens	SALL4	MGC133050; DRRS; ZNF797; HSAL4; dJ1112F19.1	ILMN_18424
ILMN_2248589	0.00312465	1.44803	1.44803	SOX9 up vs Control2	NM_024612.3	5220433	17	17q23.1a	Homo sapiens DEAH (Asp-Glu-Ala-His) box polypeptide 40 (DHX40), mRNA.	79665	DHX40	31542728	GO:0005524|GO:0008026|GO:0003676|	FLJ22060; FLJ34015; DDX40; PAD; ARG147		ATP binding [goid 5524] [evidence IEA]; ATP-dependent helicase activity [goid 8026] [evidence IEA]; nucleic acid binding [goid 3676] [evidence IEA]		ILMN_2248589	+	55040123-55040172	ILMN_2248589	AGCGCCTCCACCTGGCCTACTCTGTTATTTCCACCTGTTTGGGTAGGGCC	3295	I	NP_078888.3	NM_024612.3	ILMN_1864	RefSeq	NM_024612.3	Homo sapiens	DHX40	FLJ22060; FLJ34015; DDX40; PAD; ARG147	ILMN_1864
ILMN_1787378	0.00347745	1.44724	1.44724	SOX9 up vs Control2	NM_016824.3	1010477	10	10q25.1e-q25.2a	Homo sapiens adducin 3 (gamma) (ADD3), transcript variant 1, mRNA.	120	ADD3	62912451	GO:0016020|GO:0005856|GO:0005516|GO:0005200|	ADDL	membrane [goid 16020] [pmid 8893809] [evidence TAS]; cytoskeleton [goid 5856] [evidence IEA]	calmodulin binding [goid 5516] [evidence IEA]; structural constituent of cytoskeleton [goid 5200] [pmid 8893809] [evidence TAS]		ILMN_1787378	+	111882076-111882125	ILMN_1787378	GATGACGCTTCATCTGTTTCACAAATTCAGTCTCAAACTCAGTCACCGCA	2132	I	NP_058432.1	NM_016824.3	ILMN_3908	RefSeq	NM_016824.3	Homo sapiens	ADD3	ADDL	ILMN_3908
ILMN_1802151	0.00331421	1.44667	1.44667	SOX9 up vs Control2	NM_020896.2	2190689	11	11p15.4d	Homo sapiens oxysterol binding protein-like 5 (OSBPL5), transcript variant 1, mRNA.	114879	OSBPL5	22035607	GO:0005829|GO:0030301|GO:0006893|GO:0008203|GO:0006869|GO:0008202|GO:0008142|	ORP5; OBPH1	cytosol [goid 5829] [pmid 10588946] [evidence NAS]	oxysterol binding [goid 8142] [pmid 10588946] [evidence NAS]	cholesterol transport [goid 30301] [pmid 10588946] [evidence NAS]; Golgi to plasma membrane transport [goid 6893] [pmid 10588946] [evidence NAS]; cholesterol metabolism [goid 8203] [pmid 10588946] [evidence NAS]; lipid transport [goid 6869] [evidence IEA]; steroid metabolism [goid 8202] [evidence IEA]	ILMN_1802151	-	3065120-3065169	ILMN_1802151	TGCGAGCTGCAGTCAGCCTTCACGTCTGGCCTCAGTCCCCGTGTCAGTGC	3597	A	NP_065947.1	NM_020896.2	ILMN_6779	RefSeq	NM_020896.2	Homo sapiens	OSBPL5	ORP5; FLJ42929; OBPH1	ILMN_6779
ILMN_1794260	0.000992612	1.4466	1.4466	SOX9 up vs Control2	NM_032590.3	1190246	12	12q24.31b	Homo sapiens F-box and leucine-rich repeat protein 10 (FBXL10), transcript variant 1, mRNA.	84678	FBXL10	54112381	GO:0005634|GO:0016568|GO:0006512|GO:0006350|GO:0006355|GO:0016491|GO:0016702|GO:0003677|GO:0008270|GO:0046872|GO:0005506|GO:0005515|	CXXC2; Fbl10; JHDM1B; PCCX2	nucleus [goid 5634] [pmid 10799292] [evidence NAS]	oxidoreductase activity [goid 16491] [evidence IEA]; oxidoreductase activity, acting on single donors with incorporation of molecular oxygen, incorporation of two atoms of oxygen [goid 16702] [evidence IEA]; DNA binding [goid 3677] [pmid 10799292] [evidence NAS]; zinc ion binding [goid 8270] [evidence NAS]; metal ion binding [goid 46872] [evidence IEA]; iron ion binding [goid 5506] [evidence IEA]…	chromatin modification [goid 16568] [evidence IEA]; ubiquitin cycle [goid 6512] [evidence IEA]; transcription [goid 6350] [evidence IEA]; regulation of transcription, DNA-dependent [goid 6355] [evidence IEA]	ILMN_1794260	-	120351411-120351460	ILMN_1794260	TATAAGTGCCATTGTTGTAAGGTGGTGTTTCCTAGACCTTCCCTGATGCG	5097	A	NP_115979.3	NM_032590.3	ILMN_19365	RefSeq	NM_032590.3	Homo sapiens	FBXL10	CXXC2; JHDM1B; PCCX2; Fbl10	ILMN_19365
ILMN_1710758	0.0103148	1.44625	1.44625	SOX9 up vs Control2	NM_019592.5	2630619	9	9q31.1b	Homo sapiens ring finger protein 20 (RNF20), mRNA.	56254	RNF20	34878776	GO:0005694|GO:0005634|GO:0016568|GO:0006512|GO:0006355|GO:0007165|GO:0016874|GO:0003700|GO:0008270|GO:0046872|GO:0004871|GO:0005515|	BRE1A; MGC129667; MGC129668; FLJ20382; KIAA2779; FLJ11189	chromosome [goid 5694] [evidence IEA]; nucleus [goid 5634] [evidence IEA]	ligase activity [goid 16874] [evidence IEA]; transcription factor activity [goid 3700] [evidence IEA]; zinc ion binding [goid 8270] [evidence IEA]; metal ion binding [goid 46872] [evidence IEA]; signal transducer activity [goid 4871] [evidence IEA]; protein binding [goid 5515] [evidence IEA]	chromatin modification [goid 16568] [evidence IEA]; ubiquitin cycle [goid 6512] [evidence IEA]; regulation of transcription, DNA-dependent [goid 6355] [evidence IEA]; signal transduction [goid 7165] [evidence IEA]	ILMN_1710758	+	73926169-73926218	ILMN_1710758	AGAGGTTGAGTCAGGACTGAGCTGGTGAAGAAATCTTGTGGGTATTCTGG	3736	S	NP_062538.5	NM_019592.5	ILMN_3024	RefSeq	NM_019592.5	Homo sapiens	RNF20	FLJ20382; KIAA2779; FLJ11189; BRE1A; MGC129667; MGC129668	ILMN_3024
ILMN_1659206	0.0221019	1.44612	1.44612	SOX9 up vs Control2	NM_000964.2	7050600	17	17q21.2a	Homo sapiens retinoic acid receptor, alpha (RARA), transcript variant 1, mRNA.	5914	RARA	75812906	GO:0005634|GO:0006350|GO:0006355|GO:0007165|GO:0003713|GO:0043565|GO:0003700|GO:0008270|GO:0046872|GO:0003708|GO:0003707|GO:0005515|	NR1B1; RAR	nucleus [goid 5634] [evidence IEA]	transcription coactivator activity [goid 3713] [pmid 2825025] [evidence TAS]; sequence-specific DNA binding [goid 43565] [evidence IEA]; transcription factor activity [goid 3700] [pmid 2825025] [evidence NAS]; zinc ion binding [goid 8270] [evidence IEA]; metal ion binding [goid 46872] [evidence IEA]; retinoic acid receptor activity [goid 3708] [pmid 2825025] [evidence TAS]; steroid hormone recept…	transcription [goid 6350] [evidence IEA]; regulation of transcription, DNA-dependent [goid 6355] [evidence IEA]; signal transduction [goid 7165] [pmid 2825025] [evidence NAS]	ILMN_1659206	+	34306937-34306986	ILMN_1659206	CCTGGAGCCCGTGGGTGCACCTGTTACTGTTGGGCTTTCCACTGAGATCT	3180	A	NP_000955.1	NM_000964.2	ILMN_29880	RefSeq	NM_000964.2	Homo sapiens	RARA	NR1B1; RAR	ILMN_12571
ILMN_1699980	0.0379241	1.44597	1.44597	SOX9 up vs Control2	NM_130783.3	1820279	11	11p11.2d	Homo sapiens tetraspanin 18 (TSPAN18), transcript variant 2, mRNA.	90139	TSPAN18	142354947	GO:0016020|GO:0016021|	TSPAN	membrane [goid 16020] [evidence IEA]; integral to membrane [goid 16021] [evidence IEA]			ILMN_1699980	+	44909374-44909423	ILMN_1699980	GGCTGCCCCTCTTGAACCACCCACATGCTTAGCCCCAGCTTTTTGGAAGA	2977	A	NP_570139.2	NM_130783.3	ILMN_14181	RefSeq	NM_130783.3	Homo sapiens	TSPAN18	TSPAN	ILMN_14181
ILMN_1719998	0.00891563	1.44391	1.44391	SOX9 up vs Control2	XR_017862.1	1050050	9		PREDICTED: Homo sapiens chromosome 9 open reading frame 45 (C9orf45), misc RNA.		C9ORF45	113420834		FLJ22161; GL012; DKFZp779O012				ILMN_1719998	-	124911698-124911747	ILMN_1719998	GCACCCGCACTGTGGCTCCTTCGCACTGAGTATGTTGGACTCTGCCATAG	5830	S		XR_017862.1	ILMN_21803	RefSeq	XR_017862.1	Homo sapiens	C9orf45		ILMN_165273
ILMN_1683888	0.0314201	1.44379	1.44379	SOX9 up vs Control2	NM_006947.3	2710386	4	4q12e	Homo sapiens signal recognition particle 72kDa (SRP72), mRNA.	6731	SRP72	109638748	GO:0030529|GO:0005786|GO:0006468|GO:0007165|GO:0016301|GO:0005488|GO:0004871|GO:0004685|		ribonucleoprotein complex [goid 30529] [evidence IEA]; signal recognition particle (sensu Eukaryota) [goid 5786] [evidence IEA]	kinase activity [goid 16301] [evidence IEA]; binding [goid 5488] [evidence IEA]; signal transducer activity [goid 4871] [pmid 9224693] [evidence NAS]; calcium- and calmodulin-dependent protein kinase activity [goid 4685] [pmid 9224693] [evidence TAS]	protein amino acid phosphorylation [goid 6468] [pmid 9224693] [evidence TAS]; signal transduction [goid 7165] [pmid 9224693] [evidence TAS]	ILMN_1683888	+	53323196-53323245	ILMN_1683888	CACATTGAACAGCTGTGAGACAGACATATTGAGATGCCTGCCCTTGTTAG	3129	S	NP_008878.3	NM_006947.3	ILMN_21281	RefSeq	NM_006947.3	Homo sapiens	SRP72		ILMN_182551
ILMN_1806979	0.000655377	1.44365	1.44365	SOX9 up vs Control2	NM_134431.2	3710475	12	12p12.1e	Homo sapiens solute carrier organic anion transporter family, member 1A2 (SLCO1A2), transcript variant 1, mRNA.	6579	SLCO1A2	124248479	GO:0016020|GO:0016021|GO:0006811|GO:0015711|GO:0008514|GO:0005215|	OATP1A2; SLC21A3; OATP-A; OATP	membrane [goid 16020] [evidence IEA]; integral to membrane [goid 16021] [evidence IEA]	organic anion transporter activity [goid 8514] [pmid 9007731] [evidence TAS]; transporter activity [goid 5215] [evidence IEA]	ion transport [goid 6811] [evidence IEA]; organic anion transport [goid 15711] [pmid 9007731] [evidence TAS]	ILMN_1806979	-	21338147-21338196	ILMN_1806979	GTCAGCTTGTCTTGCTGGTTGTGAGACATCCATTGGAACGGGAATAAACA	2107	A	NP_602307.1	NM_134431.2	ILMN_4308	RefSeq	NM_134431.2	Homo sapiens	SLCO1A2	OATP-A; OATP1A2; OATP; SLC21A3	ILMN_7762
ILMN_2117716	0.000226754	1.44318	1.44318	SOX9 up vs Control2	NM_005088.2	5570538	Un|NW_001841157.1	Xp22.33d,Yp11.32a	Homo sapiens splicing factor, arginine/serine-rich 17A (SFRS17A), mRNA.	8227	SFRS17A	41152096	GO:0016020|GO:0006355|GO:0007165|GO:0000166|	CXYorf3; DXYS155E; MGC39904; XE7; MGC125365; 721P; CCDC133; MGC125366; XE7Y	membrane [goid 16020] [evidence IEA]	nucleotide binding [goid 166] [evidence IEA]	regulation of transcription, DNA-dependent [goid 6355] [pmid 1438229] [evidence NAS]; signal transduction [goid 7165] [pmid 1438229] [evidence NAS]	ILMN_2117716	-	339426-339475	ILMN_2117716	GGGCCGTTCTTTCTAAGGTGTCGGTATGTGGGGAGTGGTACAAAATGGTC	2850	S	NP_005079.2	NM_005088.2	ILMN_26209	RefSeq	NM_005088.2	Homo sapiens	SFRS17A	CXYorf3; DXYS155E; MGC39904; XE7; MGC125365; 721P; CCDC133; MGC125366; XE7Y	ILMN_26209
ILMN_2340259	0.0393636	1.44284	1.44284	SOX9 up vs Control2	NM_002600.3	2480577	1	1p31.3b	Homo sapiens phosphodiesterase 4B, cAMP-specific (phosphodiesterase E4 dunce homolog, Drosophila) (PDE4B), transcript variant a, mRNA.	5142	PDE4B	82799480	GO:0005626|GO:0005625|GO:0007165|GO:0016787|GO:0004114|GO:0003824|	MGC126529; DKFZp686F2182; DPDE4; PDE4B5; PDEIVB	insoluble fraction [goid 5626] [pmid 9371714] [evidence TAS]; soluble fraction [goid 5625] [pmid 9371714] [evidence TAS]	hydrolase activity [goid 16787] [evidence IEA]; 3',5'-cyclic-nucleotide phosphodiesterase activity [goid 4114] [evidence IEA]; catalytic activity [goid 3824] [evidence IEA]	signal transduction [goid 7165] [evidence IEA]	ILMN_2340259	+	66612404-66612453	ILMN_2340259	TTCTTCTGAATGCTCCCGAACTACTGACTTTGAAGAGGTAGCCTCCTGCC	3812	A	NP_002591.2	NM_002600.3	ILMN_19019	RefSeq	NM_002600.3	Homo sapiens	PDE4B	DKFZp686F2182; MGC126529; DPDE4; PDE4B5; PDEIVB	ILMN_19019
ILMN_1665730	0.0204439	1.44283	1.44283	SOX9 up vs Control2	NM_012089.1	4810048	1	1q42.13e	Homo sapiens ATP-binding cassette, sub-family B (MDR/TAP), member 10 (ABCB10), nuclear gene encoding mitochondrial protein, mRNA.	23456	ABCB10	9961243		EST20237; M-ABC2; MTABC2				ILMN_1665730	-	200142696-200142745	ILMN_1665730	GCTGTTGCCTCAAGAAAAAGTGCTTTTTCTCCATGGATGAGGCTAGACCC	3386	S	NP_036221.1	NM_012089.1	ILMN_4642	RefSeq	NM_012089.1	Homo sapiens	ABCB10	EST20237; M-ABC2; MTABC2	ILMN_4642
ILMN_1722634	0.0029728	1.44248	1.44248	SOX9 up vs Control2	NM_006184.3	6520026	19	19q13.33a	Homo sapiens nucleobindin 1 (NUCB1), mRNA.	4924	NUCB1	39725676	GO:0005615|GO:0005793|GO:0005509|GO:0003677|	DKFZp686A15286; NUC; FLJ40471	extracellular space [goid 5615] [pmid 1520323] [evidence TAS]; ER-Golgi intermediate compartment [goid 5793] [pmid 15308636] [evidence IDA]	calcium ion binding [goid 5509] [evidence IEA]; DNA binding [goid 3677] [pmid 1520323] [evidence TAS]		ILMN_1722634	+	54118266-54118315	ILMN_1722634	CTGACACTGCTCCGCATCCTGCTGTGTGTCCTGTTCCATGTTCCGGTTCC	2176	S	NP_006175.2	NM_006184.3	ILMN_29645	RefSeq	NM_006184.3	Homo sapiens	NUCB1	DKFZp686A15286; NUC; FLJ40471	ILMN_29645
ILMN_1719343	0.0141842	1.44225	1.44225	SOX9 up vs Control2	NM_025160.4	2030358	1	1q42.11b	Homo sapiens WD repeat domain 26 (WDR26), mRNA.	80232	WDR26	55743152		FLJ21016; MIP2; CDW2				ILMN_1719343	-	195093578-195093627	ILMN_1719343	CTCGTGCACATGTGAAGTGCCCTCTGAGTTTAAGGTTTGGTTAATACTGG	5833	S	NP_079436.3	NM_025160.4	ILMN_13821	RefSeq	NM_025160.4	Homo sapiens	WDR26	FLJ21016; MIP2; CDW2	ILMN_13821
ILMN_1684802	0.000879449	1.44132	1.44132	SOX9 up vs Control2	NM_006951.3	2900193	10	10q24.33a	Homo sapiens TAF5 RNA polymerase II, TATA box binding protein (TBP)-associated factor, 100kDa (TAF5), mRNA.	6877	TAF5	50363367	GO:0005634|GO:0005669|GO:0006355|GO:0003700|	TAFII100; TAF2D	nucleus [goid 5634] [evidence IEA]; transcription factor TFIID complex [goid 5669] [pmid 14580349] [evidence IDA]	transcription factor activity [goid 3700] [pmid 9045704] [evidence TAS]	regulation of transcription, DNA-dependent [goid 6355] [evidence IEA]	ILMN_1684802	+	105138477-105138526	ILMN_1684802	GTAGGGTTCCTTTCTTAGATCTAGAGGAAGTACAGCCACCCACTGACATC	2933	S	NP_008882.2	NM_006951.3	ILMN_9897	RefSeq	NM_006951.3	Homo sapiens	TAF5	TAFII100; TAF2D	ILMN_181009
ILMN_1735180	0.0182052	1.44126	1.44126	SOX9 up vs Control2	NM_015331.2	7210719	1	1q23.2d	Homo sapiens nicastrin (NCSTN), mRNA.	23385	NCSTN	62548867	GO:0005794|GO:0005887|GO:0016020|GO:0005783|GO:0007220|GO:0042987|GO:0016485|GO:0006509|GO:0043085|GO:0005515|	APH2; RP11-517F10.1; KIAA0253	Golgi apparatus [goid 5794] [pmid 15274632] [evidence IDA]; integral to plasma membrane [goid 5887] [pmid 15274632] [evidence IDA]; membrane [goid 16020] [evidence IEA]; endoplasmic reticulum [goid 5783] [pmid 15274632] [evidence IDA]	protein binding [goid 5515] [pmid 12297508] [evidence IPI]	Notch receptor processing [goid 7220] [pmid 15274632] [evidence TAS]; amyloid precursor protein catabolism [goid 42987] [pmid 15274632] [evidence TAS]; protein processing [goid 16485] [pmid 15274632] [evidence IDA]; membrane protein ectodomain proteolysis [goid 6509] [pmid 15274632] [evidence IDA]; positive regulation of enzyme activity [goid 43085] [pmid 15274632] [evidence IDA]	ILMN_1735180	+	131684658-131684707	ILMN_1735180	GCTGAGCCTACTGTCTCCTTCCCACTGTCCTTTCTCCAGGCCCTCAGATG	2718	S	NP_056146.1	NM_015331.2	ILMN_8729	RefSeq	NM_015331.2	Homo sapiens	NCSTN	KIAA0253; APH2; RP11-517F10.1	ILMN_8729
ILMN_2134555	0.000199314	1.44063	1.44063	SOX9 up vs Control2	NM_016121.3	4250246	1	1q41a	Homo sapiens potassium channel tetramerisation domain containing 3 (KCTD3), mRNA.	51133	KCTD3	46255025	GO:0008076|GO:0016020|GO:0006813|GO:0005515|GO:0005249|	MGC43935; NY-REN-45	voltage-gated potassium channel complex [goid 8076] [evidence IEA]; membrane [goid 16020] [evidence IEA]	protein binding [goid 5515] [evidence IEA]; voltage-gated potassium channel activity [goid 5249] [evidence IEA]	potassium ion transport [goid 6813] [evidence IEA]	ILMN_2134555	+	186468967-186469016	ILMN_2134555	CCCAGAAGGGAAAGCTGTACCAGTTGCTAACCTGTCTTGTTTCAGGAGCC	3485	S	NP_057205.2	NM_016121.3	ILMN_179202	RefSeq	NM_016121.3	Homo sapiens	KCTD3	MGC43935; NY-REN-45	ILMN_179202
ILMN_1714820	0.0168138	1.44046	1.44046	SOX9 up vs Control2	NM_033668.1	110440	10	10p11.22b	Homo sapiens integrin, beta 1 (fibronectin receptor, beta polypeptide, antigen CD29 includes MDF2, MSK12) (ITGB1), transcript variant 1D, mRNA.	3688	ITGB1	19743818		GPIIA; VLAB; MDF2; FNRB; CD29; MSK12				ILMN_1714820	-	33239236-33239285	ILMN_1714820	TTACCCCAGCCGGTCCAACCTGATCCTGTGTCCCATTGTAAGGAGAAGGA	2035	A	NP_391988.1	NM_033668.1	ILMN_11529	RefSeq	NM_033668.1	Homo sapiens	ITGB1	GPIIA; VLAB; MDF2; FNRB; CD29; MSK12	ILMN_24435
ILMN_1709851	0.00679166	1.44032	1.44032	SOX9 up vs Control2	NM_006756.2	5960286	8	8q11.23d	Homo sapiens transcription elongation factor A (SII), 1 (TCEA1), transcript variant 1, mRNA.	6917	TCEA1	45439353	GO:0005634|GO:0006357|GO:0006952|GO:0006354|GO:0003746|GO:0003677|GO:0008270|GO:0046872|GO:0016251|		nucleus [goid 5634] [evidence IEA]	translation elongation factor activity [goid 3746] [evidence IEA]; DNA binding [goid 3677] [evidence IEA]; zinc ion binding [goid 8270] [evidence IEA]; metal ion binding [goid 46872] [evidence IEA]; general RNA polymerase II transcription factor activity [goid 16251] [pmid 1708494] [evidence TAS]	regulation of transcription from RNA polymerase II promoter [goid 6357] [evidence NR ]; defense response [goid 6952] [evidence IEA]; RNA elongation [goid 6354] [evidence IEA]	ILMN_1709851	-	50365251-50365300	ILMN_1709851	AAAGAACCTGCAATTACATCGCAGAACAGCCCTGAGGCAAGAGAAGAAAG	594	A	NP_006747.1	NM_006756.2	ILMN_139216	RefSeq	NM_006756.2	Homo sapiens	TCEA1	SII; TCEA; TFIIS; GTF2S; TF2S	ILMN_15877
ILMN_1708328	0.000760989	1.44003	1.44003	SOX9 up vs Control2	NM_014700.2	3610112	16	16p13.3f	Homo sapiens RAB11 family interacting protein 3 (class II) (RAB11FIP3), mRNA.	9727	RAB11FIP3	41281455	GO:0017137|GO:0005509|	KIAA0665; Rab11-FIP3		Rab GTPase binding [goid 17137] [pmid 11481332] [evidence NAS]; calcium ion binding [goid 5509] [evidence IEA]		ILMN_1708328	+	493715-493764	ILMN_1708328	GTGTGGGAAACGCTCCTGCTTTAATTCCCCGAGAAACGGCTCTTCCTGCC	4153	S	NP_055515.1	NM_014700.2	ILMN_7754	RefSeq	NM_014700.2	Homo sapiens	RAB11FIP3	KIAA0665; Rab11-FIP3	ILMN_7754
ILMN_2228732	0.0395552	1.43936	1.43936	SOX9 up vs Control2	NM_004354.1	5360672	4	4q21.1b-q21.1c	Homo sapiens cyclin G2 (CCNG2), mRNA.	901	CCNG2	4757935	GO:0007067|GO:0000075|GO:0007049|GO:0051301|				mitosis [goid 7067] [evidence IEA]; cell cycle checkpoint [goid 75] [pmid 8626390] [evidence TAS]; cell cycle [goid 7049] [evidence IEA]; cell division [goid 51301] [evidence IEA]	ILMN_2228732	+	73839512-73839561	ILMN_2228732	TAGGCTAGGGCTCTTAGTTTTCATTCCTATTGCCCCAAGTATTGTCAAAC	1802	S	NP_004345.1	NM_004354.1	ILMN_10201	RefSeq	NM_004354.1	Homo sapiens	CCNG2		ILMN_10201
ILMN_2323801	0.00294922	1.43908	1.43908	SOX9 up vs Control2	NM_001075098.1	7560543	6	6p21.2a	Homo sapiens molybdenum cofactor synthesis 1 (MOCS1), transcript variant 4, mRNA.	4337	MOCS1	116734667	GO:0005634|GO:0019008|GO:0006777|GO:0051539|GO:0000166|GO:0046872|GO:0005506|GO:0005525|GO:0030151|GO:0003824|	MOCS1B; MIG11; MOCS1A; KIAA0381; MOCOD	nucleus [goid 5634] [pmid 9731530] [evidence NAS]; molybdopterin synthase complex [goid 19008] [evidence IEA]	4 iron, 4 sulfur cluster binding [goid 51539] [evidence IEA]; nucleotide binding [goid 166] [evidence IEA]; metal ion binding [goid 46872] [evidence IEA]; iron ion binding [goid 5506] [evidence IEA]; GTP binding [goid 5525] [evidence IEA]; molybdenum ion binding [goid 30151] [pmid 9731530] [evidence NAS]; catalytic activity [goid 3824] [evidence IEA]	Mo-molybdopterin cofactor biosynthesis [goid 6777] [pmid 9731530] [evidence NAS]	ILMN_2323801	-	39981285-39981334	ILMN_2323801	GATGATAGATTGCCTTCACCCTCACAGCGCACAAATAAAGCTACGATGCC	2764	A	NP_001068566.1	NM_001075098.1	ILMN_176423	RefSeq	NM_001075098.1	Homo sapiens	MOCS1	MOCS1B; MIG11; MOCS1A; KIAA0381; MOCOD	ILMN_176423
ILMN_1731064	0.00798004	1.43808	1.43808	SOX9 up vs Control2	NM_020247.4	6220180	1	1q42.13a	Homo sapiens chaperone, ABC1 activity of bc1 complex homolog (S. pombe) (CABC1), nuclear gene encoding mitochondrial protein, mRNA.	56997	CABC1	104486445	GO:0005739|GO:0006457|	COQ8; ADCK3	mitochondrion [goid 5739] [evidence IEA]		protein folding [goid 6457] [evidence IEA]	ILMN_1731064	+	197691495-197691544	ILMN_1731064	GGCTGGAGCTGGGAGAGGTGCTGAGCTAACAGTGCCAACAAGTGCTCCTT	2584	S	NP_064632.2	NM_020247.4	ILMN_17033	RefSeq	NM_020247.4	Homo sapiens	CABC1	MGC4849; COQ8; ADCK3	ILMN_17033
ILMN_1651832	0.0264645	1.43759	1.43759	SOX9 up vs Control2	NM_006795.2	1780619	11	11q13.1b	Homo sapiens EH-domain containing 1 (EHD1), mRNA.	10938	EHD1	30240931	GO:0005524|GO:0005525|GO:0003924|GO:0000166|GO:0005509|GO:0005515|	PAST1; PAST; HPAST1; FLJ42622; FLJ44618; H-PAST		ATP binding [goid 5524] [evidence IEA]; GTP binding [goid 5525] [evidence IEA]; GTPase activity [goid 3924] [evidence IEA]; nucleotide binding [goid 166] [evidence IEA]; calcium ion binding [goid 5509] [evidence IEA]; protein binding [goid 5515] [pmid 15371016] [evidence IPI]		ILMN_1651832	-	64376872-64376921	ILMN_1651832	CACTCCATACAGTATTAGGTGAGGATGGATGCGGGCGCTGTCCTTGCCGG	3319	S	NP_006786.2	NM_006795.2	ILMN_17263	RefSeq	NM_006795.2	Homo sapiens	EHD1	PAST1; PAST; HPAST1; FLJ42622; FLJ44618; H-PAST	ILMN_17263
ILMN_1761086	0.00432473	1.43733	1.43733	SOX9 up vs Control2	NM_016516.2	6060379	2	2p15a-p14c	Homo sapiens vacuolar protein sorting 54 homolog (S. cerevisiae) (VPS54), transcript variant 1, mRNA.	51542	VPS54	54234033	GO:0042147|GO:0015031|GO:0005515|	hVps54L; HCC8; SLP-8p; VPS54L		protein binding [goid 5515] [evidence IEA]	retrograde transport, endosome to Golgi [goid 42147] [evidence IEA]; protein transport [goid 15031] [evidence IEA]	ILMN_1761086	-	63973413-63973462	ILMN_1761086	CTACCACCGTATGTCAACTGGGTAAAGCCTTCCAGAGCTCTCTAAATACC	3702	A	NP_057600.2	NM_016516.2	ILMN_9216	RefSeq	NM_016516.2	Homo sapiens	VPS54	hVps54L; HCC8; SLP-8p; VPS54L	ILMN_9216
ILMN_1682896	0.00761824	1.43722	1.43722	SOX9 up vs Control2	NM_058191.3	2490044	21	21q22.11b	Homo sapiens chromosome 21 open reading frame 66 (C21orf66), transcript variant 4, mRNA.	94104	C21ORF66	125661050	GO:0005634|GO:0006355|GO:0003700|	FLJ90561; GCFC; BM-020	nucleus [goid 5634] [evidence NAS]	transcription factor activity [goid 3700] [evidence IEA]	regulation of transcription, DNA-dependent [goid 6355] [evidence NAS]	ILMN_1682896	-	19540864-19540913	ILMN_1682896	CGACAGCAGCATGAGAAACATCTGCAAAGCCGAGTGGACTCTACCAGGGC	1418	A	NP_478071.1	NM_058191.3	ILMN_826	RefSeq	NM_058191.3	Homo sapiens	C21orf66	FLJ90561; GCFC; BM-020	ILMN_16844
ILMN_1694539	0.0444528	1.43709	1.43709	SOX9 up vs Control2	NM_004672.3	5080471	1	1p36.11a	Homo sapiens mitogen-activated protein kinase kinase kinase 6 (MAP3K6), mRNA.	9064	MAP3K6	45827808	GO:0006468|GO:0016301|GO:0005524|GO:0016740|GO:0004674|GO:0000166|	MGC125653; MGC20114; ASK2; MAPKKK6		kinase activity [goid 16301] [evidence IEA]; ATP binding [goid 5524] [evidence IEA]; transferase activity [goid 16740] [evidence IEA]; protein serine/threonine kinase activity [goid 4674] [evidence IEA]; nucleotide binding [goid 166] [evidence IEA]	protein amino acid phosphorylation [goid 6468] [evidence IEA]	ILMN_1694539	-	27554377-27554426	ILMN_1694539	GGATGAATGGAGAGGACAAAGGCAGCTTCTGACACACCAGCCCCAGGACC	4158	S	NP_004663.3	NM_004672.3	ILMN_20318	RefSeq	NM_004672.3	Homo sapiens	MAP3K6	MGC125653; MGC20114; ASK2; MAPKKK6	ILMN_20318
ILMN_1673380	0.00288357	1.43672	1.43672	SOX9 up vs Control2	NM_018841.4	5890025	1	1p31.3a	Homo sapiens guanine nucleotide binding protein (G protein), gamma 12 (GNG12), mRNA.	55970	GNG12	116812589	GO:0005834|GO:0016020|GO:0007186|GO:0007165|GO:0004871|	FLJ34695	heterotrimeric G-protein complex [goid 5834] [evidence IEA]; membrane [goid 16020] [evidence IEA]	signal transducer activity [goid 4871] [evidence IEA]	G-protein coupled receptor protein signaling pathway [goid 7186] [evidence IEA]; signal transduction [goid 7165] [pmid 10819326] [evidence TAS]	ILMN_1673380	-	67941909-67941958	ILMN_1673380	GCACTGCCCTTAGCCTTGTGTCATCTGCTTTTTCGTTCTGCGATATGCCC	2174	S	NP_061329.3	NM_018841.4	ILMN_5763	RefSeq	NM_018841.4	Homo sapiens	GNG12	FLJ31352; FLJ34695	ILMN_163761
ILMN_1682232	0.000279494	1.43649	1.43649	SOX9 up vs Control2	NM_020948.2	4490452	1	1p31.3a	Homo sapiens mesoderm induction early response 1 homolog (Xenopus laevis) (MIER1), transcript variant 1, mRNA.	57708	MIER1	118130818	GO:0005634|GO:0006355|GO:0006350|GO:0003677|	KIAA1610; MGC131940; MI-ER1; RP5-944N15.1; ER1; DKFZp781G0451; hMI-ER1	nucleus [goid 5634] [evidence IEA]	DNA binding [goid 3677] [evidence IEA]	regulation of transcription, DNA-dependent [goid 6355] [evidence IEA]; transcription [goid 6350] [evidence IEA]	ILMN_1682232	+	67226079-67226128	ILMN_1682232	TTGCACTACTTTTTCAGTGGTTCTTGGTCCCCTTTACCACATCTTGGGTG	4750	S	NP_065999.1	NM_020948.2	ILMN_23077	RefSeq	NM_020948.2	Homo sapiens	MIER1	MGC150640; KIAA1610; MGC131940; ER1; MI-ER1; DKFZp781G0451; RP5-944N15.1; MGC150641; hMI-ER1	ILMN_23077
ILMN_1717099	0.00548918	1.43531	1.43531	SOX9 up vs Control2	NM_006052.1	7320437	21	21q22.13a	Homo sapiens Down syndrome critical region gene 3 (DSCR3), mRNA.	10311	DSCR3	5174424	GO:0006886|	DCRA; MGC117385; DSCRA			intracellular protein transport [goid 6886] [evidence IEA]	ILMN_1717099	-	24071873-24071922	ILMN_1717099	TGGCCAAAACAGGCTCAGGCCAAAGACCTCCCAAGCTGTATGTACTTCCA	2831	S	NP_006043.1	NM_006052.1	ILMN_19785	RefSeq	NM_006052.1	Homo sapiens	DSCR3	DCRA; MGC117385; DSCRA	ILMN_19785
ILMN_2321292	0.000220318	1.43427	1.43427	SOX9 up vs Control2	NM_016003.3	1410075	7	7p22.1c	Homo sapiens WD repeat domain, phosphoinositide interacting 2 (WIPI2), transcript variant 2, mRNA.	26100	WIPI2	75677338	GO:0043234|	FLJ12979; FLJ14217; DKFZP434J154; DKFZp686P02188; Atg21; WIPI-2; CGI-50; FLJ42984	protein complex [goid 43234] [pmid 11256614] [evidence IDA]			ILMN_2321292	+	5319587-5319636	ILMN_2321292	GGAACCTGGAGTCAAAAAGAACTGCTTCAGTCCCCGCTGTACCGCCTGCC	4181	A	NP_057087.2	NM_016003.3	ILMN_28022	RefSeq	NM_016003.3	Homo sapiens	WIPI2	FLJ12979; FLJ14217; DKFZP434J154; DKFZp686P02188; Atg21; WIPI-2; CGI-50; FLJ42984	ILMN_28022
ILMN_1672504	0.0113201	1.43427	1.43427	SOX9 up vs Control2	NM_003681.4	5890131	21	21q22.3c	Homo sapiens pyridoxal (pyridoxine, vitamin B6) kinase (PDXK), mRNA.	8566	PDXK	148235211	GO:0008270|GO:0046872|GO:0008478|GO:0005524|GO:0016740|GO:0000166|	PKH; C21orf97; PNK		zinc ion binding [goid 8270] [evidence IEA]; metal ion binding [goid 46872] [evidence IEA]; pyridoxal kinase activity [goid 8478] [pmid 9099727] [evidence TAS]; ATP binding [goid 5524] [evidence IEA]; transferase activity [goid 16740] [evidence IEA]; nucleotide binding [goid 166] [evidence IEA]		ILMN_1672504	+	30550454-30550503	ILMN_1672504	GGCCCTGCTTGTGCCATGTGGATGTTTGTGAGCCTCGGTCCTACAGCACT	7250	S	NP_003672.1	NM_003681.4	ILMN_24569	RefSeq	NM_003681.4	Homo sapiens	PDXK	PKH; MGC52346; FLJ31940; MGC15873; C21orf97; DKFZp566A071; MGC31754; PRED79; FLJ37311; PNK; C21orf124	ILMN_24569
ILMN_1697670	0.0274621	1.43354	1.43354	SOX9 up vs Control2	NM_005839.3	6290392	1	1p36.11c	Homo sapiens serine/arginine repetitive matrix 1 (SRRM1), mRNA.	10250	SRRM1	115648109	GO:0005634|GO:0006397|GO:0000398|GO:0003723|GO:0003677|	SRM160; 160-KD; POP101; MGC39488	nucleus [goid 5634] [evidence IEA]	RNA binding [goid 3723] [evidence IEA]; DNA binding [goid 3677] [evidence IEA]	mRNA processing [goid 6397] [evidence IEA]; nuclear mRNA splicing, via spliceosome [goid 398] [evidence IEA]	ILMN_1697670	+	23256168-23256217	ILMN_1697670	CAACTTTCAGAGCCTCTTGTATTTGGAAGGCTGGAAGGGCCCAGACTTTG	3755	S	NP_005830.2	NM_005839.3	ILMN_2484	RefSeq	NM_005839.3	Homo sapiens	SRRM1	POP101; SRM160; MGC39488; 160-KD	ILMN_177818
ILMN_1759023	0.00172704	1.43333	1.43333	SOX9 up vs Control2	NM_006005.2	6590224	4	4p16.1f	Homo sapiens Wolfram syndrome 1 (wolframin) (WFS1), mRNA.	7466	WFS1	13376995	GO:0016021|GO:0005624|GO:0016020|GO:0005783|GO:0007601|GO:0006091|	DFNA14; DIDMOAD; WFRS; WOLFRAMIN; DFNA6; WFS; DFNA38	integral to membrane [goid 16021] [pmid 9771706] [evidence TAS]; membrane fraction [goid 5624] [pmid 9771706] [evidence TAS]; membrane [goid 16020] [evidence IEA]; endoplasmic reticulum [goid 5783] [evidence IEA]		visual perception [goid 7601] [pmid 9771706] [evidence TAS]; generation of precursor metabolites and energy [goid 6091] [pmid 9771706] [evidence TAS]	ILMN_1759023	+	6355789-6355838	ILMN_1759023	GGAGGTCCCTGCCAGTGTTTAGAAGAGCCTGACTGTGTTCAGTGCCTTGG	3536	S	NP_005996.1	NM_006005.2	ILMN_18545	RefSeq	NM_006005.2	Homo sapiens	WFS1	DFNA14; DIDMOAD; WFRS; WOLFRAMIN; DFNA6; WFS; DFNA38	ILMN_18545
ILMN_1775522	0.0117301	1.43326	1.43326	SOX9 up vs Control2	NM_001005332.1	460113	X	Xp11.22b	Homo sapiens melanoma antigen family D, 1 (MAGED1), transcript variant 3, mRNA.	9500	MAGED1	52632378		NRAGE; DLXIN-1				ILMN_1775522	+	51661708-51661757	ILMN_1775522	CAGCCAGTGCCAACTTCGCTGCCAACTTTGGTGCCATTGGTTTCTTCTGG	2374	A	NP_001005332.1	NM_001005332.1	ILMN_26488	RefSeq	NM_001005332.1	Homo sapiens	MAGED1	NRAGE; DLXIN-1	ILMN_27182
ILMN_2360784	0.000210579	1.43285	1.43285	SOX9 up vs Control2	NM_001042576.1	3890408	20	20p12.1a	Homo sapiens ribosome binding protein 1 homolog 180kDa (dog) (RRBP1), transcript variant 1, mRNA.	6238	RRBP1	110611217	GO:0016021|GO:0016020|GO:0005783|GO:0005840|GO:0030176|GO:0006605|GO:0015031|GO:0006412|GO:0007165|GO:0005201|GO:0004872|	DKFZp586A1420; MGC157721; ES130; FLJ36146; MGC157720; ES/130; hES	integral to membrane [goid 16021] [evidence IEA]; membrane [goid 16020] [evidence IEA]; endoplasmic reticulum [goid 5783] [pmid 9628588] [evidence NAS]; ribosome [goid 5840] [pmid 9628588] [evidence TAS]; integral to endoplasmic reticulum membrane [goid 30176] [evidence NAS]	extracellular matrix structural constituent [goid 5201] [evidence NR ]; receptor activity [goid 4872] [pmid 9628588] [evidence TAS]	protein targeting [goid 6605] [evidence IEA]; protein transport [goid 15031] [evidence IEA]; protein biosynthesis [goid 6412] [pmid 9628588] [evidence TAS]; signal transduction [goid 7165] [evidence NAS]	ILMN_2360784	-	17542355-17542404	ILMN_2360784	CTCACCCCTAGACGTTGCCAACCAGAACTGACGTGTGACCTCCTGGGTGT	3710	A	NP_001036041.1	NM_001042576.1	ILMN_172165	RefSeq	NM_001042576.1	Homo sapiens	RRBP1	FLJ36146; DKFZp586A1420; MGC157720; ES/130; MGC157721; ES130; hES	ILMN_172165
ILMN_1737157	0.0162933	1.43233	1.43233	SOX9 up vs Control2	NM_020895.2	3140438	19	19q13.11c	Homo sapiens GRAM domain containing 1A (GRAMD1A), mRNA.	57655	GRAMD1A	34147343		FLJ90346; FLJ22411; KIAA1533				ILMN_1737157	+	32025640-32025689	ILMN_1737157	GGGGCGCCTCCTGGGGTGCACGATTCCCTCAGCTCTGGGTTTAATGTATT	2556	S	NP_065946.2	NM_020895.2	ILMN_23962	RefSeq	NM_020895.2	Homo sapiens	GRAMD1A	FLJ90346; FLJ22411; KIAA1533	ILMN_23962
ILMN_1687303	0.0150054	1.43199	1.43199	SOX9 up vs Control2	NM_025247.4	6560327	12	12q24.12b	Homo sapiens acyl-Coenzyme A dehydrogenase family, member 10 (ACAD10), mRNA.	80724	ACAD10	142386627	GO:0008152|GO:0006118|GO:0003995|GO:0016787|GO:0050660|	MGC5601		acyl-CoA dehydrogenase activity [goid 3995] [evidence IEA]; hydrolase activity [goid 16787] [evidence IEA]; FAD binding [goid 50660] [evidence IEA]	metabolism [goid 8152] [evidence IEA]; electron transport [goid 6118] [evidence IEA]	ILMN_1687303	+	110679127-110679176	ILMN_1687303	AGGACCTGGGCGCCTGGGAAAATGGAATGCAACCCACATTGTAAAGCCAC	3802	S	NP_079523.3	NM_025247.4	ILMN_27988	RefSeq	NM_025247.4	Homo sapiens	ACAD10	MGC5601	ILMN_27988
ILMN_1669484	0.000157409	1.43141	1.43141	SOX9 up vs Control2	NM_018031.2	70707	3	3p21.31d	Homo sapiens WD repeat domain 6 (WDR6), mRNA.	11180	WDR6	11072092		FLJ10218; MGC142027; MGC126756				ILMN_1669484	+	49028156-49028205	ILMN_1669484	AGGGCCTGCTGGTCTCATCCTCTGCTTCCTTTGCCTTTACCCTATACCTC	3836	S	NP_060501.2	NM_018031.2	ILMN_16845	RefSeq	NM_018031.2	Homo sapiens	WDR6	FLJ10218; MGC142027; MGC126756	ILMN_16845
ILMN_1713732	0.008285	1.43071	1.43071	SOX9 up vs Control2	NM_005157.3	4180088	9	9q34.12a	Homo sapiens c-abl oncogene 1, receptor tyrosine kinase (ABL1), transcript variant a, mRNA.	25	ABL1	62362413	GO:0005634|GO:0007242|GO:0008630|GO:0000115|GO:0006355|GO:0006298|GO:0006468|GO:0016740|GO:0004713|GO:0000166|GO:0008022|GO:0003677|GO:0005524|	JTK7; ABL; p150; bcr/abl; v-abl; c-ABL	nucleus [goid 5634] [pmid 8242749] [evidence NAS]	transferase activity [goid 16740] [evidence IEA]; protein-tyrosine kinase activity [goid 4713] [pmid 10391249] [evidence TAS]; nucleotide binding [goid 166] [evidence IEA]; protein C-terminus binding [goid 8022] [pmid 11971963] [evidence IPI]; DNA binding [goid 3677] [pmid 8242749] [evidence NAS]; ATP binding [goid 5524] [evidence IEA]	intracellular signaling cascade [goid 7242] [evidence IEA]; DNA damage response, signal transduction resulting in induction of apoptosis [goid 8630] [pmid 10391249] [evidence TAS]; S-phase-specific transcription in mitotic cell cycle [goid 115] [pmid 8242749] [evidence TAS]; regulation of transcription, DNA-dependent [goid 6355] [pmid 8242749] [evidence TAS]; mismatch repair [goid 6298] [pmid 103…	ILMN_1713732	+	103249631-103249680	ILMN_1713732	CCTGTGGTGGCTCCCCCTCTGCTTCTCGGGGTCCAGTGCATTTTGTTTCT	5257	A	NP_005148.2	NM_005157.3	ILMN_22641	RefSeq	NM_005157.3	Homo sapiens	ABL1	JTK7; ABL; p150; bcr/abl; v-abl; c-ABL	ILMN_4033
ILMN_2089073	0.00244462	1.43055	1.43055	SOX9 up vs Control2	NM_006045.1	6480630	20	20q13.2a	Homo sapiens ATPase, class II, type 9A (ATP9A), mRNA.	10079	ATP9A	65301138	GO:0016021|GO:0016020|GO:0008152|GO:0006812|GO:0016887|GO:0016787|GO:0000166|GO:0005524|GO:0004012|GO:0000287|	KIAA0611; ATPIIA	integral to membrane [goid 16021] [evidence IEA]; membrane [goid 16020] [evidence IEA]	ATPase activity [goid 16887] [evidence IEA]; hydrolase activity [goid 16787] [evidence IEA]; nucleotide binding [goid 166] [evidence IEA]; ATP binding [goid 5524] [evidence IEA]; phospholipid-translocating ATPase activity [goid 4012] [evidence IEA]; magnesium ion binding [goid 287] [evidence IEA]	metabolism [goid 8152] [evidence IEA]; cation transport [goid 6812] [evidence IEA]	ILMN_2089073	-	46960855-46960904	ILMN_2089073	CTGAGCGACTCTACTTTCATTGTTTGCCAGCGTGGCTCGTTGCTGTTGCC	7507	S	NP_006036.1	NM_006045.1	ILMN_176431	RefSeq	NM_006045.1	Homo sapiens	ATP9A	KIAA0611; ATPIIA	ILMN_176431
ILMN_1736796	0.0199305	1.42941	1.42941	SOX9 up vs Control2	NM_001083617.1	3890092	8	8q11.23b	Homo sapiens RB1-inducible coiled-coil 1 (RB1CC1), transcript variant 2, mRNA.	9821	RB1CC1	134304845	GO:0005634|GO:0006355|GO:0007049|GO:0006350|	FIP200; CC1; DRAGOU14	nucleus [goid 5634] [evidence IEA]		regulation of transcription, DNA-dependent [goid 6355] [evidence IEA]; cell cycle [goid 7049] [evidence IEA]; transcription [goid 6350] [evidence IEA]	ILMN_1736796	-	49003199-49003248	ILMN_1736796	CAGTGGATTGGTCATCTGGGTTCTAAAGGGAAGAGTCTGTGCTACTAACC	5980	S	NP_001077086.1	NM_001083617.1	ILMN_15534	RefSeq	NM_001083617.1	Homo sapiens	RB1CC1	DRAGOU14; FIP200; CC1	ILMN_308545
ILMN_1656682	0.00041935	1.4288	1.4288	SOX9 up vs Control2	NM_015878.4	2480039	8	8q22.3c	Homo sapiens antizyme inhibitor 1 (AZIN1), transcript variant 1, mRNA.	51582	AZIN1	62526034	GO:0006596|GO:0004857|GO:0003824|	ODC1L; OAZIN; OAZI; MGC3832; MGC691		enzyme inhibitor activity [goid 4857] [pmid 9349715] [evidence TAS]; catalytic activity [goid 3824] [evidence IEA]	polyamine biosynthesis [goid 6596] [evidence IEA]	ILMN_1656682	-	99039912-99039961	ILMN_1656682	GGTGCAACTTTGAGTCCTTGGCTTGACTATACAGGCCTTGAACTTCATGG	3918	A	NP_056962.2	NM_015878.4	ILMN_4825	RefSeq	NM_015878.4	Homo sapiens	AZIN1	ODC1L; OAZIN; OAZI; MGC3832; MGC691	ILMN_4825
ILMN_2352097	0.000260528	1.42867	1.42867	SOX9 up vs Control2	NM_201524.1	4890241	16	16q13d	Homo sapiens G protein-coupled receptor 56 (GPR56), transcript variant 2, mRNA.	9289	GPR56	41584201	GO:0005887|GO:0016020|GO:0007155|GO:0007267|GO:0007420|GO:0007218|GO:0007165|GO:0004872|GO:0004930|GO:0005515|	BFPP; DKFZp781L1398; TM7LN4; TM7XN1	integral to plasma membrane [goid 5887] [pmid 10049584] [evidence TAS]; membrane [goid 16020] [evidence IEA]	receptor activity [goid 4872] [evidence IEA]; G-protein coupled receptor activity [goid 4930] [pmid 15004227] [evidence TAS]; protein binding [goid 5515] [pmid 15004227] [evidence IPI]	cell adhesion [goid 7155] [pmid 15674329] [evidence IDA]; cell-cell signaling [goid 7267] [pmid 10049584] [evidence TAS]; brain development [goid 7420] [pmid 15044805] [evidence IMP]; neuropeptide signaling pathway [goid 7218] [evidence IEA]; signal transduction [goid 7165] [evidence IEA]	ILMN_2352097	+	43566303-43566352	ILMN_2352097	GCCAACATTCAGTCTGGTATGTGAGGCGTGCGTGAAGCAAGAACTCCTGG	3563	A	NP_958932.1	NM_201524.1	ILMN_165137	RefSeq	NM_201524.1	Homo sapiens	GPR56	BFPP; DKFZp781L1398; TM7LN4; TM7XN1	ILMN_165137
ILMN_1754912	0.00110194	1.42804	1.42804	SOX9 up vs Control2	NM_001003722.1	2140630	9	9q34.11b	Homo sapiens GLE1 RNA export mediator homolog (yeast) (GLE1), transcript variant 1, mRNA.	2733	GLE1	51317383	GO:0005634|GO:0005643|GO:0006605|GO:0015031|GO:0006397|	hGLE1	nucleus [goid 5634] [evidence IEA]; nuclear pore [goid 5643] [evidence IEA]		protein targeting [goid 6605] [evidence IEA]; protein transport [goid 15031] [evidence IEA]; mRNA processing [goid 6397] [evidence IEA]	ILMN_1754912	+	130344264-130344313	ILMN_1754912	GTGGCAGGGTGTGTTTGTGGGGGAGTGTTCACTGGTACTCTTGAGTGGCC	3205	I	NP_001003722.1	NM_001003722.1	ILMN_19199	RefSeq	NM_001003722.1	Homo sapiens	GLE1	hGLE1	ILMN_19199
ILMN_1787705	0.000529948	1.42802	1.42802	SOX9 up vs Control2	NM_001693.3	6650017	8	8p21.3c	Homo sapiens ATPase, H+ transporting, lysosomal 56/58kDa, V1 subunit B2 (ATP6V1B2), mRNA.	526	ATP6V1B2	87159809	GO:0005737|GO:0016469|GO:0006811|GO:0015986|GO:0015988|GO:0016787|GO:0008553|GO:0046872|GO:0005524|GO:0046933|GO:0046961|	VATB; VPP3; ATP6B2; ATP6B1B2; Vma2; HO57	cytoplasm [goid 5737] [evidence IEA]; proton-transporting two-sector ATPase complex [goid 16469] [evidence IEA]	hydrolase activity [goid 16787] [evidence IEA]; hydrogen-exporting ATPase activity, phosphorylative mechanism [goid 8553] [evidence IEA]; metal ion binding [goid 46872] [evidence IEA]; ATP binding [goid 5524] [evidence IEA]; hydrogen-transporting ATP synthase activity, rotational mechanism [goid 46933] [evidence IEA]; hydrogen-transporting ATPase activity, rotational mechanism [goid 46961] [pmid …	ion transport [goid 6811] [evidence IEA]; ATP synthesis coupled proton transport [goid 15986] [evidence IEA]; energy coupled proton transport, against electrochemical gradient [goid 15988] [evidence IEA]	ILMN_1787705	+	18619129-18619178	ILMN_1787705	TCCTGCGCCTTCCTGACGTGAGCCCTGAGCGATCTTCTATGCAGTTCTGC	2782	S	NP_001684.2	NM_001693.3	ILMN_137342	RefSeq	NM_001693.3	Homo sapiens	ATP6V1B2	VATB; VPP3; ATP6B2; ATP6B1B2; Vma2; HO57	ILMN_42002
ILMN_1681249	0.0127162	1.42797	1.42797	SOX9 up vs Control2	NM_017641.2	1660593	12	12q12b	Homo sapiens kinesin family member 21A (KIF21A), mRNA.	55605	KIF21A	38569483	GO:0005875|GO:0005874|GO:0007018|GO:0005524|GO:0003777|GO:0000166|	FLJ20052; FEOM; DKFZp779C159; KIAA1708; FEOM1; CFEOM1; CFEOM	microtubule associated complex [goid 5875] [evidence IEA]; microtubule [goid 5874] [evidence IEA]	ATP binding [goid 5524] [evidence IEA]; microtubule motor activity [goid 3777] [evidence IEA]; nucleotide binding [goid 166] [evidence IEA]	microtubule-based movement [goid 7018] [evidence IEA]	ILMN_1681249	-	36713194-36713243	ILMN_1681249	GTTTGCGAACCTTGGTAGCTATGATGAGAGCTATTATCATCTGTGGTGGG	6010	S	NP_060111.2	NM_017641.2	ILMN_25772	RefSeq	NM_017641.2	Homo sapiens	KIF21A	FLJ20052; FEOM; DKFZp779C159; KIAA1708; FEOM1; CFEOM1; CFEOM	ILMN_25772
ILMN_1651254	0.00214236	1.42766	1.42766	SOX9 up vs Control2	NM_005578.2	6350711	3	3q28a	Homo sapiens LIM domain containing preferred translocation partner in lipoma (LPP), mRNA.	4026	LPP	59853294	GO:0005634|GO:0007155|GO:0008270|GO:0046872|GO:0005515|		nucleus [goid 5634] [evidence IEA]	zinc ion binding [goid 8270] [evidence IEA]; metal ion binding [goid 46872] [evidence IEA]; protein binding [goid 5515] [evidence IEA]	cell adhesion [goid 7155] [evidence IEA]	ILMN_1651254	+	190079051-190079100	ILMN_1651254	GTGCCTCAAGTCCATTTCTTGGGATCGCTCGTTTGGTGCACTCTCGTGGG	6175	S	NP_005569.1	NM_005578.2	ILMN_3289	RefSeq	NM_005578.2	Homo sapiens	LPP		ILMN_179565
ILMN_1806667	0.00254912	1.42714	1.42714	SOX9 up vs Control2	NM_025074.4	270358	4	4q21.1c-q21.21a	Homo sapiens Fraser syndrome 1 (FRAS1), mRNA.	80144	FRAS1	108773803	GO:0016020|GO:0016021|GO:0005578|GO:0007154|GO:0005509|	KIAA1500; FLJ22031; FLJ14927; DKFZp686I05113	membrane [goid 16020] [evidence IEA]; integral to membrane [goid 16021] [evidence IEA]; extracellular matrix (sensu Metazoa) [goid 5578] [evidence IEA]	calcium ion binding [goid 5509] [evidence IEA]	cell communication [goid 7154] [evidence IEA]	ILMN_1806667	+	75211503-75211552	ILMN_1806667	GCTTTGCTGCCCTTTTATTGTACCCCAGGCCTCCTAGAGGACTCCTGCAG	14931	I	NP_079350.4	NM_025074.4	ILMN_8920	RefSeq	NM_025074.4	Homo sapiens	FRAS1	KIAA1500; FLJ22031; FLJ14927; DKFZp686P08111; DKFZp686I05113	ILMN_165073
ILMN_1655117	0.0341579	1.42696	1.42696	SOX9 up vs Control2	NM_025132.3	6510397	4	4p14c	Homo sapiens WD repeat domain 19 (WDR19), mRNA.	57728	WDR19	55743150	GO:0005488|	PWDMP; ORF26; KIAA1638; FLJ23127		binding [goid 5488] [evidence IEA]		ILMN_1655117	+	38963607-38963656	ILMN_1655117	ACCTCTCCAGGTCGGCACTTTCCACTTCTGTACGGTGGCAAAACGATGAC	4302	S	NP_079408.3	NM_025132.3	ILMN_11749	RefSeq	NM_025132.3	Homo sapiens	WDR19	PWDMP; KIAA1638; FLJ23127; ORF26	ILMN_11749
ILMN_1691364	0.0102334	1.42679	1.42679	SOX9 up vs Control2	NM_139266.1	2570079	2	2q32.2b	Homo sapiens signal transducer and activator of transcription 1, 91kDa (STAT1), transcript variant beta, mRNA.	6772	STAT1	21536300	GO:0005634|GO:0005737|GO:0006366|GO:0007260|GO:0006355|GO:0006919|GO:0007262|GO:0006350|GO:0009615|GO:0007242|GO:0007249|GO:0003700|GO:0005062|GO:0004871|GO:0005515|GO:0005509|	ISGF-3; STAT91; DKFZp686B04100	nucleus [goid 5634] [pmid 10820245] [evidence TAS]; cytoplasm [goid 5737] [pmid 10820245] [evidence TAS]	transcription factor activity [goid 3700] [pmid 10820245] [evidence TAS]; hematopoietin/interferon-class (D200-domain) cytokine receptor signal transducer activity [goid 5062] [pmid 8608597] [evidence TAS]; signal transducer activity [goid 4871] [evidence IEA]; protein binding [goid 5515] [pmid 12867595] [evidence IPI]; calcium ion binding [goid 5509] [evidence IEA]	transcription from RNA polymerase II promoter [goid 6366] [pmid 9630226] [evidence TAS]; tyrosine phosphorylation of STAT protein [goid 7260] [pmid 10692450] [evidence TAS]; regulation of transcription, DNA-dependent [goid 6355] [evidence IEA]; caspase activation [goid 6919] [pmid 10692450] [evidence TAS]; STAT protein nuclear translocation [goid 7262] [evidence NR ]; transcription [goid 6350] [e…	ILMN_1691364	-	191548621-191548670	ILMN_1691364	CGCCATCACAGCTGAACTTGTTGAGATCCCCGTGTTACTGCCTATCAGCA	2595	I	NP_644671.1	NM_139266.1	ILMN_11054	RefSeq	NM_139266.1	Homo sapiens	STAT1	ISGF-3; STAT91; DKFZp686B04100	ILMN_11054
ILMN_1713688	0.0054604	1.42648	1.42648	SOX9 up vs Control2	NM_018180.2	1980164	10	10q26.2a	Homo sapiens DEAH (Asp-Glu-Ala-His) box polypeptide 32 (DHX32), mRNA.	55760	DHX32	20336299	GO:0005524|GO:0008026|GO:0004386|	FLJ10694; DDX32; FLJ10889; DHLP1		ATP binding [goid 5524] [evidence IEA]; ATP-dependent helicase activity [goid 8026] [evidence IEA]; helicase activity [goid 4386] [evidence IEA]		ILMN_1713688	-	121214489-121214538	ILMN_1713688	CAAACACAAGGTGCAGCAGGGTCCCAAAGGTAGCTGGATGGCTGAACTGC	2732	S	NP_060650.2	NM_018180.2	ILMN_2348	RefSeq	NM_018180.2	Homo sapiens	DHX32	DDX32; FLJ10694; FLJ10889; DHLP1	ILMN_2348
ILMN_1726578	0.00944434	1.42638	1.42638	SOX9 up vs Control2	NM_031218.2	6060242	19	19p12d	Homo sapiens zinc finger protein 93 (ZNF93), mRNA.	81931	ZNF93	38708323	GO:0005634|GO:0005622|GO:0006350|GO:0006355|GO:0003700|GO:0046872|GO:0008270|GO:0003676|	ZNF505; HTF34; HPF34; TF34	nucleus [goid 5634] [evidence NAS]; intracellular [goid 5622] [evidence IEA]	transcription factor activity [goid 3700] [pmid 2023909] [evidence NAS]; metal ion binding [goid 46872] [evidence IEA]; zinc ion binding [goid 8270] [pmid 2023909] [evidence NAS]; nucleic acid binding [goid 3676] [evidence IEA]	transcription [goid 6350] [evidence IEA]; regulation of transcription, DNA-dependent [goid 6355] [evidence NAS]	ILMN_1726578	+	19906679-19906728	ILMN_1726578	CACTGAGAGTTCTGAACTTACTCTGTAACCATCCCAAACTCCTCCCAGGC	2026	I	NP_112495.2	NM_031218.2	ILMN_24222	RefSeq	NM_031218.2	Homo sapiens	ZNF93	HPF34; ZNF505; TF34; HTF34	ILMN_24222
ILMN_1766195	0.00314435	1.42578	1.42578	SOX9 up vs Control2	NM_144693.1	4070176	19	19p13.2d	Homo sapiens zinc finger protein 558 (ZNF558), mRNA.	148156	ZNF558	21687263	GO:0005634|GO:0005622|GO:0006355|GO:0006350|GO:0008270|GO:0046872|GO:0003677|GO:0005515|	FLJ30932	nucleus [goid 5634] [evidence IEA]; intracellular [goid 5622] [evidence IEA]	zinc ion binding [goid 8270] [evidence IEA]; metal ion binding [goid 46872] [evidence IEA]; DNA binding [goid 3677] [evidence IEA]; protein binding [goid 5515] [pmid 15231747] [evidence IPI]	regulation of transcription, DNA-dependent [goid 6355] [evidence IEA]; transcription [goid 6350] [evidence IEA]	ILMN_1766195	-	8497993-8498042	ILMN_1766195	TGGAGAAACCCCTAGGAATGTAATCAGTGTTAGGATGCCTCAGCCTGAAC	2769	S	NP_653294.1	NM_144693.1	ILMN_11717	RefSeq	NM_144693.1	Homo sapiens	ZNF558	FLJ30932	ILMN_11717
ILMN_2081087	0.0363873	1.42542	1.42542	SOX9 up vs Control2	NM_025015.2	1400044	10	10q25.3b	Homo sapiens heat shock 70kDa protein 12A (HSPA12A), mRNA.	259217	HSPA12A	119874212	GO:0005524|GO:0000166|	KIAA0417; FLJ13874		ATP binding [goid 5524] [evidence IEA]; nucleotide binding [goid 166] [evidence IEA]		ILMN_2081087	-	118420717-118420766	ILMN_2081087	CACCACCAGACGGGACTGTGTCTGCAAACTCTCTTGTCTTCACAGACGCC	5648	S	NP_079291.2	NM_025015.2	ILMN_173169	RefSeq	NM_025015.2	Homo sapiens	HSPA12A	KIAA0417; FLJ13874	ILMN_173169
ILMN_2316918	0.0120279	1.42517	1.42517	SOX9 up vs Control2	NM_138316.2	6620133	10	10q23.31c	Homo sapiens pantothenate kinase 1 (PANK1), transcript variant gamma, mRNA.	53354	PANK1	23510397	GO:0015937|GO:0005524|GO:0016740|GO:0004594|GO:0000166|	PANK; PANK1b; PANK1a; MGC24596		ATP binding [goid 5524] [evidence IEA]; transferase activity [goid 16740] [evidence IEA]; pantothenate kinase activity [goid 4594] [evidence IEA]; nucleotide binding [goid 166] [evidence IEA]	coenzyme A biosynthesis [goid 15937] [evidence IEA]	ILMN_2316918	-	91332791-91332840	ILMN_2316918	TCCTTTCTCTGCCTTCTGAGCACCGTCTTTAATTTCCATATCTTCAAGTC	2413	A	NP_612189.2	NM_138316.2	ILMN_406	RefSeq	NM_138316.2	Homo sapiens	PANK1	PANK; PANK1b; PANK1a; MGC24596	ILMN_406
ILMN_1797082	0.00444627	1.42445	1.42445	SOX9 up vs Control2	NM_015132.3	1500307	7	7p21.1b	Homo sapiens sorting nexin 13 (SNX13), mRNA.	23161	SNX13	87196349	GO:0015031|GO:0007242|GO:0009968|GO:0035091|GO:0004871|GO:0005515|	RGS-PX1; KIAA0713		phosphoinositide binding [goid 35091] [evidence IEA]; signal transducer activity [goid 4871] [evidence IEA]; protein binding [goid 5515] [evidence IEA]	protein transport [goid 15031] [evidence IEA]; intracellular signaling cascade [goid 7242] [evidence IEA]; negative regulation of signal transduction [goid 9968] [evidence IEA]	ILMN_1797082	-	17886835-17886884	ILMN_1797082	GCAACATTGAGAGAAAACTGCCCCCATCTCAAGCAAGAATGGCGTTGGTT	3307	S	NP_055947.1	NM_015132.3	ILMN_138659	RefSeq	NM_015132.3	Homo sapiens	SNX13	RGS-PX1; KIAA0713	ILMN_39508
ILMN_2336094	0.0026051	1.42433	1.42433	SOX9 up vs Control2	NM_001080477.1	7050066	4	4q35.1b	Homo sapiens odz, odd Oz/ten-m homolog 3 (Drosophila) (ODZ3), mRNA.	55714	ODZ3	122937399		FLJ10886; FLJ10474; KIAA1455; Ten-m3				ILMN_2336094	+	179479044-179479093	ILMN_2336094	GGCCTCGACCTGTTGCGCTGGGCCGTCTGTTCCTTCTAGGCACTGTATTT	8406	A	NP_001073946.1	NM_001080477.1	ILMN_179907	RefSeq	NM_001080477.1	Homo sapiens	ODZ3	FLJ10886; FLJ10474; KIAA1455; Ten-m3	ILMN_179907
ILMN_1799614	0.0127056	1.42406	1.42406	SOX9 up vs Control2	NM_006702.3	1690446	19	19p13.2e	Homo sapiens patatin-like phospholipase domain containing 6 (PNPLA6), mRNA.	10908	PNPLA6	116256486	GO:0006629|	sws			lipid metabolism [goid 6629] [evidence IEA]	ILMN_1799614	+	7297700-7297749	ILMN_1799614	CACTGGACTGACCTGCCCTGAGCGGGGATGCAGTGTTGCACTGATGACTT	4378	S	NP_006693.3	NM_006702.3	ILMN_25524	RefSeq	NM_006702.3	Homo sapiens	PNPLA6	sws; NTE	ILMN_25524
ILMN_2136177	0.0370218	1.42341	1.42341	SOX9 up vs Control2	NM_015455.3	4560139	5	5q35.3f	Homo sapiens CCR4-NOT transcription complex, subunit 6 (CNOT6), mRNA.	57472	CNOT6	53829366	GO:0005634|GO:0006350|GO:0006355|GO:0016740|GO:0004527|GO:0016787|GO:0003723|GO:0000287|	KIAA1194; CCR4	nucleus [goid 5634] [evidence IEA]	transferase activity [goid 16740] [evidence IEA]; exonuclease activity [goid 4527] [evidence IEA]; hydrolase activity [goid 16787] [evidence IEA]; RNA binding [goid 3723] [evidence IEA]; magnesium ion binding [goid 287] [evidence IEA]	transcription [goid 6350] [evidence IEA]; regulation of transcription, DNA-dependent [goid 6355] [evidence IEA]	ILMN_2136177	+	179937359-179937408	ILMN_2136177	GAATGTCACATCCGCCCAGACAGCTCTTTGATGAGGGTGATGGGAACTGA	5576	S	NP_056270.2	NM_015455.3	ILMN_17926	RefSeq	NM_015455.3	Homo sapiens	CNOT6	KIAA1194; CCR4	ILMN_17926
ILMN_1664292	0.00374607	1.42337	1.42337	SOX9 up vs Control2	NM_018355.2	6060066	19	19q13.41a	Homo sapiens zinc finger protein 415 (ZNF415), mRNA.	55786	ZNF415	37655176	GO:0005634|GO:0005622|GO:0006355|GO:0008270|GO:0046872|GO:0003676|	FLJ11191	nucleus [goid 5634] [evidence IEA]; intracellular [goid 5622] [evidence IEA]	zinc ion binding [goid 8270] [evidence IEA]; metal ion binding [goid 46872] [evidence IEA]; nucleic acid binding [goid 3676] [evidence IEA]	regulation of transcription, DNA-dependent [goid 6355] [evidence IEA]	ILMN_1664292	-	58303161-58303210	ILMN_1664292	CACCTAACTGTGTGGCAGAGGCTTCATTTAGGTCTCACAACTCACTAGAC	2003	S	NP_060825.2	NM_018355.2	ILMN_16495	RefSeq	NM_018355.2	Homo sapiens	ZNF415	FLJ11191	ILMN_16495
ILMN_1768293	0.00165244	1.42311	1.42311	SOX9 up vs Control2	NM_153485.1	6060685	5	5p13.2b	Homo sapiens nucleoporin 155kDa (NUP155), transcript variant 1, mRNA.	9631	NUP155	24430148	GO:0005634|GO:0005643|GO:0006810|GO:0006913|GO:0017056|GO:0005487|GO:0005215|	N155; KIAA0791	nucleus [goid 5634] [evidence IEA]; nuclear pore [goid 5643] [evidence IEA]	structural constituent of nuclear pore [goid 17056] [evidence IEA]; nucleocytoplasmic transporter activity [goid 5487] [evidence IEA]; transporter activity [goid 5215] [pmid 10191094] [evidence TAS]	transport [goid 6810] [evidence IEA]; nucleocytoplasmic transport [goid 6913] [evidence IEA]	ILMN_1768293	-	37327831-37327880	ILMN_1768293	CTCTGCCTGGATGCTGTTTGTGGTTACCTTGTTGAGCTCCAGTCTATGAG	4172	A	NP_705618.1	NM_153485.1	ILMN_1051	RefSeq	NM_153485.1	Homo sapiens	NUP155	N155; KIAA0791	ILMN_9919
ILMN_2404135	0.0348643	1.42275	1.42275	SOX9 up vs Control2	NM_003831.2	360187	18	18q11.2b	Homo sapiens RIO kinase 3 (yeast) (RIOK3), transcript variant 1, mRNA.	8780	RIOK3	22325376	GO:0007059|GO:0000166|GO:0004674|GO:0016740|GO:0005524|GO:0016301|	DKFZp779L1370; SUDD		nucleotide binding [goid 166] [evidence IEA]; protein serine/threonine kinase activity [goid 4674] [evidence IEA]; transferase activity [goid 16740] [evidence IEA]; ATP binding [goid 5524] [evidence IEA]; kinase activity [goid 16301] [evidence IEA]	chromosome segregation [goid 7059] [pmid 9602165] [evidence TAS]	ILMN_2404135	+	19315329-19315378	ILMN_2404135	AACCTGAGGAGTGGGCAATGGTGCTTCTGTGCTTTTCCCCCTTGTAACCC	1796	A	NP_003822.2	NM_003831.2	ILMN_19558	RefSeq	NM_003831.2	Homo sapiens	RIOK3	DKFZp779L1370; SUDD	ILMN_19558
ILMN_2185845	0.0226369	1.42273	1.42273	SOX9 up vs Control2	NM_032430.1	2000110	19	19q13.42b	Homo sapiens BR serine/threonine kinase 1 (BRSK1), mRNA.	84446	BRSK1	24308325	GO:0005634|GO:0005737|GO:0010212|GO:0030182|GO:0009411|GO:0030010|GO:0006974|GO:0006468|GO:0016740|GO:0000166|GO:0005524|GO:0004674|	KIAA1811; FLJ43009	nucleus [goid 5634] [pmid 15150265] [evidence IDA]; cytoplasm [goid 5737] [pmid 15150265] [evidence IDA]	transferase activity [goid 16740] [evidence IEA]; nucleotide binding [goid 166] [evidence IEA]; ATP binding [goid 5524] [pmid 15150265] [evidence IC ]; protein serine/threonine kinase activity [goid 4674] [pmid 15150265] [evidence IDA]	response to ionizing radiation [goid 10212] [pmid 15150265] [evidence IDA]; neuron differentiation [goid 30182] [evidence ISS]; response to UV [goid 9411] [pmid 15150265] [evidence IDA]; establishment of cell polarity [goid 30010] [evidence ISS]; response to DNA damage stimulus [goid 6974] [pmid 15150265] [evidence IDA]; protein amino acid phosphorylation [goid 6468] [pmid 15150265] [evidence IDA]	ILMN_2185845	+	60515645-60515694	ILMN_2185845	TGCTCTCCGGAAGGAATTCTGGTTTCGCGTGATCCTGCCTGCGTCCGTGT	3011	S	NP_115806.1	NM_032430.1	ILMN_4209	RefSeq	NM_032430.1	Homo sapiens	BRSK1	KIAA1811; FLJ43009	ILMN_4209
ILMN_1701655	0.00628709	1.42259	1.42259	SOX9 up vs Control2	NM_024959.2	2360376	12	12q24.13b	Homo sapiens solute carrier family 24 (sodium/potassium/calcium exchanger), member 6 (SLC24A6), mRNA.	80024	SLC24A6	39995085	GO:0016021|GO:0016020|GO:0006811|GO:0006814|GO:0006816|GO:0015297|GO:0031402|GO:0005509|	FLJ22233; NCLX; NCKX6	integral to membrane [goid 16021] [evidence IEA]; membrane [goid 16020] [evidence IEA]	antiporter activity [goid 15297] [evidence IEA]; sodium ion binding [goid 31402] [evidence IEA]; calcium ion binding [goid 5509] [evidence IEA]	ion transport [goid 6811] [evidence IEA]; sodium ion transport [goid 6814] [evidence IEA]; calcium ion transport [goid 6816] [evidence IEA]	ILMN_1701655	-	112221086-112221135	ILMN_1701655	GGCCTGCGAGCTGGGAAAGGACAGATGAGGGGACCTCGTGCCTTCTTGCT	2794	S	NP_079235.2	NM_024959.2	ILMN_4857	RefSeq	NM_024959.2	Homo sapiens	SLC24A6	FLJ22233; NCLX; NCKX6	ILMN_164449
ILMN_1679881	0.00206714	1.42233	1.42233	SOX9 up vs Control2	NM_000553.3	5720433	8	8p12e	Homo sapiens Werner syndrome (WRN), mRNA.	7486	WRN	110735438		RECQL2; RECQ3; RECQL3				ILMN_1679881	+	29575761-29575810	ILMN_1679881	CTTAAATCAGCCTTCCGCAATTCATGTAGTTTCTGGGTCTTCTGGGAGCC	5229	S	NP_000544.2	NM_000553.3	ILMN_3783	RefSeq	NM_000553.3	Homo sapiens	WRN	RECQL2; RECQ3; DKFZp686C2056; RECQL3	ILMN_168872
ILMN_1739645	0.0057974	1.42233	1.42233	SOX9 up vs Control2	NM_018685.2	6450669	7	7p14.2a	Homo sapiens anillin, actin binding protein (ANLN), mRNA.	54443	ANLN	31657093	GO:0005826|GO:0005634|GO:0007067|GO:0007049|GO:0000910|GO:0003779|	DKFZp779A055; Scraps; scra; ANILLIN	contractile ring [goid 5826] [pmid 10931866] [evidence IDA]; nucleus [goid 5634] [evidence IEA]	actin binding [goid 3779] [pmid 10931866] [evidence IDA]	mitosis [goid 7067] [evidence IEA]; cell cycle [goid 7049] [evidence IEA]; cytokinesis [goid 910] [pmid 10931866] [evidence IDA]	ILMN_1739645	+	36530763-36530812	ILMN_1739645	TCAGAAAAGTGATGTGGACATAGGAGGCAATGTGTGAGACTTGGGGGTTC	4131	S	NP_061155.2	NM_018685.2	ILMN_20921	RefSeq	NM_018685.2	Homo sapiens	ANLN	DKFZp779A055; Scraps; scra; ANILLIN	ILMN_20921
ILMN_1771238	0.00299361	1.42215	1.42215	SOX9 up vs Control2	NM_000390.2	780376	X	Xq21.2a	Homo sapiens choroideremia (Rab escort protein 1) (CHM), transcript variant 1, mRNA.	1121	CHM	82617643	GO:0005968|GO:0006886|GO:0018348|GO:0043087|GO:0007601|GO:0005084|GO:0005096|GO:0004663|		Rab-protein geranylgeranyltransferase complex [goid 5968] [pmid 8380507] [evidence TAS]	Rab escort protein activity [goid 5084] [evidence IEA]; GTPase activator activity [goid 5096] [evidence IEA]; Rab-protein geranylgeranyltransferase activity [goid 4663] [pmid 8380507] [evidence TAS]	intracellular protein transport [goid 6886] [evidence IEA]; protein amino acid geranylgeranylation [goid 18348] [pmid 8380507] [evidence TAS]; regulation of GTPase activity [goid 43087] [evidence IEA]; visual perception [goid 7601] [pmid 7981670] [evidence TAS]	ILMN_1771238	-	85003074-85003123	ILMN_1771238	CTGCCATAGTTACCTGGATTGTCAGCCTTGGTAGCCTTTGTCTAAAGTCC	5159	S	NP_000381.1	NM_000390.2	ILMN_34681	RefSeq	NM_000390.2	Homo sapiens	CHM	FLJ38564; DXS540; TCD; REP-1; MGC102710; GGTA; HSD-32	ILMN_15865
ILMN_1676602	0.00341279	1.42195	1.42195	SOX9 up vs Control2	NM_020949.1	6100717	3	3q26.2c	Homo sapiens solute carrier family 7 (cationic amino acid transporter, y+ system), member 14 (SLC7A14), mRNA.	57709	SLC7A14	55925605		KIAA1613				ILMN_1676602	-	171667330-171667379	ILMN_1676602	TCAGGATAGTTCTGTTGAAGGGCTTAACCTGGGTCCCCTAACTGGTCGCC	2784	S	NP_066000.1	NM_020949.1	ILMN_24388	RefSeq	NM_020949.1	Homo sapiens	SLC7A14	KIAA1613	ILMN_24388
ILMN_1784037	0.0194914	1.42191	1.42191	SOX9 up vs Control2	NM_001083621.1	6620601	1	1p36.12a	Homo sapiens zinc finger and BTB domain containing 40 (ZBTB40), transcript variant 1, mRNA.	9923	ZBTB40	139394578	GO:0005634|GO:0005622|GO:0006350|GO:0006355|GO:0003677|GO:0008270|GO:0046872|GO:0003676|GO:0005515|	KIAA0478; MGC133098	nucleus [goid 5634] [evidence IEA]; intracellular [goid 5622] [evidence IEA]	DNA binding [goid 3677] [evidence IEA]; zinc ion binding [goid 8270] [evidence IEA]; metal ion binding [goid 46872] [evidence IEA]; nucleic acid binding [goid 3676] [evidence IEA]; protein binding [goid 5515] [evidence IEA]	transcription [goid 6350] [evidence IEA]; regulation of transcription, DNA-dependent [goid 6355] [evidence IEA]	ILMN_1784037	+	21098110-21098159	ILMN_1784037	TGCAGGTGGCAAAATGGCACTGAATATCCCCTTGGCAGCAGAGAAAACCC	6035	S	NP_001077090.1	NM_001083621.1	ILMN_6671	RefSeq	NM_001083621.1	Homo sapiens	ZBTB40	KIAA0478; MGC133098	ILMN_307340
ILMN_1688404	0.0315163	1.42185	1.42185	SOX9 up vs Control2	NM_005095.2	7380372	1	1p34.3e	Homo sapiens zinc finger, MYM-type 4 (ZMYM4), mRNA.	9202	ZMYM4	44890067	GO:0005634|GO:0007275|GO:0008270|GO:0003677|	KIAA0425; DKFZp686B09210; CDIR; ZNF198L3; DKFZp686L0547; ZNF262; MYM	nucleus [goid 5634] [evidence IEA]	zinc ion binding [goid 8270] [evidence IEA]; DNA binding [goid 3677] [pmid 10486218] [evidence TAS]	development [goid 7275] [pmid 10486218] [evidence TAS]	ILMN_1688404	+	34005918-34005967	ILMN_1688404	CTGTATCAGGATTTCATTTGCATGTTAGTCCACAGAGTTGCCCAGAACCC	6678	S	NP_005086.2	NM_005095.2	ILMN_26259	RefSeq	NM_005095.2	Homo sapiens	ZMYM4	KIAA0425; DKFZp686B09210; CDIR; ZNF198L3; DKFZp686L0547; ZNF262; MYM	ILMN_26259
ILMN_1657682	0.0399984	1.42168	1.42168	SOX9 up vs Control2	NM_024996.5	3440195	3	3q25.32b	Homo sapiens G elongation factor, mitochondrial 1 (GFM1), nuclear gene encoding mitochondrial protein, mRNA.	85476	GFM1	25306276	GO:0005739|GO:0005622|GO:0006412|GO:0006414|GO:0005525|GO:0003743|GO:0000166|GO:0003746|	FLJ12662; EFG; GFM; FLJ20773; COXPD1; hEFG1; EFG1; EGF1; FLJ13632; EFGM	mitochondrion [goid 5739] [evidence IEA]; intracellular [goid 5622] [evidence IEA]	GTP binding [goid 5525] [evidence IEA]; translation initiation factor activity [goid 3743] [evidence IEA]; nucleotide binding [goid 166] [evidence IEA]; translation elongation factor activity [goid 3746] [evidence IEA]	protein biosynthesis [goid 6412] [evidence IEA]; translational elongation [goid 6414] [evidence IEA]	ILMN_1657682	+	159892916-159892965	ILMN_1657682	GTTTCCAGAAAAAGTTGGGCTTTCCCAAGCAGTTCTATTACCCGGTTCAG	3329	S	NP_079272.4	NM_024996.5	ILMN_9765	RefSeq	NM_024996.5	Homo sapiens	GFM1	hEFG1; FLJ12662; EFG1; EFG; EGF1; FLJ13632; GFM; FLJ20773; EFGM; COXPD1	ILMN_9765
ILMN_2173919	0.00294907	1.42166	1.42166	SOX9 up vs Control2	NM_006901.1	1690288	15	15q23b	Homo sapiens myosin IXA (MYO9A), mRNA.	4649	MYO9A	5902011	GO:0016459|GO:0005622|GO:0007601|GO:0007242|GO:0005524|GO:0003774|	MGC71859; FLJ13244; FLJ11061	myosin [goid 16459] [evidence IEA]; intracellular [goid 5622] [evidence IEA]	ATP binding [goid 5524] [evidence IEA]; motor activity [goid 3774] [evidence IEA]	visual perception [goid 7601] [pmid 10409426] [evidence TAS]; intracellular signaling cascade [goid 7242] [evidence IEA]	ILMN_2173919	-	69905755-69905804	ILMN_2173919	CAGAAAGCCTGCTGGGGATGGTGCCAGCTGTGCCTTGGCTGTTGTATTTG	8059	S	NP_008832.1	NM_006901.1	ILMN_27441	RefSeq	NM_006901.1	Homo sapiens	MYO9A	MGC71859; FLJ13244; FLJ11061	ILMN_27441
ILMN_2338480	0.00503695	1.42102	1.42102	SOX9 up vs Control2	NM_001033566.1	2480576	17	17q11.2d	Homo sapiens ras homolog gene family, member T1 (RHOT1), transcript variant 2, mRNA.	55288	RHOT1	75750475	GO:0016021|GO:0019867|GO:0016020|GO:0005739|GO:0006915|GO:0019725|GO:0007264|GO:0016787|GO:0000166|GO:0005525|GO:0005509|	ARHT1; MIRO-1; FLJ12633; FLJ11040	integral to membrane [goid 16021] [evidence IEA]; outer membrane [goid 19867] [evidence IEA]; membrane [goid 16020] [evidence IEA]; mitochondrion [goid 5739] [evidence IEA]	hydrolase activity [goid 16787] [evidence IEA]; nucleotide binding [goid 166] [evidence IEA]; GTP binding [goid 5525] [evidence IEA]; calcium ion binding [goid 5509] [evidence IEA]	apoptosis [goid 6915] [pmid 12482879] [evidence IMP]; cell homeostasis [goid 19725] [pmid 12482879] [evidence IMP]; small GTPase mediated signal transduction [goid 7264] [evidence IEA]	ILMN_2338480	+	27575748-27575797	ILMN_2338480	GCACGTGACACAAGCTGACCTCAAGAGCTCCACGTTTTGGCTTCGAGCAA	2102	A	NP_001028738.1	NM_001033566.1	ILMN_6821	RefSeq	NM_001033566.1	Homo sapiens	RHOT1	ARHT1; MIRO-1; FLJ12633; FLJ11040	ILMN_6821
ILMN_1652371	0.00659723	1.4209	1.4209	SOX9 up vs Control2	NM_152748.2	2650753	7	7q21.12a	Homo sapiens KIAA1324-like (KIAA1324L), mRNA.	222223	KIAA1324L	33356135		FLJ31340				ILMN_1652371	-	85841406-85841455	ILMN_1652371	TGTCCTCATACCTGTCACATTGGTGATCTCACAGAGGAGGGCCATGCCGC	2807	S	NP_689961.2	NM_152748.2	ILMN_9800	RefSeq	NM_152748.2	Homo sapiens	KIAA1324L	FLJ31340	ILMN_163848
ILMN_2174369	0.0279426	1.42077	1.42077	SOX9 up vs Control2	NM_021814.3	4210129	6	6p12.1d	Homo sapiens ELOVL family member 5, elongation of long chain fatty acids (FEN1/Elo2, SUR4/Elo3-like, yeast) (ELOVL5), mRNA.	60481	ELOVL5	52851443	GO:0016021|	HELO1; RP3-483K16.1; dJ483K16.1	integral to membrane [goid 16021] [evidence IEA]			ILMN_2174369	-	53240603-53240652	ILMN_2174369	CTCACACATTTGAGGCAGTGGTCAAACAGGTAAAGCCTATGATGTGTGTC	2467	S	NP_068586.1	NM_021814.3	ILMN_3518	RefSeq	NM_021814.3	Homo sapiens	ELOVL5	HELO1; RP3-483K16.1; dJ483K16.1	ILMN_3518
ILMN_2080158	0.00891842	1.42062	1.42062	SOX9 up vs Control2	NR_002198.2	670551	7		Homo sapiens family with sequence similarity 10, member A7 (pseudogene) (FAM10A7) on chromosome 7.		FAM10A7	95006999		FAM10A7P				ILMN_2080158	-	132504135-132504184	ILMN_2080158	AACTGGGACCACCCATATTTCAGTAGGACCTGGGTAGGGATTGGAAGTAC	1712	S		NR_002198.2	ILMN_15641	RefSeq	NR_002198.2	Homo sapiens	FAM10A7	FAM10A7P	ILMN_15641
ILMN_1664756	0.00431067	1.4206	1.4206	SOX9 up vs Control2	NM_002268.3	2850128	3	3q26.1a	Homo sapiens karyopherin alpha 4 (importin alpha 3) (KPNA4), mRNA.	3840	KPNA4	27477125	GO:0005634|GO:0006886|GO:0005488|GO:0008565|	MGC12217; MGC26703; SRP3; QIP1; IPOA3	nucleus [goid 5634] [evidence IEA]	binding [goid 5488] [evidence IEA]; protein transporter activity [goid 8565] [evidence IEA]	intracellular protein transport [goid 6886] [evidence IEA]	ILMN_1664756	-	161700944-161700993	ILMN_1664756	TGGCTCATTGTAGGAAATCCTGTGCCTTCCCCTTTGAGCACAAGTGTTGC	3464	S	NP_002259.1	NM_002268.3	ILMN_21107	RefSeq	NM_002268.3	Homo sapiens	KPNA4	QIP1; IPOA3; MGC12217; MGC26703; SRP3	ILMN_21107
ILMN_1800659	0.0329447	1.42044	1.42044	SOX9 up vs Control2	NM_002633.2	2070291	1	1p31.3c	Homo sapiens phosphoglucomutase 1 (PGM1), mRNA.	5236	PGM1	21361620	GO:0005737|GO:0006094|GO:0005975|GO:0006006|GO:0006096|GO:0004614|GO:0016868|GO:0016853|GO:0000287|		cytoplasm [goid 5737] [pmid 1530890] [evidence NAS]	phosphoglucomutase activity [goid 4614] [pmid 8257433] [evidence TAS]; intramolecular transferase activity, phosphotransferases [goid 16868] [evidence IEA]; isomerase activity [goid 16853] [evidence IEA]; magnesium ion binding [goid 287] [evidence IEA]	gluconeogenesis [goid 6094] [pmid 8257433] [evidence TAS]; carbohydrate metabolism [goid 5975] [evidence IEA]; glucose metabolism [goid 6006] [pmid 1530890] [evidence NAS]; glycolysis [goid 6096] [pmid 8257433] [evidence TAS]	ILMN_1800659	+	63898163-63898212	ILMN_1800659	GCCCTCCTGCATTGCTGCTGCGTGGGTATTTGTCTCCTTAGCCATCAGGT	2131	S	NP_002624.2	NM_002633.2	ILMN_20106	RefSeq	NM_002633.2	Homo sapiens	PGM1		ILMN_20106
ILMN_1739521	0.0139978	1.42021	1.42021	SOX9 up vs Control2	NM_014932.2	1660037	3	3q26.31b-q26.31c	Homo sapiens neuroligin 1 (NLGN1), mRNA.	22871	NLGN1	31317253	GO:0045202|GO:0005887|GO:0016020|GO:0016339|GO:0006605|GO:0007416|GO:0007155|GO:0045161|GO:0045664|GO:0016080|GO:0042043|GO:0016789|	KIAA1070; MGC45115	synapse [goid 45202] [evidence ISS]; integral to plasma membrane [goid 5887] [evidence ISS]; membrane [goid 16020] [evidence IEA]	neurexin binding [goid 42043] [evidence ISS]; carboxylic ester hydrolase activity [goid 16789] [evidence ISS]	calcium-dependent cell-cell adhesion [goid 16339] [evidence ISS]; protein targeting [goid 6605] [evidence ISS]; synaptogenesis [goid 7416] [evidence ISS]; cell adhesion [goid 7155] [evidence IEA]; neuronal ion channel clustering [goid 45161] [evidence ISS]; regulation of neuron differentiation [goid 45664] [evidence ISS]; synaptic vesicle targeting [goid 16080] [evidence ISS]	ILMN_1739521	+	175483454-175483503	ILMN_1739521	GATGGAACCAACTTTGTACATCTTGGCCATGTCACTGGTCATTGTGTGAA	4562	S	NP_055747.1	NM_014932.2	ILMN_15512	RefSeq	NM_014932.2	Homo sapiens	NLGN1	KIAA1070; MGC45115	ILMN_15512
ILMN_1687533	0.00504661	1.42018	1.42018	SOX9 up vs Control2	NM_006378.2	4880408	9	9q22.2a	Homo sapiens sema domain, immunoglobulin domain (Ig), transmembrane domain (TM) and short cytoplasmic domain, (semaphorin) 4D (SEMA4D), mRNA.	10507	SEMA4D	33942063	GO:0016021|GO:0016020|GO:0006955|GO:0007155|GO:0006916|GO:0030154|GO:0005102|GO:0004872|	SEMAJ; M-sema G; M-sema-G; coll-4; CD100	integral to membrane [goid 16021] [evidence IEA]; membrane [goid 16020] [evidence IEA]	receptor binding [goid 5102] [pmid 11254688] [evidence IDA]; receptor activity [goid 4872] [pmid 15613544] [evidence IDA]	immune response [goid 6955] [pmid 8876214] [evidence TAS]; cell adhesion [goid 7155] [pmid 8876214] [evidence TAS]; anti-apoptosis [goid 6916] [pmid 8876214] [evidence TAS]; cell differentiation [goid 30154] [evidence IEA]	ILMN_1687533	-	61824033-61824082	ILMN_1687533	GGCGCTGTTCCTGCCACTGTCCTGAAGATGTGAATGGGTGGTACGATTTC	4324	S	NP_006369.2	NM_006378.2	ILMN_24615	RefSeq	NM_006378.2	Homo sapiens	SEMA4D	SEMAJ; M-sema G; M-sema-G; coll-4; CD100	ILMN_24615
ILMN_1781010	0.00297053	1.41838	1.41838	SOX9 up vs Control2	NM_019555.1	6250435	3	3p14.3b	Homo sapiens Rho guanine nucleotide exchange factor (GEF) 3 (ARHGEF3), mRNA.	50650	ARHGEF3	9506400	GO:0005622|GO:0035023|GO:0005089|	DKFZP434F2429; XPLN; GEF3; MGC118905; STA3	intracellular [goid 5622] [evidence IEA]	Rho guanyl-nucleotide exchange factor activity [goid 5089] [pmid 10873612] [evidence TAS]	regulation of Rho protein signal transduction [goid 35023] [evidence IEA]	ILMN_1781010	-	56736615-56736664	ILMN_1781010	CTTTGTAGGCGCCATCAGCCACTTTTAGAAGCCATCAGCCAGTGTGTTGG	3381	S	NP_062455.1	NM_019555.1	ILMN_18508	RefSeq	NM_019555.1	Homo sapiens	ARHGEF3	MGC118905; DKFZP434F2429; STA3; XPLN; GEF3	ILMN_18508
ILMN_1733627	0.000990688	1.41782	1.41782	SOX9 up vs Control2	NM_015277.3	1570273	18	18q21.31b	Homo sapiens neural precursor cell expressed, developmentally down-regulated 4-like (NEDD4L), mRNA.	23327	NEDD4L	141801823	GO:0005622|GO:0030104|GO:0042176|GO:0016567|GO:0006883|GO:0006814|GO:0007588|GO:0010038|GO:0045807|GO:0016874|GO:0004842|GO:0017080|GO:0005515|	FLJ33870; RSP5; KIAA0439; hNedd4-2	intracellular [goid 5622] [pmid 11244092] [evidence IC ]	ligase activity [goid 16874] [evidence IEA]; ubiquitin-protein ligase activity [goid 4842] [pmid 11244092] [evidence NAS]; sodium channel regulator activity [goid 17080] [pmid 11244092] [evidence IDA]; protein binding [goid 5515] [pmid 11244092] [evidence IPI]	water homeostasis [goid 30104] [pmid 11244092] [evidence NAS]; regulation of protein catabolism [goid 42176] [pmid 11244092] [evidence NAS]; protein ubiquitination [goid 16567] [pmid 11244092] [evidence NAS]; sodium ion homeostasis [goid 6883] [pmid 11244092] [evidence NAS]; sodium ion transport [goid 6814] [pmid 11244092] [evidence NAS]; excretion [goid 7588] [pmid 11244092] [evidence NAS]; resp…	ILMN_1733627	+	52773399-52773448	ILMN_1733627	CCCTGCTGTCCTTTTTAACCTGTGTTGTCCTAGACCCTGTCGGGGCAGTC	4518	S	NP_056092.2	NM_015277.3	ILMN_18912	RefSeq	NM_015277.3	Homo sapiens	NEDD4L	FLJ33870; KIAA0439; RSP5; hNedd4-2	ILMN_18912
ILMN_1769282	0.000533328	1.41779	1.41779	SOX9 up vs Control2	NM_152330.2	7510309	14	14q22.1c	Homo sapiens FERM domain containing 6 (FRMD6), mRNA.	122786	FRMD6	34303929	GO:0005856|GO:0005488|	c14_5320; MGC17921; C14orf31; Willin	cytoskeleton [goid 5856] [evidence IEA]	binding [goid 5488] [evidence IEA]		ILMN_1769282	+	51266219-51266268	ILMN_1769282	TGTCTGTGCTGTCCCTCCTGTGCTGGGTCGCGGATGTGTAGGCAACATTG	3800	S	NP_689543.1	NM_152330.2	ILMN_25287	RefSeq	NM_152330.2	Homo sapiens	FRMD6	c14_5320; MGC17921; C14orf31; Willin	ILMN_25287
[truncated: 2,142 more rows]
