# Supplementary material for: Dataset of differentially expressed genes from SOX9 over-expressing NT2/D1 cells
Source: Data Brief. 2016 Aug 30;9:194–8. doi: 10.1016/j.dib.2016.08.047 (PMC5021785; doi:10.1016/j.dib.2016.08.047)
Supplement: Supplementary file 3 — Supplementary material: Supplementary Table 2. GO analysis of the differentially expressed genes. Data are categorized by Biological Process (BP), Molecular Function (MF) and Cellular Compartment (CC). [file mmc3.xlsx]

## Sheet: UpReg_BP
GO number	GO term	UpReg #	Fold Enrichment	P-value
(GO:0036498)	IRE1-mediated unfolded protein response	15	4.62	0.0132
(GO:0030705)	cytoskeleton-dependent intracellular transport	21	4.07	0.000975
(GO:0000236)	mitotic prometaphase	23	4.01	0.000328
(GO:0002433)	immune response-regulating cell surface receptor signaling pathway involved in phagocytosis	19	3.86	0.0084
(GO:0038096)	Fc-gamma receptor signaling pathway involved in phagocytosis	19	3.86	0.0084
(GO:0002431)	Fc receptor mediated stimulatory signaling pathway	19	3.77	0.0117
(GO:0038094)	Fc-gamma receptor signaling pathway	19	3.68	0.0162
(GO:0010970)	establishment of localization by movement along microtubule	20	3.52	0.0173
(GO:0016241)	regulation of macroautophagy	23	3.45	0.00433
(GO:0000819)	sister chromatid segregation	34	3.33	2.2e-05
(GO:0016925)	protein sumoylation	22	3.3	0.0154
(GO:0007062)	sister chromatid cohesion	21	3.21	0.0403
(GO:0016482)	cytosolic transport	21	3.18	0.046
(GO:0010506)	regulation of autophagy	42	2.91	1.65e-05
(GO:0007034)	vacuolar transport	42	2.83	3.6e-05
(GO:0016197)	endosomal transport	37	2.78	0.000477
(GO:0098813)	nuclear chromosome segregation	36	2.7	0.00137
(GO:0051656)	establishment of organelle localization	55	2.69	9.75e-07
(GO:0006909)	phagocytosis	29	2.65	0.0304
(GO:0007059)	chromosome segregation	42	2.65	0.000233
(GO:0051301)	cell division	71	2.57	1.52e-08
(GO:0006897)	endocytosis	76	2.56	2.82e-09
(GO:0034976)	response to endoplasmic reticulum stress	34	2.54	0.0114
(GO:0032868)	response to insulin	31	2.51	0.0406
(GO:0007409)	axonogenesis	46	2.47	0.0004
(GO:0048667)	cell morphogenesis involved in neuron differentiation	52	2.44	7.71e-05
(GO:0051640)	organelle localization	58	2.44	1.14e-05
(GO:0048193)	Golgi vesicle transport	43	2.41	0.00198
(GO:0048812)	neuron projection morphogenesis	55	2.37	7.2e-05
(GO:0007067)	mitotic nuclear division	49	2.37	0.000487
(GO:0000904)	cell morphogenesis involved in differentiation	70	2.37	7.27e-07
(GO:0034248)	regulation of cellular amide metabolic process	49	2.32	0.00086
(GO:0006417)	regulation of translation	45	2.31	0.00323
(GO:0051056)	regulation of small GTPase mediated signal transduction	38	2.31	0.0257
(GO:0061564)	axon development	47	2.3	0.00195
(GO:0000278)	mitotic cell cycle	101	2.29	2.91e-10
(GO:0048589)	developmental growth	45	2.27	0.00516
(GO:0007010)	cytoskeleton organization	109	2.25	8.28e-11
(GO:0010256)	endomembrane system organization	60	2.25	9.91e-05
(GO:1903047)	mitotic cell cycle process	96	2.24	5.43e-09
(GO:1902582)	single-organism intracellular transport	60	2.22	0.000155
(GO:0007169)	transmembrane receptor protein tyrosine kinase signaling pathway	64	2.21	6.48e-05
(GO:0045184)	establishment of protein localization	170	2.19	1.46e-17
(GO:0016192)	vesicle-mediated transport	157	2.18	9.35e-16
(GO:0030900)	forebrain development	46	2.18	0.0113
(GO:0007017)	microtubule-based process	65	2.17	8.95e-05
(GO:0030036)	actin cytoskeleton organization	49	2.17	0.00609
(GO:0015031)	protein transport	153	2.15	1.12e-14
(GO:0044087)	regulation of cellular component biogenesis	93	2.14	1.39e-07
(GO:0000280)	nuclear division	58	2.13	0.00108
(GO:0000902)	cell morphogenesis	101	2.13	2.42e-08
(GO:0051493)	regulation of cytoskeleton organization	50	2.12	0.00884
(GO:0031175)	neuron projection development	67	2.12	0.000142
(GO:0043434)	response to peptide hormone	46	2.11	0.0261
(GO:0019941)	modification-dependent protein catabolic process	58	2.11	0.00151
(GO:0006511)	ubiquitin-dependent protein catabolic process	57	2.11	0.00195
(GO:0051649)	establishment of localization in cell	175	2.1	2.28e-16
(GO:0040007)	growth	51	2.1	0.00898
(GO:0046907)	intracellular transport	140	2.09	4.21e-12
(GO:0030029)	actin filament-based process	55	2.07	0.00517
(GO:0043632)	modification-dependent macromolecule catabolic process	58	2.07	0.00257
(GO:0048285)	organelle fission	59	2.07	0.00213
(GO:0007167)	enzyme linked receptor protein signaling pathway	83	2.07	8.22e-06
(GO:1902580)	single-organism cellular localization	85	2.06	6.36e-06
(GO:0032446)	protein modification by small protein conjugation	90	2.06	1.99e-06
(GO:0008104)	protein localization	206	2.05	8.49e-19
(GO:0007049)	cell cycle	155	2.04	6.22e-13
(GO:0006886)	intracellular protein transport	79	2.04	3.85e-05
(GO:0010608)	posttranscriptional regulation of gene expression	54	2.03	0.0119
(GO:0048858)	cell projection morphogenesis	72	2.03	0.000216
(GO:0051641)	cellular localization	220	2.02	1.57e-19
(GO:0070647)	protein modification by small protein conjugation or removal	103	2.02	2.74e-07
(GO:0022402)	cell cycle process	126	2.02	1.56e-09
(GO:0043547)	positive regulation of GTPase activity	73	2	0.000293
(GO:0030163)	protein catabolic process	66	2	0.00153
(GO:0032989)	cellular component morphogenesis	104	1.99	4.18e-07
(GO:0032990)	cell part morphogenesis	73	1.99	0.000352
(GO:0080135)	regulation of cellular response to stress	65	1.99	0.00223
(GO:0033036)	macromolecule localization	240	1.98	1.17e-20
(GO:0051603)	proteolysis involved in cellular protein catabolic process	59	1.97	0.0101
(GO:0044257)	cellular protein catabolic process	61	1.97	0.00688
(GO:0022604)	regulation of cell morphogenesis	61	1.97	0.00688
(GO:0060322)	head development	82	1.97	9.35e-05
(GO:0051129)	negative regulation of cellular component organization	67	1.96	0.00217
(GO:0034613)	cellular protein localization	131	1.96	3.98e-09
(GO:0043087)	regulation of GTPase activity	77	1.95	0.000332
(GO:0033043)	regulation of organelle organization	124	1.95	2.1e-08
(GO:0030030)	cell projection organization	102	1.95	2.19e-06
(GO:0070727)	cellular macromolecule localization	131	1.94	7.17e-09
(GO:0007420)	brain development	76	1.93	0.000718
(GO:0016032)	viral process	69	1.92	0.0033
(GO:0044764)	multi-organism cellular process	69	1.91	0.00391
(GO:0031344)	regulation of cell projection organization	60	1.89	0.0277
(GO:0048666)	neuron development	76	1.88	0.00175
(GO:1902589)	single-organism organelle organization	152	1.85	3.58e-09
(GO:0016567)	protein ubiquitination	68	1.85	0.0147
(GO:0018193)	peptidyl-amino acid modification	91	1.84	0.00032
(GO:0051128)	regulation of cellular component organization	239	1.84	2.37e-16
(GO:0044419)	interspecies interaction between organisms	70	1.81	0.0186
(GO:0044403)	symbiosis, encompassing mutualism through parasitism	70	1.81	0.0186
(GO:0008283)	cell proliferation	71	1.81	0.0178
(GO:0006928)	movement of cell or subcellular component	134	1.8	6.32e-07
(GO:0051345)	positive regulation of hydrolase activity	95	1.8	0.000446
(GO:0051726)	regulation of cell cycle	98	1.79	0.000289
(GO:0044802)	single-organism membrane organization	76	1.78	0.0123
(GO:0016477)	cell migration	78	1.76	0.015
(GO:0048699)	generation of neurons	135	1.74	4.77e-06
(GO:0030182)	neuron differentiation	89	1.74	0.0049
(GO:0007417)	central nervous system development	89	1.73	0.00536
(GO:0006996)	organelle organization	314	1.73	3.68e-19
(GO:0022008)	neurogenesis	142	1.72	3.29e-06
(GO:0051270)	regulation of cellular component movement	77	1.71	0.0453
(GO:0032880)	regulation of protein localization	94	1.71	0.00427
(GO:0061024)	membrane organization	88	1.71	0.0111
(GO:0009057)	macromolecule catabolic process	92	1.71	0.00651
(GO:0051276)	chromosome organization	97	1.7	0.0036
(GO:0051130)	positive regulation of cellular component organization	114	1.7	0.000341
(GO:0043085)	positive regulation of catalytic activity	149	1.68	5.35e-06
(GO:0033554)	cellular response to stress	152	1.67	4.99e-06
(GO:0007399)	nervous system development	204	1.67	3.85e-09
(GO:0009653)	anatomical structure morphogenesis	196	1.65	2.76e-08
(GO:0022603)	regulation of anatomical structure morphogenesis	96	1.65	0.0168
(GO:0042327)	positive regulation of phosphorylation	88	1.64	0.0488
(GO:0071495)	cellular response to endogenous stimulus	94	1.62	0.0361
(GO:0051234)	establishment of localization	372	1.62	5.57e-19
(GO:0042592)	homeostatic process	126	1.62	0.000946
(GO:0006464)	cellular protein modification process	265	1.61	1.79e-11
(GO:0036211)	protein modification process	265	1.61	1.79e-11
(GO:0006810)	transport	357	1.61	3.24e-17
(GO:0048468)	cell development	133	1.61	0.000633
(GO:0031401)	positive regulation of protein modification process	105	1.61	0.0163
(GO:0035556)	intracellular signal transduction	147	1.6	0.000161
(GO:0044093)	positive regulation of molecular function	167	1.6	1.68e-05
(GO:0051336)	regulation of hydrolase activity	124	1.59	0.00254
(GO:0051179)	localization	445	1.59	5.43e-23
(GO:0016043)	cellular component organization	473	1.59	5.07e-25
(GO:0032879)	regulation of localization	221	1.58	6.03e-08
(GO:1902578)	single-organism localization	258	1.58	5.8e-10
(GO:1902531)	regulation of intracellular signal transduction	152	1.56	0.000331
(GO:0043412)	macromolecule modification	272	1.56	3.12e-10
(GO:0071840)	cellular component organization or biogenesis	478	1.56	1.8e-23
(GO:0044267)	cellular protein metabolic process	314	1.56	1.99e-12
(GO:0051246)	regulation of protein metabolic process	222	1.55	2.6e-07
(GO:0031399)	regulation of protein modification process	148	1.55	0.00105
(GO:0010646)	regulation of cell communication	267	1.54	2.22e-09
(GO:0048519)	negative regulation of biological process	399	1.54	7.3e-17
(GO:0023051)	regulation of signaling	271	1.54	1.67e-09
(GO:0009966)	regulation of signal transduction	240	1.54	6.37e-08
(GO:0044765)	single-organism transport	234	1.54	1.32e-07
(GO:2000113)	negative regulation of cellular macromolecule biosynthetic process	112	1.54	0.0498
(GO:0051247)	positive regulation of protein metabolic process	132	1.54	0.00708
(GO:0048523)	negative regulation of cellular process	369	1.53	1.02e-14
(GO:0032270)	positive regulation of cellular protein metabolic process	124	1.53	0.0178
(GO:0022607)	cellular component assembly	178	1.53	8.77e-05
(GO:0010629)	negative regulation of gene expression	125	1.53	0.019
(GO:0032268)	regulation of cellular protein metabolic process	205	1.53	7.01e-06
(GO:0050793)	regulation of developmental process	178	1.51	0.000229
(GO:0009719)	response to endogenous stimulus	122	1.51	0.046
(GO:0010941)	regulation of cell death	130	1.5	0.0274
(GO:0051049)	regulation of transport	155	1.5	0.00307
(GO:0019220)	regulation of phosphate metabolic process	140	1.5	0.0135
(GO:0051174)	regulation of phosphorus metabolic process	140	1.5	0.014
(GO:0006357)	regulation of transcription from RNA polymerase II promoter	155	1.49	0.00411
(GO:0048731)	system development	335	1.48	1.45e-10
(GO:0050790)	regulation of catalytic activity	200	1.48	0.000129
(GO:0010605)	negative regulation of macromolecule metabolic process	192	1.47	0.000337
(GO:0065009)	regulation of molecular function	241	1.47	4.01e-06
(GO:0009892)	negative regulation of metabolic process	208	1.47	0.000112
(GO:0007166)	cell surface receptor signaling pathway	182	1.46	0.00123
(GO:0048583)	regulation of response to stimulus	306	1.46	1.55e-08
(GO:0065008)	regulation of biological quality	288	1.46	1.31e-07
(GO:0019538)	protein metabolic process	339	1.45	1.49e-09
(GO:0006796)	phosphate-containing compound metabolic process	171	1.44	0.00783
(GO:0007275)	multicellular organism development	375	1.44	1.06e-10
(GO:0006793)	phosphorus metabolic process	171	1.44	0.00934
(GO:0031324)	negative regulation of cellular metabolic process	188	1.43	0.00361
(GO:0044085)	cellular component biogenesis	187	1.43	0.00478
(GO:0048869)	cellular developmental process	278	1.42	4.08e-06
(GO:0044767)	single-organism developmental process	405	1.42	3.25e-11
(GO:0048856)	anatomical structure development	405	1.42	3.36e-11
(GO:0044707)	single-multicellular organism process	432	1.42	3.33e-12
(GO:0032502)	developmental process	414	1.42	2.4e-11
(GO:0030154)	cell differentiation	258	1.41	4.84e-05
(GO:0048522)	positive regulation of cellular process	373	1.4	7.47e-09
(GO:0060255)	regulation of macromolecule metabolic process	464	1.4	1.06e-12
(GO:0010604)	positive regulation of macromolecule metabolic process	222	1.39	0.00174
(GO:2000112)	regulation of cellular macromolecule biosynthetic process	317	1.39	1.95e-06
(GO:0031323)	regulation of cellular metabolic process	465	1.39	3.26e-12
(GO:0019222)	regulation of metabolic process	489	1.39	3.31e-13
(GO:0048518)	positive regulation of biological process	406	1.39	1.46e-09
(GO:0048513)	animal organ development	224	1.38	0.00274
(GO:0080090)	regulation of primary metabolic process	457	1.38	2.43e-11
(GO:0050794)	regulation of cellular process	820	1.38	1.21e-34
(GO:0010556)	regulation of macromolecule biosynthetic process	321	1.37	8.63e-06
(GO:0010468)	regulation of gene expression	338	1.36	3.4e-06
(GO:0031326)	regulation of cellular biosynthetic process	334	1.36	4.78e-06
(GO:0031325)	positive regulation of cellular metabolic process	218	1.36	0.012
(GO:0051171)	regulation of nitrogen compound metabolic process	342	1.36	2.76e-06
(GO:0009893)	positive regulation of metabolic process	232	1.36	0.00565
(GO:0009889)	regulation of biosynthetic process	337	1.36	5.87e-06
(GO:0050789)	regulation of biological process	838	1.34	6.37e-32
(GO:0065007)	biological regulation	879	1.33	1.87e-34
(GO:0044260)	cellular macromolecule metabolic process	515	1.33	1.02e-10
(GO:0007154)	cell communication	397	1.33	1.33e-06
(GO:0019219)	regulation of nucleobase-containing compound metabolic process	310	1.32	0.000467
(GO:0007165)	signal transduction	363	1.32	2.35e-05
(GO:0023052)	signaling	387	1.32	7.85e-06
(GO:0044700)	single organism signaling	386	1.31	1.07e-05
(GO:0006950)	response to stress	249	1.31	0.0306
(GO:0051252)	regulation of RNA metabolic process	281	1.31	0.00699
(GO:0051716)	cellular response to stimulus	462	1.31	1.05e-07
(GO:1903506)	regulation of nucleic acid-templated transcription	271	1.31	0.0138
(GO:0006355)	regulation of transcription, DNA-templated	269	1.3	0.0169
(GO:2001141)	regulation of RNA biosynthetic process	271	1.3	0.02
(GO:0043170)	macromolecule metabolic process	553	1.3	3.76e-10
(GO:0050896)	response to stimulus	560	1.28	1.61e-09
(GO:0044237)	cellular metabolic process	624	1.26	2.6e-10
(GO:0044763)	single-organism cellular process	823	1.26	1.02e-19
(GO:0071704)	organic substance metabolic process	653	1.25	3.98e-10
(GO:0032501)	multicellular organismal process	456	1.25	0.000169
(GO:0044238)	primary metabolic process	619	1.24	1.46e-08
(GO:0009987)	cellular process	1045	1.24	1.29e-37
(GO:0044699)	single-organism process	891	1.24	1.45e-20
(GO:0008152)	metabolic process	673	1.23	2.27e-09
(GO:0008150)	biological_process	1143	1.17	3.95e-39
(GO:0007186)	G-protein coupled receptor signaling pathway	35	0.5	0.0167
(GO:0051606)	detection of stimulus	13	0.34	0.0111
(UNCLASSIFIED)	Unclassified	72	0.3	0
(GO:0007606)	sensory perception of chemical stimulus	8	0.26	0.00894
(GO:0007608)	sensory perception of smell	6	0.23	0.0165
(GO:0050906)	detection of stimulus involved in sensory perception	2	< 0.2	2.59e-07
(GO:0009593)	detection of chemical stimulus	1	< 0.2	4.32e-08

## Sheet: UpReg_MF
GO number	GO term	UpReg #	Fold Enrichment	P-value
(GO:0017137)	Rab GTPase binding	21	3.05	0.0278
(GO:0051020)	GTPase binding	47	2.75	3.51e-06
(GO:0017016)	Ras GTPase binding	40	2.72	7.89e-05
(GO:0031267)	small GTPase binding	42	2.67	6.14e-05
(GO:0050839)	cell adhesion molecule binding	28	2.53	0.0321
(GO:0031625)	ubiquitin protein ligase binding	37	2.46	0.00278
(GO:0044389)	ubiquitin-like protein ligase binding	37	2.42	0.00393
(GO:0030695)	GTPase regulator activity	41	2.32	0.00306
(GO:0003779)	actin binding	52	2.24	0.000328
(GO:0005096)	GTPase activator activity	36	2.24	0.0274
(GO:0016874)	ligase activity	53	2.24	0.000254
(GO:0060589)	nucleoside-triphosphatase regulator activity	42	2.16	0.0124
(GO:0019901)	protein kinase binding	68	2.14	2.33e-05
(GO:0019900)	kinase binding	76	2.13	3.67e-06
(GO:0004842)	ubiquitin-protein transferase activity	49	2.08	0.00584
(GO:0019787)	ubiquitin-like protein transferase activity	50	2.04	0.00866
(GO:0004674)	protein serine/threonine kinase activity	53	2.03	0.0046
(GO:0008092)	cytoskeletal protein binding	97	2.02	3.47e-07
(GO:0019899)	enzyme binding	204	2.01	4.52e-18
(GO:0019904)	protein domain specific binding	70	1.97	0.000308
(GO:0016773)	phosphotransferase activity, alcohol group as acceptor	89	1.96	7.2e-06
(GO:0032403)	protein complex binding	88	1.96	1.05e-05
(GO:0005524)	ATP binding	169	1.94	7e-13
(GO:0032559)	adenyl ribonucleotide binding	171	1.91	1.39e-12
(GO:0030554)	adenyl nucleotide binding	172	1.91	1.26e-12
(GO:0004672)	protein kinase activity	71	1.88	0.00148
(GO:0044877)	macromolecular complex binding	135	1.85	2.58e-08
(GO:0017111)	nucleoside-triphosphatase activity	82	1.83	0.000532
(GO:0035639)	purine ribonucleoside triphosphate binding	196	1.83	7.55e-13
(GO:0032550)	purine ribonucleoside binding	197	1.83	6.41e-13
(GO:0032549)	ribonucleoside binding	197	1.82	7.52e-13
(GO:0001883)	purine nucleoside binding	197	1.82	7.52e-13
(GO:0001882)	nucleoside binding	197	1.82	1.09e-12
(GO:0032555)	purine ribonucleotide binding	198	1.8	1.72e-12
(GO:0017076)	purine nucleotide binding	199	1.8	1.71e-12
(GO:0032553)	ribonucleotide binding	198	1.79	3.92e-12
(GO:0016462)	pyrophosphatase activity	84	1.79	0.00109
(GO:0016301)	kinase activity	94	1.78	0.000257
(GO:0016818)	hydrolase activity, acting on acid anhydrides, in phosphorus-containing anhydrides	84	1.78	0.00126
(GO:0016817)	hydrolase activity, acting on acid anhydrides	84	1.77	0.00146
(GO:0097367)	carbohydrate derivative binding	225	1.73	1.04e-12
(GO:0036094)	small molecule binding	246	1.65	7.41e-12
(GO:0000166)	nucleotide binding	228	1.64	1.63e-10
(GO:1901265)	nucleoside phosphate binding	228	1.64	1.7e-10
(GO:0016772)	transferase activity, transferring phosphorus-containing groups	101	1.64	0.00377
(GO:0030234)	enzyme regulator activity	90	1.58	0.0492
(GO:0044822)	poly(A) RNA binding	106	1.58	0.00961
(GO:0098772)	molecular function regulator	119	1.49	0.0328
(GO:0003723)	RNA binding	138	1.47	0.0114
(GO:0016740)	transferase activity	198	1.41	0.00117
(GO:0005515)	protein binding	876	1.41	2.57e-46
(GO:0097159)	organic cyclic compound binding	478	1.38	1.23e-12
(GO:1901363)	heterocyclic compound binding	471	1.38	3.06e-12
(GO:0046872)	metal ion binding	331	1.37	1.03e-06
(GO:0043169)	cation binding	332	1.36	1.94e-06
(GO:0043167)	ion binding	343	1.36	1.27e-06
(GO:0003676)	nucleic acid binding	310	1.32	0.000146
(GO:0003824)	catalytic activity	448	1.31	8.05e-08
(GO:0005488)	binding	1042	1.26	1.22e-42
(GO:0003674)	molecular_function	1129	1.15	2.42e-28
(GO:0099600)	transmembrane receptor activity	45	0.57	0.0494
(UNCLASSIFIED)	Unclassified	86	0.38	0
(GO:0004930)	G-protein coupled receptor activity	16	0.31	1.39e-05

## Sheet: UpReg_CC
GO number	GO term	UpReg #	Fold Enrichment	P-value
(GO:0097610)	cell surface furrow	13	4.99	0.00448
(GO:0032154)	cleavage furrow	13	4.99	0.00448
(GO:0032155)	cell division site part	14	4.65	0.00426
(GO:0032153)	cell division site	14	4.65	0.00426
(GO:0005884)	actin filament	17	3.91	0.00395
(GO:0005905)	clathrin-coated pit	15	3.81	0.02
(GO:0030027)	lamellipodium	38	3.77	1.33e-08
(GO:0001726)	ruffle	33	3.65	6.54e-07
(GO:0031252)	cell leading edge	68	3.33	4.27e-14
(GO:0031256)	leading edge membrane	25	3.24	0.000673
(GO:0005912)	adherens junction	74	2.74	3.61e-11
(GO:0005925)	focal adhesion	60	2.67	2.9e-08
(GO:0070161)	anchoring junction	75	2.66	9.75e-11
(GO:0005924)	cell-substrate adherens junction	60	2.65	3.91e-08
(GO:0099568)	cytoplasmic region	44	2.64	1.88e-05
(GO:0030055)	cell-substrate junction	60	2.62	5.79e-08
(GO:0005802)	trans-Golgi network	29	2.59	0.00697
(GO:0019898)	extrinsic component of membrane	39	2.58	0.000211
(GO:0098589)	membrane region	54	2.55	1.33e-06
(GO:0005938)	cell cortex	35	2.54	0.00127
(GO:0005635)	nuclear envelope	58	2.4	3.21e-06
(GO:0031965)	nuclear membrane	39	2.39	0.00137
(GO:0005819)	spindle	39	2.33	0.00244
(GO:0031253)	cell projection membrane	39	2.27	0.00424
(GO:0098852)	lytic vacuole membrane	36	2.26	0.0114
(GO:0005765)	lysosomal membrane	36	2.26	0.0114
(GO:0010008)	endosome membrane	52	2.26	0.000136
(GO:0098857)	membrane microdomain	38	2.25	0.00687
(GO:0005774)	vacuolar membrane	76	2.22	2.98e-07
(GO:0048471)	perinuclear region of cytoplasm	84	2.22	3.49e-08
(GO:0031984)	organelle subcompartment	40	2.22	0.00559
(GO:0098791)	Golgi subcompartment	38	2.22	0.00999
(GO:0044440)	endosomal part	55	2.2	0.000124
(GO:0045121)	membrane raft	37	2.2	0.0149
(GO:0044437)	vacuolar part	88	2.19	2.57e-08
(GO:0015629)	actin cytoskeleton	57	2.18	0.000107
(GO:0005769)	early endosome	38	2.17	0.0154
(GO:0098805)	whole membrane	157	2	2.76e-13
(GO:1990234)	transferase complex	81	1.99	1.03e-05
(GO:0030424)	axon	48	1.94	0.0219
(GO:0030425)	dendrite	51	1.93	0.0146
(GO:0016023)	cytoplasmic, membrane-bounded vesicle	130	1.92	2.3e-09
(GO:0031410)	cytoplasmic vesicle	141	1.91	3.61e-10
(GO:0097708)	intracellular vesicle	141	1.91	4.04e-10
(GO:0005768)	endosome	88	1.9	1.88e-05
(GO:0012506)	vesicle membrane	57	1.9	0.00685
(GO:0030054)	cell junction	126	1.87	2.79e-08
(GO:0030659)	cytoplasmic vesicle membrane	54	1.87	0.0178
(GO:0005813)	centrosome	53	1.87	0.0216
(GO:0005829)	cytosol	371	1.87	1.37e-31
(GO:0005815)	microtubule organizing center	67	1.84	0.00277
(GO:0005794)	Golgi apparatus	156	1.84	3e-10
(GO:0015630)	microtubule cytoskeleton	114	1.83	1.23e-06
(GO:0005773)	vacuole	125	1.82	2.06e-07
(GO:0043005)	neuron projection	99	1.79	4.72e-05
(GO:0045202)	synapse	79	1.78	0.00125
(GO:0005654)	nucleoplasm	301	1.78	1.15e-20
(GO:0098590)	plasma membrane region	97	1.78	8.45e-05
(GO:0036477)	somatodendritic compartment	67	1.75	0.0135
(GO:0044433)	cytoplasmic vesicle part	61	1.75	0.0365
(GO:0005856)	cytoskeleton	204	1.75	6.95e-12
(GO:0005694)	chromosome	87	1.74	0.000926
(GO:0042995)	cell projection	181	1.74	4.64e-10
(GO:0044456)	synapse part	62	1.74	0.0381
(GO:0044431)	Golgi apparatus part	90	1.73	0.000689
(GO:0031981)	nuclear lumen	349	1.72	1.22e-22
(GO:0000139)	Golgi membrane	70	1.71	0.02
(GO:0044428)	nuclear part	380	1.69	5.94e-24
(GO:0012505)	endomembrane system	376	1.69	2.33e-23
(GO:0097458)	neuron part	127	1.69	1.3e-05
(GO:0044427)	chromosomal part	74	1.69	0.0182
(GO:1902494)	catalytic complex	101	1.68	0.000573
(GO:0044463)	cell projection part	89	1.65	0.00581
(GO:0070013)	intracellular organelle lumen	402	1.65	2.73e-23
(GO:0005730)	nucleolus	80	1.64	0.021
(GO:0043233)	organelle lumen	405	1.63	1.04e-22
(GO:0031974)	membrane-enclosed lumen	409	1.63	8.99e-23
(GO:0044430)	cytoskeletal part	139	1.6	5.54e-05
(GO:0098588)	bounding membrane of organelle	220	1.6	3.27e-09
(GO:0031090)	organelle membrane	285	1.57	3.79e-12
(GO:0043234)	protein complex	358	1.56	3.86e-16
(GO:0043232)	intracellular non-membrane-bounded organelle	351	1.56	2.29e-15
(GO:0043228)	non-membrane-bounded organelle	351	1.56	2.29e-15
(GO:0031982)	vesicle	326	1.54	2.71e-13
(GO:0044446)	intracellular organelle part	718	1.54	5.18e-45
(GO:0044444)	cytoplasmic part	711	1.53	5.27e-43
(GO:0031988)	membrane-bounded vesicle	310	1.52	9.51e-12
(GO:0044422)	organelle part	724	1.52	3.52e-43
(GO:0070062)	extracellular exosome	236	1.49	2.92e-07
(GO:1903561)	extracellular vesicle	237	1.49	2.77e-07
(GO:0043230)	extracellular organelle	237	1.49	2.87e-07
(GO:0032991)	macromolecular complex	403	1.49	3.11e-15
(GO:0005737)	cytoplasm	875	1.42	1.28e-48
(GO:0005634)	nucleus	562	1.41	3.17e-19
(GO:0043231)	intracellular membrane-bounded organelle	874	1.39	4.92e-44
(GO:0043229)	intracellular organelle	950	1.38	8.65e-53
(GO:0044421)	extracellular region part	297	1.37	7.38e-06
(GO:0043227)	membrane-bounded organelle	941	1.35	1.04e-46
(GO:0044424)	intracellular part	1065	1.34	2.28e-68
(GO:0043226)	organelle	1004	1.34	1.9e-54
(GO:0005622)	intracellular	1078	1.32	1.55e-66
(GO:0016020)	membrane	704	1.3	8.38e-18
(GO:0005886)	plasma membrane	360	1.24	0.00367
(GO:0071944)	cell periphery	366	1.23	0.00414
(GO:0044464)	cell part	1138	1.22	2.23e-52
(GO:0005623)	cell	1138	1.21	9.71e-52
(GO:0005575)	cellular_component	1187	1.13	2.64e-40
(UNCLASSIFIED)	Unclassified	28	< 0.2	0

## Sheet: DownReg_BP
GO number	GO term	UpReg #	Fold Enrichment	P-value
(GO:0070125)	mitochondrial translational elongation	56	12.12	6.58e-37
(GO:0070126)	mitochondrial translational termination	55	11.62	2.75e-35
(GO:0001682)	tRNA 5'-leader removal	7	11.56	0.0277
(GO:0016074)	snoRNA metabolic process	7	11.56	0.0277
(GO:0006415)	translational termination	56	11.06	7.1e-35
(GO:0032543)	mitochondrial translation	59	10.12	8.48e-35
(GO:0006414)	translational elongation	62	9.01	6.6e-34
(GO:0042776)	mitochondrial ATP synthesis coupled proton transport	9	8.61	0.0127
(GO:0043624)	cellular protein complex disassembly	57	8.49	1.24e-29
(GO:0000291)	nuclear-transcribed mRNA catabolic process, exonucleolytic	12	7.03	0.00204
(GO:0043928)	exonucleolytic nuclear-transcribed mRNA catabolic process involved in deadenylation-dependent decay	11	6.89	0.00778
(GO:0010257)	NADH dehydrogenase complex assembly	23	6.74	1.85e-08
(GO:0032981)	mitochondrial respiratory chain complex I assembly	23	6.74	1.85e-08
(GO:0097031)	mitochondrial respiratory chain complex I biogenesis	23	6.74	1.85e-08
(GO:0015986)	ATP synthesis coupled proton transport	10	6.49	0.0405
(GO:0015985)	energy coupled proton transport, down electrochemical gradient	10	6.49	0.0405
(GO:0043241)	protein complex disassembly	60	6.34	1.07e-24
(GO:0033108)	mitochondrial respiratory chain complex assembly	28	6.21	5.72e-10
(GO:0006120)	mitochondrial electron transport, NADH to ubiquinone	17	6.18	4.65e-05
(GO:0009206)	purine ribonucleoside triphosphate biosynthetic process	17	6.18	4.65e-05
(GO:0032984)	macromolecular complex disassembly	61	6.12	2.24e-24
(GO:1990542)	mitochondrial transmembrane transport	20	6.06	3.05e-06
(GO:0009145)	purine nucleoside triphosphate biosynthetic process	17	6.06	6.19e-05
(GO:0009201)	ribonucleoside triphosphate biosynthetic process	18	5.84	3.94e-05
(GO:0002181)	cytoplasmic translation	12	5.59	0.0216
(GO:0050434)	positive regulation of viral transcription	12	5.59	0.0216
(GO:0006119)	oxidative phosphorylation	30	5.56	1.16e-09
(GO:0006754)	ATP biosynthetic process	12	5.45	0.0278
(GO:0042773)	ATP synthesis coupled electron transport	25	5.1	7.14e-07
(GO:0009142)	nucleoside triphosphate biosynthetic process	19	5.08	0.000135
(GO:0022900)	electron transport chain	31	5.08	4.77e-09
(GO:0022904)	respiratory electron transport chain	30	5.05	1.28e-08
(GO:0042775)	mitochondrial ATP synthesis coupled electron transport	24	4.96	3e-06
(GO:0042273)	ribosomal large subunit biogenesis	15	4.78	0.00877
(GO:0016073)	snRNA metabolic process	21	4.6	0.000131
(GO:0045047)	protein targeting to ER	25	4.5	9.09e-06
(GO:0072599)	establishment of protein localization to endoplasmic reticulum	25	4.33	1.95e-05
(GO:0006412)	translation	104	4.28	2.23e-30
(GO:0006368)	transcription elongation from RNA polymerase II promoter	19	4.21	0.00233
(GO:0043043)	peptide biosynthetic process	107	4.18	1.53e-30
(GO:0043043)	purine ribonucleoside biosynthetic process x	20	4.13	0.00155
(GO:0042451)	purine nucleoside biosynthetic process	20	4.13	0.00155
(GO:0006354)	DNA-templated transcription, elongation	22	4.12	0.0004
(GO:0009144)	purine nucleoside triphosphate metabolic process	51	4.1	9.56e-13
(GO:0042455)	ribonucleoside biosynthetic process	24	4.08	0.000123
(GO:0009163)	nucleoside biosynthetic process	26	4.04	3.79e-05
(GO:0006614)	SRP-dependent cotranslational protein targeting to membrane	21	4.02	0.00121
(GO:0045333)	cellular respiration	35	3.98	1.34e-07
(GO:1901659)	glycosyl compound biosynthetic process	26	3.97	5.32e-05
(GO:0006364)	rRNA processing	55	3.95	2.9e-13
(GO:0009141)	nucleoside triphosphate metabolic process	54	3.94	6.22e-13
(GO:0009205)	purine ribonucleoside triphosphate metabolic process	47	3.9	9.17e-11
(GO:0006613)	cotranslational protein targeting to membrane	22	3.88	0.0011
(GO:0009199)	ribonucleoside triphosphate metabolic process	48	3.88	5.94e-11
(GO:0016072)	rRNA metabolic process	55	3.86	7.72e-13
(GO:0043604)	amide biosynthetic process	109	3.78	1.68e-27
(GO:0009124)	nucleoside monophosphate biosynthetic process	18	3.76	0.0226
(GO:0042254)	ribosome biogenesis	63	3.67	4.73e-14
(GO:0070972)	protein localization to endoplasmic reticulum	25	3.66	0.00047
(GO:0007005)	mitochondrion organization	120	3.62	6.72e-29
(GO:0000956)	nuclear-transcribed mRNA catabolic process	37	3.6	5.76e-07
(GO:0046034)	ATP metabolic process	39	3.58	2.02e-07
(GO:0006518)	peptide metabolic process	117	3.58	1.07e-27
(GO:0006402)	mRNA catabolic process	39	3.56	2.34e-07
(GO:0006413)	translational initiation	29	3.47	0.000138
(GO:0000184)	nuclear-transcribed mRNA catabolic process, nonsense-mediated decay	22	3.36	0.0116
(GO:0022613)	ribonucleoprotein complex biogenesis	81	3.29	5.21e-16
(GO:0034470)	ncRNA processing	71	3.27	1.46e-13
(GO:0000375)	RNA splicing, via transesterification reactions	49	3.26	1.56e-08
(GO:0031397)	negative regulation of protein ubiquitination	23	3.24	0.0123
(GO:0006401)	RNA catabolic process	40	3.22	2.47e-06
(GO:0008033)	tRNA processing	21	3.21	0.0403
(GO:1902600)	hydrogen ion transmembrane transport	21	3.18	0.0456
(GO:0000398)	mRNA splicing, via spliceosome	47	3.18	1.08e-07
(GO:0000377)	RNA splicing, via transesterification reactions with bulged adenosine as nucleophile	47	3.18	1.08e-07
(GO:0009167)	purine ribonucleoside monophosphate metabolic process	41	3.17	2.25e-06
(GO:0046128)	purine ribonucleoside metabolic process	53	3.16	6.54e-09
(GO:0009126)	purine nucleoside monophosphate metabolic process	41	3.16	2.55e-06
(GO:0009161)	ribonucleoside monophosphate metabolic process	43	3.15	1e-06
(GO:0009123)	nucleoside monophosphate metabolic process	45	3.13	4.46e-07
(GO:0042278)	purine nucleoside metabolic process	53	3.13	9.41e-09
(GO:0009119)	ribonucleoside metabolic process	57	3.1	1.83e-09
(GO:0009116)	nucleoside metabolic process	61	3.08	3.53e-10
(GO:0043603)	cellular amide metabolic process	122	3.08	3.33e-23
(GO:0034655)	nucleobase-containing compound catabolic process	57	3.06	2.93e-09
(GO:0043488)	regulation of mRNA stability	23	3.05	0.0327
(GO:1903321)	negative regulation of protein modification by small protein conjugation or removal	23	3.03	0.0367
(GO:0008380)	RNA splicing	62	3.02	4.97e-10
(GO:0034660)	ncRNA metabolic process	90	3.01	1.14e-15
(GO:1901657)	glycosyl compound metabolic process	62	2.95	1.37e-09
(GO:0015980)	energy derivation by oxidation of organic compounds	38	2.94	7.39e-05
(GO:0006612)	protein targeting to membrane	26	2.93	0.0159
(GO:0046700)	heterocycle catabolic process	59	2.93	6.98e-09
(GO:0051188)	cofactor biosynthetic process	27	2.92	0.0111
(GO:0044270)	cellular nitrogen compound catabolic process	59	2.88	1.34e-08
(GO:0019439)	aromatic compound catabolic process	60	2.88	9.29e-09
(GO:0006163)	purine nucleotide metabolic process	57	2.87	3.79e-08
(GO:0006352)	DNA-templated transcription, initiation	30	2.85	0.0047
(GO:0006396)	RNA processing	133	2.85	1.51e-22
(GO:0000279)	M phase	27	2.84	0.019
(GO:0000087)	mitotic M phase	27	2.84	0.019
(GO:0016071)	mRNA metabolic process	95	2.82	7.2e-15
(GO:0006839)	mitochondrial transport	28	2.81	0.0147
(GO:0022618)	ribonucleoprotein complex assembly	30	2.81	0.00643
(GO:1901566)	organonitrogen compound biosynthetic process	158	2.78	2e-26
(GO:0071826)	ribonucleoprotein complex subunit organization	31	2.76	0.00608
(GO:1901293)	nucleoside phosphate biosynthetic process	29	2.76	0.0139
(GO:0072521)	purine-containing compound metabolic process	59	2.73	1.15e-07
(GO:0006753)	nucleoside phosphate metabolic process	74	2.73	2.79e-10
(GO:1901361)	organic cyclic compound catabolic process	60	2.73	7.96e-08
(GO:0022411)	cellular component disassembly	77	2.71	1.12e-10
(GO:0009150)	purine ribonucleotide metabolic process	51	2.71	3.49e-06
(GO:0009165)	nucleotide biosynthetic process	28	2.71	0.0296
(GO:0009259)	ribonucleotide metabolic process	53	2.7	1.85e-06
(GO:0009117)	nucleotide metabolic process	72	2.7	1.05e-09
(GO:0006397)	mRNA processing	64	2.67	3.96e-08
(GO:0019693)	ribose phosphate metabolic process	53	2.59	7.53e-06
(GO:0098763)	mitotic cell cycle phase	30	2.58	0.0333
(GO:0022403)	cell cycle phase	30	2.58	0.0333
(GO:0055086)	nucleobase-containing small molecule metabolic process	78	2.57	1.16e-09
(GO:0006091)	generation of precursor metabolites and energy	44	2.55	0.000316
(GO:0043623)	cellular protein complex assembly	50	2.55	3.86e-05
(GO:0044848)	biological phase	30	2.54	0.0476
(GO:0034622)	cellular macromolecular complex assembly	98	2.49	4.82e-12
(GO:0072594)	establishment of protein localization to organelle	49	2.45	0.000184
(GO:0071822)	protein complex subunit organization	165	2.38	1.47e-20
(GO:1901564)	organonitrogen compound metabolic process	221	2.25	6.66e-26
(GO:0043933)	macromolecular complex subunit organization	236	2.16	1.39e-25
(GO:0006605)	protein targeting	49	2.16	0.00658
(GO:0006605)	single-organism intracellular transport	54	2.11	0.00401
(GO:0090407)	organophosphate biosynthetic process	48	2.04	0.0378
(GO:0010608)	posttranscriptional regulation of gene expression	51	2.02	0.0265
(GO:0019637)	organophosphate metabolic process	93	1.91	3.98e-05
(GO:0065003)	macromolecular complex assembly	138	1.89	1.08e-08
(GO:0065003)	cellular macromolecule catabolic process	79	1.81	0.00457
(GO:0006259)	DNA metabolic process	75	1.77	0.0172
(GO:0044085)	cellular component biogenesis	221	1.77	3.31e-13
(GO:0034641)	cellular nitrogen compound metabolic process	491	1.75	2.26e-38
(GO:0006461)	protein complex assembly	101	1.73	0.00085
(GO:0070271)	protein complex biogenesis	101	1.73	0.00085
(GO:0010467)	gene expression	356	1.73	6.71e-23
(GO:0006996)	organelle organization	295	1.71	3.93e-17
(GO:0006807)	nitrogen compound metabolic process	510	1.67	2.82e-34
(GO:0046907)	intracellular transport	106	1.66	0.00281
(GO:0044248)	cellular catabolic process	120	1.65	0.000745
(GO:0051276)	chromosome organization	89	1.64	0.0404
(GO:0044711)	single-organism biosynthetic process	92	1.62	0.0437
(GO:0006139)	nucleobase-containing compound metabolic process	398	1.61	7.09e-21
(GO:0044281)	small molecule metabolic process	145	1.61	0.000115
(GO:0046483)	heterocycle metabolic process	407	1.6	6.25e-21
(GO:0006725)	cellular aromatic compound metabolic process	409	1.59	1.34e-20
(GO:1901360)	organic cyclic compound metabolic process	422	1.58	6.96e-21
(GO:0044271)	cellular nitrogen compound biosynthetic process	303	1.58	1.14e-12
(GO:0022607)	cellular component assembly	169	1.53	0.000205
(GO:0071840)	cellular component organization or biogenesis	444	1.53	2.09e-19
(GO:0044249)	cellular biosynthetic process	376	1.5	9.63e-14
(GO:0090304)	nucleic acid metabolic process	323	1.49	1.66e-10
(GO:0009058)	biosynthetic process	384	1.47	7.19e-13
(GO:0016043)	cellular component organization	415	1.47	1.83e-14
(GO:1901576)	organic substance biosynthetic process	376	1.47	2.91e-12
(GO:0034645)	cellular macromolecule biosynthetic process	290	1.46	8.32e-08
(GO:0016070)	RNA metabolic process	273	1.45	8.82e-07
(GO:0009059)	macromolecule biosynthetic process	292	1.43	3.72e-07
(GO:0044267)	cellular protein metabolic process	269	1.4	2.44e-05
(GO:0044237)	cellular metabolic process	650	1.39	4.63e-23
(GO:0044260)	cellular macromolecule metabolic process	500	1.36	2.58e-12
(GO:0044238)	primary metabolic process	632	1.34	2.84e-17
(GO:1901362)	organic cyclic compound biosynthetic process	233	1.33	0.0297
(GO:0008152)	metabolic process	687	1.32	2.79e-19
(GO:0071704)	organic substance metabolic process	657	1.32	1.78e-17
(GO:0019538)	protein metabolic process	289	1.3	0.00636
(GO:0043170)	macromolecule metabolic process	521	1.29	9.87e-09
(GO:0009987)	cellular process	911	1.14	1.92e-09
(GO:0008150)	biological_process	1006	1.09	3.1e-06
(GO:0032501)	multicellular organismal process	255	0.73	4.61e-06
(GO:0007154)	cell communication	187	0.66	2.03e-08
(GO:0007165)	signal transduction	170	0.65	9.62e-08
(UNCLASSIFIED)	Unclassified	148	0.65	0
(GO:0044700)	single organism signaling	181	0.65	8.01e-09
(GO:0023052)	signaling	181	0.65	7.41e-09
(GO:0003008)	system process	44	0.44	7.62e-07
(GO:0050877)	neurological system process	27	0.39	2.38e-05
(GO:0007600)	sensory perception	16	0.31	2.28e-05
(GO:0051606)	detection of stimulus	11	0.3	0.00428
(GO:0051606)	G-protein coupled receptor signaling pathway	18	0.27	6.89e-09
(GO:0050906)	detection of stimulus involved in sensory perception	4	< 0.2	8.21e-05
(GO:0009593)	detection of chemical stimulus	2	< 0.2	2.63e-06
(GO:0007606)	sensory perception of chemical stimulus	2	< 0.2	6.7e-07
(GO:0007608)	sensory perception of smell	1	< 0.2	2.56e-06
(GO:0050907)	detection of chemical stimulus involved in sensory perception	1	< 0.2	1.2e-06

## Sheet: DownReg_MF
GO number	GO term	UpReg #	Fold Enrichment	P-value
(GO:0004526)	ribonuclease P activity	7	10.6	0.0156
(GO:0070034)	telomerase RNA binding	7	9.09	0.0417
(GO:0004549)	tRNA-specific ribonuclease activity	8	8.55	0.0161
(GO:0050136)	NADH dehydrogenase (quinone) activity	16	6.46	2.25e-05
(GO:0003954)	NADH dehydrogenase activity	16	6.46	2.25e-05
(GO:0008137)	NADH dehydrogenase (ubiquinone) activity	16	6.46	2.25e-05
(GO:0016655)	oxidoreductase activity, acting on NAD(P)H, quinone or similar compound as acceptor	19	5.85	4.64e-06
(GO:0003735)	structural constituent of ribosome	68	5.52	2.16e-25
(GO:0019843)	rRNA binding	14	4.46	0.0138
(GO:0016651)	oxidoreductase activity, acting on NAD(P)H	23	4.14	5.98e-05
(GO:0015078)	hydrogen ion transmembrane transporter activity	20	3.13	0.0299
(GO:0044822)	poly(A) RNA binding	174	2.73	4.15e-29
(GO:0003723)	RNA binding	225	2.53	3.49e-34
(GO:0004518)	nuclease activity	29	2.45	0.0401
(GO:0005198)	structural molecule activity	96	2.28	5e-10
(GO:0003676)	nucleic acid binding	339	1.53	2.61e-13
(GO:1901363)	heterocyclic compound binding	416	1.28	1.02e-05
(GO:0097159)	organic cyclic compound binding	418	1.27	2.82e-05
(GO:0005515)	protein binding	712	1.2	1.61e-09
(GO:0005488)	binding	882	1.12	5.35e-07
(GO:0003674)	molecular_function	1021	1.09	2.62e-08
(UNCLASSIFIED)	Unclassified	133	0.61	0
(GO:0005509)	calcium ion binding	14	0.36	0.00634
(GO:0004872)	receptor activity	27	0.3	8.73e-13
(GO:0060089)	molecular transducer activity	27	0.3	8.73e-13
(GO:0004871)	signal transducer activity	28	0.29	7.77e-14
(GO:0038023)	signaling receptor activity	16	0.21	1.09e-14
(GO:0099600)	transmembrane receptor activity	15	0.2	3e-14
(GO:0004888)	transmembrane signaling receptor activity	14	< 0.2	6.72e-14
(GO:0004930)	G-protein coupled receptor activity	6	< 0.2	1.89e-11

## Sheet: DownReg_CC
GO number	GO term	UpReg #	Fold Enrichment	P-value
(GO:0005655)	nucleolar ribonuclease P complex	6	13.63	0.00859
(GO:0030681)	multimeric ribonuclease P complex	6	13.63	0.00859
(GO:0030677)	ribonuclease P complex	6	13.63	0.00859
(GO:0000315)	organellar large ribosomal subunit	24	13.63	2.39e-16
(GO:0005762)	mitochondrial large ribosomal subunit	24	13.63	2.39e-16
(GO:0000313)	organellar ribosome	45	11.2	1.5e-28
(GO:0005761)	mitochondrial ribosome	45	11.2	1.5e-28
(GO:0045259)	proton-transporting ATP synthase complex	13	9.45	3.37e-06
(GO:0045263)	proton-transporting ATP synthase complex, coupling factor F(o)	7	9.09	0.0202
(GO:0005753)	mitochondrial proton-transporting ATP synthase complex	12	9.09	2.09e-05
(GO:0000314)	organellar small ribosomal subunit	12	8.72	3.24e-05
(GO:0005763)	mitochondrial small ribosomal subunit	12	8.72	3.24e-05
(GO:0015934)	large ribosomal subunit	40	7.42	8.99e-19
(GO:1902555)	endoribonuclease complex	8	6.92	0.035
(GO:0005732)	small nucleolar ribonucleoprotein complex	8	6.92	0.035
(GO:0045271)	respiratory chain complex I	18	6.68	7.91e-07
(GO:0030964)	NADH dehydrogenase complex	18	6.68	7.91e-07
(GO:0005747)	mitochondrial respiratory chain complex I	18	6.68	7.91e-07
(GO:0044391)	ribosomal subunit	59	6.42	2.52e-25
(GO:0005689)	U12-type spliceosomal complex	9	6.29	0.0236
(GO:0097526)	spliceosomal tri-snRNP complex	9	6.29	0.0236
(GO:0098800)	inner mitochondrial membrane protein complex	42	6.26	4.04e-17
(GO:0005840)	ribosome	80	5.91	1.31e-32
(GO:0098803)	respiratory chain complex	24	5.66	3.33e-08
(GO:0005746)	mitochondrial respiratory chain	25	5.47	2.64e-08
(GO:0070469)	respiratory chain	28	5.3	3.55e-09
(GO:0098798)	mitochondrial protein complex	44	5.23	3.81e-15
(GO:0097525)	spliceosomal snRNP complex	16	5.19	0.000206
(GO:0005743)	mitochondrial inner membrane	138	5.09	8.88e-51
(GO:0015935)	small ribosomal subunit	19	5	2.64e-05
(GO:0016469)	proton-transporting two-sector ATPase complex	14	4.99	0.0019
(GO:0030532)	small nuclear ribonucleoprotein complex	17	4.9	0.00019
(GO:0044455)	mitochondrial membrane part	51	4.78	3.24e-16
(GO:0044452)	nucleolar part	16	4.69	0.000777
(GO:0019866)	organelle inner membrane	140	4.65	3.99e-47
(GO:0022625)	cytosolic large ribosomal subunit	15	4.4	0.00374
(GO:0005758)	mitochondrial intermembrane space	18	4.36	0.000447
(GO:0031970)	organelle envelope lumen	19	4.16	0.000432
(GO:1990204)	oxidoreductase complex	23	4.06	4.1e-05
(GO:0031966)	mitochondrial membrane	151	4.03	1.15e-43
(GO:0005740)	mitochondrial envelope	158	3.98	2.98e-45
(GO:0022626)	cytosolic ribosome	25	3.95	1.76e-05
(GO:1990904)	ribonucleoprotein complex	157	3.81	1.34e-42
(GO:0030529)	intracellular ribonucleoprotein complex	157	3.81	1.34e-42
(GO:0005759)	mitochondrial matrix	84	3.69	1.35e-20
(GO:0071013)	catalytic step 2 spliceosome	17	3.47	0.0181
(GO:0044429)	mitochondrial part	185	3.43	1.37e-44
(GO:0000428)	DNA-directed RNA polymerase complex	22	3.28	0.00268
(GO:0055029)	nuclear DNA-directed RNA polymerase complex	22	3.28	0.00268
(GO:0030880)	RNA polymerase complex	22	3.22	0.00346
(GO:0005681)	spliceosomal complex	30	3.15	9.49e-05
(GO:0031967)	organelle envelope	181	2.94	6.7e-35
(GO:0031975)	envelope	181	2.93	1.32e-34
(GO:0005739)	mitochondrion	256	2.77	5.77e-47
(GO:0044445)	cytosolic part	34	2.7	0.000471
(GO:0005730)	nucleolus	113	2.44	1.63e-14
(GO:0044451)	nucleoplasm part	83	2.12	3.99e-07
(GO:0044427)	chromosomal part	78	1.87	0.000233
(GO:1902494)	catalytic complex	105	1.84	3.87e-06
(GO:0031974)	membrane-enclosed lumen	436	1.82	3.21e-37
(GO:0070013)	intracellular organelle lumen	418	1.8	7.93e-34
(GO:0032991)	macromolecular complex	461	1.79	3.34e-38
(GO:0005694)	chromosome	85	1.79	0.000394
(GO:0043233)	organelle lumen	421	1.78	3.62e-33
(GO:0031981)	nuclear lumen	334	1.74	3.24e-22
(GO:0044428)	nuclear part	366	1.72	2.94e-24
(GO:0005654)	nucleoplasm	276	1.72	1.37e-16
(GO:1990234)	transferase complex	66	1.71	0.0344
(GO:0098796)	membrane protein complex	92	1.59	0.0169
(GO:0043232)	intracellular non-membrane-bounded organelle	339	1.58	5.58e-16
(GO:0043228)	non-membrane-bounded organelle	339	1.58	5.58e-16
(GO:0031090)	organelle membrane	271	1.57	1.52e-11
(GO:0044446)	intracellular organelle part	686	1.55	3.48e-44
(GO:0044422)	organelle part	689	1.52	1.95e-41
(GO:0043234)	protein complex	327	1.5	4.61e-12
(GO:0005829)	cytosol	271	1.44	3.18e-07
(GO:0044444)	cytoplasmic part	635	1.44	1.3e-27
(GO:0005634)	nucleus	540	1.42	9.29e-20
(GO:0043231)	intracellular membrane-bounded organelle	845	1.42	1.25e-47
(GO:0070062)	extracellular exosome	205	1.37	0.00331
(GO:1903561)	extracellular vesicle	205	1.36	0.00451
(GO:0043230)	extracellular organelle	205	1.36	0.00462
(GO:0043227)	membrane-bounded organelle	892	1.35	1.39e-43
(GO:0043229)	intracellular organelle	882	1.35	1.29e-41
(GO:0005737)	cytoplasm	782	1.34	1e-28
(GO:0043226)	organelle	917	1.29	5.19e-36
(GO:0044424)	intracellular part	963	1.28	1.59e-40
(GO:0005622)	intracellular	969	1.25	6.49e-36
(GO:0044464)	cell part	998	1.12	5.27e-13
(GO:0005623)	cell	999	1.12	6.12e-13
(GO:0005575)	cellular_component	1063	1.07	1.27e-06
(GO:0044425)	membrane part	295	0.76	2.09e-06
(GO:0016021)	integral component of membrane	228	0.7	6.66e-08
(GO:0031224)	intrinsic component of membrane	228	0.69	5.11e-09
(UNCLASSIFIED)	Unclassified	91	0.58	0
(GO:0005615)	extracellular space	42	0.56	0.0155
(GO:0005886)	plasma membrane	152	0.55	6.65e-17
(GO:0071944)	cell periphery	155	0.55	2.05e-17
(GO:0005773)	vacuole	33	0.51	0.00624
(GO:0044459)	plasma membrane part	70	0.49	1.67e-09
(GO:0005887)	integral component of plasma membrane	30	0.34	3.16e-10
(GO:0031226)	intrinsic component of plasma membrane	31	0.34	8.39e-11
